# Supplementary material for: An umbrella review of the evidence linking oral health and systemic noncommunicable diseases
Source: Nat Commun. 2022 Dec 9;13:7614. doi: 10.1038/s41467-022-35337-8 (PMC9734115; doi:10.1038/s41467-022-35337-8)
Supplement: Supplementary file 4 — Supplementary Data 2 [file 41467_2022_35337_MOESM4_ESM.xlsx]

## Sheet: Supp Data 2
Ref	Article	Country origin	Population	Systemic condition/marker	Group of condition/markers	Guideline (Risk of Bias tool(s)	Exposure (E) or Outcome (O)	Oral condition	Measure/condition	ES (Effect size)	ES (95% CI)	Meta-analytical Evidence
1	Bensi et al. (2020)	Italy	Children	Cerebral Palsy	Mental disorders	PRISMA (NOS)	O	Dental Caries	dmft	Odds Ratio	1.45 (1.05;2.00)	Weak
1	Bensi et al. (2020)	Italy	Children	Cerebral Palsy	Mental disorders	PRISMA (NOS)	O	Dental Caries	DMFT	Odds Ratio	1.03 (0.62;1.70)	Non-significant
1	Bensi et al. (2020)	Italy	Children	Cerebral Palsy	Mental disorders	PRISMA (NOS)	O	Dental Trauma	Dental Trauma	Odds Ratio	2.29 (1.12;4.69)	Weak
1	Bensi et al. (2020)	Italy	Children	Cerebral Palsy	Mental disorders	PRISMA (NOS)	O	Periodontal disease	Gingival index (gingivitis) S-OH index	Odds Ratio	1.87 (1.07;3.24)	Weak
2	Wagle et al. (2018)	Norway	Adult females	Preterm birth <37 weeks	Adverse Pregnancy Outcomes	NHS Centre for Reviews and Dissemination (NOS)	E	Dental Caries	Caries	Odds Ratio	1.16 (0.90;1.49)	Non-significant
2	Wagle et al. (2018)	Norway	Adult females	Preterm birth <37 weeks	Adverse Pregnancy Outcomes	NHS Centre for Reviews and Dissemination (NOS)	O	Dental Caries	DMFT	Mean Difference	1.56 (-0.28;3.41)	Non-significant
2	Wagle et al. (2018)	Norway	Adult females	Preterm birth <37 weeks	Adverse Pregnancy Outcomes	NHS Centre for Reviews and Dissemination (NOS)	O	Dental Caries	DMFS	Mean Difference	-0.15 (-3.40;3.09)	Non-significant
3	Yang et al. (2018)	China	Adults	Schizophrenia	Mental disorders	MOOSE (JBI criteria)	O	Dental Caries	DMFT	Mean Difference	7.77 (3.27;12.27)	Highly suggestive
3	Yang et al. (2018)	China	Adults	Schizophrenia	Mental disorders	MOOSE (JBI criteria)	O	Dental Caries	Caries (D)	Mean Difference	3.44 (2.06;4.82)	Highly suggestive
3	Yang et al. (2018)	China	Adults	Schizophrenia	Mental disorders	MOOSE (JBI criteria)	O	Tooth Loss	Missing Teeth (M)	Mean Difference	7.61 (3.44;11.77)	Highly suggestive
3	Coelho et al. (2020)	China	Adults	Schizophrenia	Mental disorders	PRISMA (NOS)	O	Dental Caries	Filled (F)	Mean Difference	-3.06 (-4.82;-1.30)	Suggestive
4	Coelho et al. (2020)	Portugal	Children	type 1 diabetes mellitus (T1DM)	Diabetes mellitus	PRISMA (NOS)	O	Dental Caries	DMFT in Primary dentition	Mean Difference	0.53 (-0.20;1.26)	Non-significant
4	Coelho et al. (2020)	Portugal	Children	type 1 diabetes mellitus (T1DM)	Diabetes mellitus	PRISMA (NOS)	O	Dental Caries	DMFT in Permanent dentition	Mean Difference	-0.55 (-1.10;-0.01)	Weak
4	Coelho et al. (2020)	Portugal	Children	type 2 diabetes mellitus (T2DM)	Diabetes mellitus	PRISMA (NOS)	O	Dental Caries	DMFT in Permanent dentition	Mean Difference	-5.16 (-10.62;0.30)	Non-significant
4	de Lima et al. (2020)	Portugal	Children	type 1 diabetes mellitus (T1DM) (HbA1c <=7 vs. HbA1c >7)	Diabetes mellitus	PRISMA (JBI criteria)	O	Dental Caries	DMFT in Permanent dentition	Mean Difference	-0.34 (-0.74;0.06)	Non-significant
4	de Lima et al. (2020)	Portugal	Children	type 2 diabetes mellitus (T1DM) (HbA1c <=7 vs. HbA1c >7)	Diabetes mellitus	PRISMA (JBI criteria)	O	Dental Caries	DMFT in Permanent dentition	Mean Difference	-0.30 (-1.11;0.52)	Non-significant
5	de Lima et al. (2020)	Brazil	Adults	Diabetes Mellitus	Diabetes mellitus	PRISMA (JBI criteria)	O	Dental Caries	Caries	Odds Ratio	1.79 (0.74;4.34	Non-significant
5	de Lima et al. (2020)	Brazil	Adults	Diabetes Mellitus	Metabolic Disorders	PRISMA (JBI criteria)	O	Dental Caries	DMFT index	Mean Difference	1.71 (1.08;2.33)	Highly suggestive
5	de Lima et al. (2020)	Brazil	Adults	Diabetes Mellitus	Diabetes mellitus	PRISMA (JBI criteria)	O	Dental Caries	Root caries	Odds Ratio	3.17 (1.19;8.49)	Non-significant
5	Kisely et al. (2015)	Brazil	Adults	Diabetes Mellitus (controlled glycemia vs. uncontrolled glycemia)	Diabetes mellitus	MOOSE (NOS)	O	Dental Caries	Caries	Odds Ratio	3.82 (1.12;13.07)	Weak
5	Kisely et al. (2015)	Brazil	Adults	Diabetes Mellitus (controlled glycemia vs. uncontrolled glycemia)	Diabetes mellitus	MOOSE (NOS)	O	Dental Caries	DMFT index	Odds Ratio	2.61 (1.14;4.08)	Weak
6	Kisely et al. (2015)	Australia	Adults	Severe Mental Illness ('psychiatric patients')	Mental disorders	MOOSE (NOS)	O	Edentulism	Edentulism	Odds Ratio	2.81 (1.73;4.57)	Highly suggestive
6	Kisely et al. (2015)	Australia	Adults	Severe Mental Illness ('psychiatric patients')	Mental disorders	MOOSE (NOS)	O	Dental Caries	Caries (DSurfaces)	Mean Difference	3.42 (1.93;4.91)	Strong
6	Kisely et al. (2015)	Australia	Adults	Severe Mental Illness ('psychiatric patients')	Mental disorders	MOOSE (NOS)	O	Dental Caries	DMFS	Mean Difference	14.60 (4.05;25.14)	Suggestive
6	Kisely et al. (2015)	Australia	Adults	Severe Mental Illness ('psychiatric patients')	Mental disorders	MOOSE (NOS)	O	Dental Caries	Caries (DTeeth)	Mean Difference	3.16 (1.76;4.55)	Highly suggestive
6	Kisely et al. (2015)	Australia	Adults	Severe Mental Illness ('psychiatric patients')	Mental disorders	MOOSE (NOS)	O	Tooth Loss	Missing Teeth (M)	Mean Difference	4.76 (1.31;8.21)	Suggestive
6	Liu T et al. (2021)	Australia	Adults	Severe Mental Illness ('psychiatric patients')	Mental disorders	Not Reported (Healthcare Research and Quality Agency)	O	Dental Caries	Filled (F)	Mean Difference	-1.23 (-4.07;1.61)	Non-significant
6	Liu T et al. (2021)	Australia	Adults	Severe Mental Illness ('psychiatric patients')	Mental disorders	Not Reported (Healthcare Research and Quality Agency)	O	Dental Caries	DMFT	Mean Difference	4.96 (2.53;7.39)	Highly suggestive
7	Liu T et al. (2021)	China	Children and Adolescents	Type-1 diabetes mellitus (D1TM)	Metabolic Disorders	Not Reported (Healthcare Research and Quality Agency)	O	Dental Caries	DMFT index	Standardized Mean Difference	0.61 (0.14;1.08)	Highly suggestive
7	Skeie et al. (2019)	China	Children and Adolescents	Type-1 diabetes mellitus (D1TM)	Diabetes mellitus	PRISMA (NOS)	O	Dental Caries	DMFS	Standardized Mean Difference	0.09 (-0.20;0.38)	Non-significant
7	Skeie et al. (2019)	China	Children and Adolescents	Type-1 diabetes mellitus (D1TM)	Diabetes mellitus	PRISMA (NOS)	O	Dental Caries	dmft index	Standardized Mean Difference	-0.43 (-0.71;-0.15)	Weak
7	Cademartori et al. (2018)	China	Children and Adolescents	Type-1 diabetes mellitus (D1TM)	Diabetes mellitus	PRISMA (JBI criteria)	O	Salivary flow rate	Stimulated salivary flow rate	Standardized Mean Difference	-0.40 (-0.57;-0.23)	Weak
7	Cademartori et al. (2018)	China	Children and Adolescents	Type-1 diabetes mellitus (D1TM)	Diabetes mellitus	PRISMA (JBI criteria)	O	Salivary flow rate	Unstimulated salivary flow rate	Standardized Mean Difference	-0.29 (-0.49;-0.08)	Weak
7	Cademartori et al. (2018)	China	Children and Adolescents	Type-1 diabetes mellitus (D1TM)	Diabetes mellitus	PRISMA (JBI criteria)	O	Salivary conditions	Salivary buffering capacity	Standardized Mean Difference	2.12 (-5.88;10.12)	Non-significant
8	Cademartori et al. (2018)	Norway	Children and Adolescents	Juvenile idiopathic arthritis	Rheumatic diseases	PRISMA (JBI criteria)	O	Dental Caries	DMFT index	Mean Difference	-0.08 (-0.42;0.26)	Non-significant
8	Zhou et al. (2017)	Norway	Children and Adolescents	Juvenile idiopathic arthritis	Rheumatic diseases	PRISMA (NOS)	O	Dental Caries	dmft index	Mean Difference	-1.16 (-3.02;0.71)	Non-significant
9	Zhou et al. (2017)	Brazil	Adults and Elders	Depression	Mental disorders	PRISMA (NOS)	O	Dental Caries	Caries	Odds Ratio	1.27 (1.13-1.44)	Strong
9	Zhou et al. (2017)	Brazil	Adults and Elders	Depression	Mental disorders	PRISMA (NOS)	O	Periodontal disease	Periodontal disease	Odds Ratio	0.96 (0.84;1.10)	Non-significant
9	Didilescu et al. (2020)	Brazil	Adults and Elders	Depression	Mental disorders	PRISMA (National Heart, Lung, and Blood Institute (NHLBI))	O	Tooth Loss	Tooth Loss (mainly based on self-report)	Odds Ratio	1.31 (1.24;1.37)	Strong
9	Didilescu et al. (2020)	Brazil	Adults and Elders	Depression	Mental disorders	PRISMA (National Heart, Lung, and Blood Institute (NHLBI))	E	Edentulism	Edentulism	Odds Ratio	1.17 (1.02;1.34)	Highly suggestive
10	Mahajan et al. (2021)	Hong Kong	Children and Adolescents	Intellectual disabilities	Mental disorders	PRISMA (NOS)	O	Dental Caries	Caries primary dentition	Standardized Mean Difference	-0.29 (-0.66, 0.09)	Non-significant
10	Mahajan et al. (2021)	Hong Kong	Children and Adolescents	Intellectual disabilities	Mental disorders	PRISMA (NOS)	O	Dental Caries	Caries permanent dentition	Standardized Mean Difference	0.06 (-0.40;0.53)	Non-significant
10	Mahajan et al. (2021)	Hong Kong	Children and Adolescents	Intellectual disabilities	Mental disorders	PRISMA (NOS)	O	Dental Caries	DMFT	Standardized Mean Difference	-0.17 (-0.61;0.27)	Non-significant
11	Mahajan et al. (2021)	Romania	Adults	Liver transplant patients	Transplanted recipients	PRISMA (NOS)	O	Periodontal disease	Plaque Index	Weighted Mean Difference	0.64 (-0.15;1.43)	Non-significant
11	Beukers et al. (2021)	Romania	Adults	Liver transplant patients	Transplanted recipients	MOOSE (ROBINS-E (Risk Of Bias In Non-Randomized Studies—of Exposures))	O	Periodontal disease	Gingivitis (measured through Loe & Silness Gingival Index)	Weighted Mean Difference	0.91 (0.44;1.38)	Weak
12	Beukers et al. (2021)	India	Adults	Chronic Kidney Disease plus Diabetes mellitus	Chronic kidney disease	MOOSE (ROBINS-E (Risk Of Bias In Non-Randomized Studies—of Exposures))	O	Periodontal disease	Periodontal disease	Odds Ratio	1.28 (1.07;1.88)	Weak
12	Beukers et al. (2021)	India	Adults	Chronic Kidney Disease plus Diabetes mellitus	Chronic kidney disease	MOOSE (ROBINS-E (Risk Of Bias In Non-Randomized Studies—of Exposures))	O	Dental Caries	DMFT	Odds Ratio	1.56 (0.31-2.81)	Non-significant
12	Beukers et al. (2021)	India	Adults	Chronic Kidney Disease plus Diabetes mellitus	Chronic kidney disease	MOOSE (ROBINS-E (Risk Of Bias In Non-Randomized Studies—of Exposures))	O	Oral lesions	Dysgeusia	Odds Ratio	1.46 (0.81;2.64)	Non-significant
12	Beukers et al. (2021)	India	Adults	Chronic Kidney Disease plus Diabetes mellitus	Chronic kidney disease	MOOSE (ROBINS-E (Risk Of Bias In Non-Randomized Studies—of Exposures))	O	Salivary conditions	Xerostomia	Odds Ratio	1.67 (0.99;2.84)	Non-significant
13	Papageorgiou et al. (2017)	The Netherlands	Adults	Atherosclerotic cardiovascular diseases (ACVD) & Death	Cardiovascular Diseases	Cochrane Handbook & PRISMA (Downs and Black Checklist)	E	Tooth Loss	Tooth Loss	Hazard Ratio Adjusted by age/sex	1.01 (0.99;1.03)	Non-significant
13	Papageorgiou et al. (2017)	The Netherlands	Adults	Atherosclerotic cardiovascular diseases (ACVD) & Death	Cardiovascular Diseases	Cochrane Handbook & PRISMA (Downs and Black Checklist)	E	Tooth Loss	Tooth Loss	Hazard Ratio Multivariate	1.02 (1.01;1.03)	Highly suggestive
13	Papageorgiou et al. (2017)	The Netherlands	Adults	All-cause mortality	Mortality	Cochrane Handbook & PRISMA (Downs and Black Checklist)	E	Tooth Loss	Tooth Loss	Hazard Ratio Crude	1.01 (1.00;1.03)	Non-significant
13	Papageorgiou et al. (2017)	The Netherlands	Adults	All-cause mortality	Mortality	Cochrane Handbook & PRISMA (Downs and Black Checklist)	E	Tooth Loss	Tooth Loss	Hazard Ratio Adjusted by age/sex	1.02 (1.01;1.04)	Highly suggestive
13	Papageorgiou et al. (2017)	The Netherlands	Adults	All-cause mortality	Mortality	Cochrane Handbook & PRISMA (Downs and Black Checklist)	E	Tooth Loss	Tooth Loss	Hazard Ratio Multivariate	1.02 (1.01;1.03)	Highly suggestive
14	Papageorgiou et al. (2017)	Switzerland	Adults	Chron's Disease (Inflammatory bowel disease)	Inflammatory bowel disease	Cochrane Handbook & PRISMA (Downs and Black Checklist)	O	Periodontal disease	Periodontitis	Odds Ratio	4.55 (3.00;6.91)	Weak
14	Papageorgiou et al. (2017)	Switzerland	Adults	Chron's Disease (Inflammatory bowel disease)	Inflammatory bowel disease	Cochrane Handbook & PRISMA (Downs and Black Checklist)	O	Dental Caries	DMFT	Mean Difference	3.73 (0.70;6.75)	Weak
14	Papageorgiou et al. (2017)	Switzerland	Adults	Chron's Disease (Inflammatory bowel disease)	Inflammatory bowel disease	Cochrane Handbook & PRISMA (Downs and Black Checklist)	O	Oral lesions	Oral lesions	Odds Ratio	5.17 (0.53;50.58)	Non-significant
14	Papageorgiou et al. (2017)	Switzerland	Adults	Chron's Disease (Inflammatory bowel disease)	Inflammatory bowel disease	Cochrane Handbook & PRISMA (Downs and Black Checklist)	O	Oral lesions	Angular cheilitis	Odds Ratio	10.04 (0.85;118.26)	Non-significant
14	Papageorgiou et al. (2017)	Switzerland	Adults	Chron's Disease (Inflammatory bowel disease)	Inflammatory bowel disease	Cochrane Handbook & PRISMA (Downs and Black Checklist)	O	Oral lesions	Aphthous lesions	Odds Ratio	1.99 (0.56;7.08)	Non-significant
14	Papageorgiou et al. (2017)	Switzerland	Adults	Chron's Disease (Inflammatory bowel disease)	Inflammatory bowel disease	Cochrane Handbook & PRISMA (Downs and Black Checklist)	O	Oral lesions	Hairy tongue	Odds Ratio	9.44 (1.07;83.01)	Weak
14	Papageorgiou et al. (2017)	Switzerland	Adults	Chron's Disease (Inflammatory bowel disease)	Inflammatory bowel disease	Cochrane Handbook & PRISMA (Downs and Black Checklist)	O	Oral lesions	Ulceration	Odds Ratio	11.16 (1.30;95.55)	Weak
14	Papageorgiou et al. (2017)	Switzerland	Adults	Ulcerative colitis (Inflammatory bowel disease)	Inflammatory bowel disease	Cochrane Handbook & PRISMA (Downs and Black Checklist)	O	Periodontal disease	Periodontitis	Odds Ratio	5.11 (2.92;8.92)	Weak
14	Papageorgiou et al. (2017)	Switzerland	Adults	Ulcerative colitis (Inflammatory bowel disease)	Inflammatory bowel disease	Cochrane Handbook & PRISMA (Downs and Black Checklist)	O	Dental Caries	DMFT	Mean Difference	3.97 (1.94;6.00)	Weak
14	Cerutti-Kopplin et al. (2016)	Switzerland	Adults	Ulcerative colitis (Inflammatory bowel disease)	Inflammatory bowel disease	PRISMA (STROBE)	O	Oral lesions	Oral lesions	Odds Ratio	6.27 (1.53;25.70)	Weak
14	Cerutti-Kopplin et al. (2016)	Switzerland	Adults	Ulcerative colitis (Inflammatory bowel disease)	Inflammatory bowel disease	PRISMA (STROBE)	O	Oral lesions	Angular cheilitis	Odds Ratio	4.54 (0.07;288.50)	Weak
14	Dai et al. (2015)	Switzerland	Adults	Ulcerative colitis (Inflammatory bowel disease)	Inflammatory bowel disease	Not Reported (Methodological Evaluation of Observational Research (MORE))	O	Oral lesions	Aphthous lesions	Odds Ratio	3.38 (1.75;6.53)	Weak
14	Dai et al. (2015)	Switzerland	Adults	Ulcerative colitis (Inflammatory bowel disease)	Inflammatory bowel disease	Not Reported (Methodological Evaluation of Observational Research (MORE))	O	Oral lesions	Hairy tongue	Odds Ratio	9.21 (0.93;91.25)	Weak
14	Dai et al. (2015)	Switzerland	Adults	Ulcerative colitis (Inflammatory bowel disease)	Inflammatory bowel disease	Not Reported (Methodological Evaluation of Observational Research (MORE))	O	Oral lesions	Ulceration	Odds Ratio	9.21 (0.93;91.25)	Weak
15	Nascimento et al. (2018)	Germany	Adults and children	Thalassemia major	Blood disorders	MOOSE (NOS)	O	Periodontal disease	Gingivitis (measured through Loe & Silness Gingival Index)	Mean Difference	-0.29 (-0.44;-0.14)	Highly suggestive
15	Li et al. (2015)	Germany	Adults and children	Thalassemia major	Blood disorders	PRISMA (STROBE)	O	Periodontal disease	Bleeding on Probing	Mean Difference	-12.72 (-23.72;-1.73)	Weak
15	Li et al. (2015)	Germany	Adults and children	Thalassemia major	Blood disorders	PRISMA (STROBE)	O	Periodontal disease	Plaque Index	Mean Difference	-0.23 (-0.36;-0.09)	Suggestive
15	Li et al. (2015)	Germany	Adults and children	Thalassemia major	Blood disorders	PRISMA (STROBE)	O	Periodontal disease	PD	Mean Difference	-0.30 (-0.65;0.04)	Weak
15	Li et al. (2015)	Germany	Adults and children	Thalassemia major	Blood disorders	PRISMA (STROBE)	O	Periodontal disease	Oral Htgiene Index simplified	Mean Difference	-0.18 (-0.49;0.13)	Weak
16	Li et al. (2015)	Brazil	Adults	Cognitive Decline	Neurodegenerative diseases	PRISMA (STROBE)	E	Tooth Loss	Tooth Loss	Hazard Ratio	1.26 (1.14;1.40)	Strong
16	Galletti et al. (2019)	Brazil	Adults	Dementia	Neurodegenerative diseases	PRISMA (NOS)	E	Tooth Loss	Tooth Loss	Hazard Ratio	1.22 (1.04;1.42)	Strong
17	Galletti et al. (2019)	Hong Kong	Adults	Stroke	Cardiovascular Diseases	PRISMA (NOS)	O	Periodontal disease	Gingivitis (measured through Index)	Standardized Mean Difference	0.65 (0.32;0.99)	Weak
17	Galletti et al. (2019)	Hong Kong	Adults	Stroke	Cardiovascular Diseases	PRISMA (NOS)	O	Tooth Loss	Tooth Loss	Standardized Mean Difference	0.27 (0.10;0.44)	Strong
17	Galletti et al. (2019)	Hong Kong	Adults	Stroke	Cardiovascular Diseases	PRISMA (NOS)	O	Dental Caries	DMFT	Standardized Mean Difference	0.25 (0.10;0.40)	Weak
18	Muñoz Aguilera et al. (2020)	Denmark	Adults	Diabetes mellitus	Metabolic Disorders	PRISMA (NOS; ROB-2)	O	Periodontal disease	Periodontitis	Risk Ratio	1.86 (1.25;2.77)	Highly suggestive
19	Muñoz Aguilera et al. (2020)	Hong Kong	Children and Adolescents	Obesity	Metabolic Disorders	PRISMA (NOS; ROB-2)	O	Periodontal disease	Plaque Index	Odds Ratio	4.75 (2.42;9.34)	Weak
19	Muñoz Aguilera et al. (2020)	Hong Kong	Children and Adolescents	Obesity	Metabolic Disorders	PRISMA (NOS; ROB-2)	O	Periodontal disease	Bleeding on probing	Odds Ratio	5.41 (2.75;10,63)	Weak
19	Kisely et al. (2015)	Hong Kong	Children and Adolescents	Obesity	Metabolic Disorders	MOOSE (NOS)	O	Periodontal disease	Subgingival calculus	Odds Ratio	3.07 (1.10;8.62)	Weak
19	Kisely et al. (2015)	Hong Kong	Children and Adolescents	Obesity	Metabolic Disorders	MOOSE (NOS)	O	Periodontal disease	Supragingival calculus	Odds Ratio	1.08 (0.60;1.94)	Non-significant
19	Kisely et al. (2015)	Hong Kong	Children and Adolescents	Obesity	Metabolic Disorders	MOOSE (NOS)	O	Periodontal disease	Periodontitis	Odds Ratio	14.15 (5.10;39.25)	Weak
19	Kapellas et al. (2019)	Hong Kong	Children and Adolescents	Obesity	Metabolic Disorders	MOOSE (NOS)	O	Salivary flow rate	Stimulated salivary secretion	Mean Difference	-0.89 (-1.18; -0.61)	Weak
20	Kapellas et al. (2019)	Spain	Adults	Marfan's Syndrome	Marfan's Syndrome	MOOSE (NOS)	O	Periodontal disease	Periodontal disease	Mean Difference	0.68 (-0.48;1.83)	Non-significant
20	Nascimento et al. (2015)	Spain	Adults	Marfan's Syndrome	Marfan's Syndrome	PRISMA (NOS)	O	Periodontal disease	PD	Mean Difference	1.49 (-1.75;4.74)	Non-significant
20	Nascimento et al. (2015)	Spain	Adults	Marfan's Syndrome	Marfan's Syndrome	PRISMA (NOS)	O	Periodontal disease	Bleeding on Probing	Mean Difference	1.26 (0.47;3.42)	Non-significant
20	Nadim et al. (2020)	Spain	Adults	Marfan's Syndrome	Marfan's Syndrome	PRISMA (NOS)	O	Dental Caries	DMFT	Mean Difference	1.08 (-1.27;3.42)	Non-significant
21	Ioannidou et al. (2006)	United Kingdom	Adults	Hypertension	Cardiovascular Diseases	Not reported (CONSORT)	O	Periodontal disease	Periodontitis	Odds Ratio	1.22 (1.10;1.35)	Highly suggestive
21	Jerônimo et al. (2020)	United Kingdom	Adults	Hypertension SBP	Cardiovascular Diseases	PRISMA (NOS)	E	Periodontal disease	Periodontitis	Mean Difference	4.49 (2.88;6.11)	Highly suggestive
21	Darnaud et al. (2021)	United Kingdom	Adults	Hypertension DBP	Cardiovascular Diseases	PRISMA (NOS)	E	Periodontal disease	Periodontitis	Mean Difference	2.03 (1.25;2.81)	Highly suggestive
22	Darnaud et al. (2021)	Australia	Children, Adolescents and Adults	Eating disorders	Mental disorders	PRISMA (NOS)	O	Tooth Erosion	Dental erosion	Odds Ratio	5.00 (3.31;7.58)	Highly suggestive
22	Darnaud et al. (2021)	Australia	Children, Adolescents and Adults	Eating disorders	Mental disorders	PRISMA (NOS)	O	Dental Caries	Dental caries	Mean Difference	3.07 (0.66;5.48)	Weak
22	Didilescu et al. (2021)	Australia	Children, Adolescents and Adults	Eating disorders	Mental disorders	PRISMA (National Heart, Lung, and Blood Institute (NHLBI))	O	Salivary flow rate	Dry mouth/Hyposalivation	Odds Ratio	2.24 (1.44;3.51)	Weak
23	Gobin et al. (2020)	Australia	Adults	Chronic Kidney Disease	Chronic kidney disease	PRISMA (NOS)	E	Periodontal disease	Periodontitis	Odds Ratio	1.60 (1.44;1.79)	Strong
23	Gobin et al. (2020)	Australia	Adults	Chronic Kidney Disease	Chronic kidney disease	PRISMA (NOS)	O	Periodontal disease	Periodontitis	Odds Ratio	1.69 (0.84;3.40)	Non-significant
24	Wei et al. (2021)	Brazil	Adults	Overweight	Metabolic Disorders	PRISMA (NOS)	O	Periodontal disease	Periodontitis	Risk Ratio	1.13 (1.06;1.20)	Weak
24	Guo et al. (2021)	Brazil	Adults	Obese	Metabolic Disorders	PRISMA (NOS)	O	Periodontal disease	Periodontitis	Risk Ratio	1.34 (1.21;1.47)	Weak
25	Akram et al. (2016)	United Kingdom	Adults	Dementia	Neurodegenerative diseases	PRISMA (NOS)	E	Periodontal disease	Periodontal disease	Risk Ratio	1.38 (1.01;1.90)	Weak
26	Akram et al. (2016)	USA	Adults	CRP	Systemic Inflammation	PRISMA (NOS)	E	Periodontal disease	Periodontitis	Weighted Mean Difference	-0.18 (-0.70;0.34)	Non-significant
27	Akram et al. (2016)	Brazil	Adults	Nosocomial pneumonia	Respiratory diseases	PRISMA (NOS)	E	Periodontal disease	Periodontitis	Odds Ratio	2.55 (1.68;3.86)	Weak
28	Akram et al. (2016)	France	Adults	Pulse Wave Velocity (Carotid-Femoral)	Cardiovascular Diseases	PRISMA (NOS)	E	Periodontal disease	Periodontitis	Standardized Mean Difference	0.84 (0.50;1.18)	Weak
28	Akram et al. (2016)	France	Adults	Pulse Wave Velocity (Carotid-Radial)	Cardiovascular Diseases	PRISMA (NOS)	E	Periodontal disease	Periodontitis	Standardized Mean Difference	0.34 (0.14;0.54)	Suggestive
28	Akram et al. (2016)	France	Adults	Pulse Wave Velocity (Brackial-Ankle)	Cardiovascular Diseases	PRISMA (NOS)	E	Periodontal disease	Periodontitis	Standardized Mean Difference	0.48 (0.15;0.82)	Weak
29	Akram et al. (2016)	Romania	Children and Adults	Liver transplantation	Transplanted recipients	PRISMA (NOS)	E	Oral lesions	Oral cancers	Risk Ratio	5.01 (2.80;8.94)	Highly suggestive
30	Zhu et al. (2017)	China	Adults	Metabolic Syndrome	Metabolic Disorders	PRISMA (Agency for Healthcare Research and Quality (AHRQ) for CS and Methodological Index for Nonrandomized Studies (MINORS) for NRSI)	E	Periodontal disease	Periodontitis	Odds Ratio	1.99 (1.75;2.25)	Highly suggestive
30	Zhu et al. (2017)	China	Adults	Metabolic Syndrome	Metabolic Disorders	PRISMA (Agency for Healthcare Research and Quality (AHRQ) for CS and Methodological Index for Nonrandomized Studies (MINORS) for NRSI)	E	Periodontal disease	Periodontitis adjusted ORs	Odds Ratio	1.45 (1.31;1.60)	Highly suggestive
31	Zhu et al. (2017)	China	Adult males	Cancer Prostate	Cancer	PRISMA (Agency for Healthcare Research and Quality (AHRQ) for CS and Methodological Index for Nonrandomized Studies (MINORS) for NRSI)	E	Periodontal disease	Periodontal disease	Risk Ratio	1.17 (1.07;1.27)	Strong
32	Qi et al. (2021)	China	Adult males	Cancer Prostate	Cancer	PRISMA (NOS)	E	Periodontal disease	Periodontal disease	Risk Ratio	1.40 (1.16;1.70)	Highly suggestive
33	Qi et al. (2021)	Malaysia	Adults	Obesity	Metabolic Disorders	PRISMA (NOS)	O	Periodontal disease	Periodontitis GCF resistin	Mean Difference	0.32 (0.04;0.60)	Weak
33	Jordão et al. (2020)	Malaysia	Adults	Obesity	Metabolic Disorders	PRISMA (NOS)	O	Periodontal disease	Periodontitis GCF adiponectin	Mean Difference	0.14 (-0.09;0.38)	Non-significant
33	Teshome et al. (2016)	Malaysia	Adults	Obesity	Metabolic Disorders	PRISMA (Cochrane ROB)	O	Periodontal disease	Periodontitis GCF leptin	Mean Difference	0.03 (-0.31;0.36)	Non-significant
33	Teshome et al. (2016)	Malaysia	Adults	Obesity	Metabolic Disorders	PRISMA (Cochrane ROB)	O	Periodontal disease	Periodontitis GCF TNF-a	Mean Difference	0.58 (-0.01;1.18)	Non-significant
33	Iheozor-Ejiofor et al. (2017)	Malaysia	Adults	Obesity	Metabolic Disorders	Cochrane Handbook (Cochrane ROB)	O	Periodontal disease	Periodontitis GCF IL-6	Mean Difference	0.02 (-0.28;0.32)	Non-significant
33	Iheozor-Ejiofor et al. (2017)	Malaysia	Adults	Obesity	Metabolic Disorders	Cochrane Handbook (Cochrane ROB)	O	Periodontal disease	Periodontitis GCF IL-8	Mean Difference	0.74 (-0.45;1.93)	Non-significant
33	Iheozor-Ejiofor et al. (2017)	Malaysia	Adults	Obesity	Metabolic Disorders	Cochrane Handbook (Cochrane ROB)	O	Periodontal disease	Periodontitis GCF IL-1B	Mean Difference	0.62 (0.31;0.94)	Weak
34	Iheozor-Ejiofor et al. (2017)	China	Adults	Circulating leptin	Metabolic Disorders	Cochrane Handbook (Cochrane ROB)	E	Periodontal disease	Periodontitis	Standardized Mean Difference	0.97 (0.35;1.59)	Weak
34	Galdino et al. (2021)	China	Adults	Circulating leptin	Metabolic Disorders	PRISMA (Developed by the authors)	E	Periodontal treatment	Periodontal treatment	Standardized Mean Difference	-0.54 (-1.21;0.13)	Non-significant
34	Galdino et al. (2021)	China	Adults	Circulating adiponectin	Metabolic Disorders	PRISMA (Developed by the authors)	E	Periodontal disease	Periodontitis	Standardized Mean Difference	-0.24 (-0.39;-0.10)	Weak
34	Galdino et al. (2021)	China	Adults	Circulating adiponectin	Metabolic Disorders	PRISMA (Developed by the authors)	E	Periodontal treatment	Periodontal treatment	Standardized Mean Difference	0.38 (0.16;0.61)	Weak
35	Galdino et al. (2021)	USA	Adults	Cognitive Impairment	Neurodegenerative diseases	PRISMA (Developed by the authors)	E	Periodontal disease	Periodontitis	Risk Ratio	1.48 (1.18;1.87)	Highly suggestive
35	Chen et al. (2015)	USA	Adults	Dementia	Neurodegenerative diseases	PRISMA (NOS)	E	Periodontal disease	Periodontitis	Risk Ratio	1.28 (1.09;1.49)	Strong
36	Ali et al. (2020)	United Kingdom	Adults	Gastro-oesophageal reflux	Gastrointestinal tract	Not reported (National Heart, Lung, and Blood Institute (NHLBI))	O	Tooth Erosion	Erosive toothwear	Odds Ratio	4.13 (1.68;10.13)	Highly suggestive
37	Ali et al. (2020)	Ethiopia	Adults	Hba1c	Diabetes mellitus	Not reported (National Heart, Lung, and Blood Institute (NHLBI))	E	Periodontal treatment	Periodontal treatment	Mean Difference	0.53 (0.24;0.81)	Weak
37	Ali et al. (2020)	Ethiopia	Adults	Fasting plasma glucose level	Diabetes mellitus	Not reported (National Heart, Lung, and Blood Institute (NHLBI))	E	Periodontal treatment	Periodontal treatment	Mean Difference	8.95 (4.30;13.61)	Weak
38	Nascimento et al. (2016)	United Kingdom	Adults	Hba1c	Diabetes mellitus	PRISMA (JBI criteria)	E	Periodontal treatment	Periodontal treatment	Mean Difference	-0.02 (-0.20;0.16)	Weak
39	Nascimento et al. (2016)	United Kingdom	Adults	Preterm birth <37 weeks	Adverse Pregnancy Outcomes	PRISMA (JBI criteria)	E	Periodontal treatment	Periodontal treatment	Risk Ratio	0.87 (0.70;1.10)	Non-significant
39	Nascimento et al. (2016)	United Kingdom	Adults	Low birthweight < 2,500 g	Adverse Pregnancy Outcomes	PRISMA (JBI criteria)	E	Periodontal treatment	Periodontal treatment	Risk Ratio	0.67 (0.48;0.95)	Non-significant
39	Nascimento et al. (2016)	United Kingdom	Adults	Perinatal mortality	Adverse Pregnancy Outcomes	PRISMA (JBI criteria)	E	Periodontal treatment	Periodontal treatment	Risk Ratio	0.85 (0.51;1.43)	Non-significant
39	Yue et al. (2020)	United Kingdom	Adults	Pre-eclampsia	Adverse Pregnancy Outcomes	PRISMA (Cochrane ROB)	E	Periodontal treatment	Periodontal treatment	Risk Ratio	1.10 (0.74;1.62)	Non-significant
40	Yue et al. (2020)	Brazil	Adults	Liver Transplantation Individuals	Transplanted recipients	PRISMA (Cochrane ROB)	O	Periodontal disease	Plaque Index	Mean Difference	0.15 (0.12;0.18)	Weak
40	Wang et al. (2020)	Brazil	Adults	Liver Transplantation Individuals	Transplanted recipients	PRISMA (NOS)	O	Periodontal disease	Gingival index (gingivitis)	Mean Difference	0.31 (0.06;0.56)	Weak
40	Wang et al. (2020)	Brazil	Adults	Liver Transplantation Individuals	Transplanted recipients	PRISMA (NOS)	O	Periodontal disease	PD	Mean Difference	0.49 (-0.26;1.25)	Weak
40	Otero Rey et al. (2019)	Brazil	Adults	Liver Transplantation Individuals	Transplanted recipients	PRISMA (Oxford Centre for Evidence-Based Medicine (OCEBM) Levels of Evidence)	O	Periodontal disease	CAL	Mean Difference	1.47 (0.19;2.75)	Weak
41	Otero Rey et al. (2019)	China	Adults	Cancer Esophageal	Cancer	PRISMA (Oxford Centre for Evidence-Based Medicine (OCEBM) Levels of Evidence)	E	Tooth Loss	Tooth loss	Odds Ratio	1.46 (1.27;1.69)	Highly suggestive
42	Dioguardi et al. (2019)	Australia	Adults	Human papillomavirus infection	Virus infection	PRISMA (NOS)	E	Periodontal disease	Periodontitis	Odds Ratio	4.71 (0.57;38.97)	Non-significant
42	Dioguardi et al. (2019)	Australia	Adults	Human papillomavirus infection	Virus infection	PRISMA (NOS)	E	Periodontal disease	Periodontitis	Odds Ratio	3.65 (1.67;8.01)	Suggestive
42	Cao et al. (2019)	Australia	Adults	Human papillomavirus infection	Virus infection	PRISMA (Cochrane ROB)	E	Periodontal disease	Periodontitis	Odds Ratio	3.99 (1.82;8.77)	Suggestive
43	Corbella et al. (2013)	Brazil	Adults	Obesity	Metabolic Disorders	Not reported (Cochrane ROB)	O	Tooth Loss	Tooth loss	Odds Ratio	1.49 (1.20;1.86)	Highly suggestive
43	Corbella et al. (2013)	Brazil	Adults	Obesity	Metabolic Disorders	Not reported (Cochrane ROB)	O	Edentulism	Edentulism	Odds Ratio	1.25 (1.10;1.42)	Strong
43	Corbella et al. (2013)	Brazil	Adults	Obesity	Metabolic Disorders	Not reported (Cochrane ROB)	E	Tooth Loss	Tooth loss	Odds Ratio	1.41 (1.11;1.79)	Suggestive
43	Corbella et al. (2013)	Brazil	Adults	Obesity	Metabolic Disorders	Not reported (Cochrane ROB)	E	Edentulism	Edentulism	Odds Ratio	1.60 (1.29;2.00)	Highly suggestive
44	Wang et al. (2016)	China	Adults	Inflammation and metabolic markers in patients undergoing haemodialysis and/or peritoneal dialysis - CRP	Systemic Inflammation	PRISMA (NOS)	E	Periodontal treatment	Periodontal treatment	Standardized Mean Difference	-1.53 (-2.95;-0.11)	Weak
44	Wang et al. (2016)	China	Adults	Inflammation and metabolic markers in patients undergoing haemodialysis and/or peritoneal dialysis - IL-6	Systemic Inflammation	PRISMA (NOS)	E	Periodontal treatment	Periodontal treatment	Standardized Mean Difference	-0.23 (-0.78;0.33)	Non-significant
44	Gopinath et al. (2020)	China	Adults	Inflammation and metabolic markers in patients undergoing haemodialysis and/or peritoneal dialysis - Albumin	Systemic Inflammation	PRISMA (NOS)	E	Periodontal treatment	Periodontal treatment	Standardized Mean Difference	1.36 (-0.22;2.94)	Non-significant
45	Gopinath et al. (2020)	China	Adults	Cancer Lung	Cancer	PRISMA (NOS)	E	Periodontal disease	Periodontal disease	Hazard Ratio	1.40 (1.25;1.58)	Strong
45	Rapone et al. (2020)	China	Adults	Cancer Lung	Cancer	PRISMA (NR)	E	Edentulism	Edentulism	Hazard Ratio	1.93 (1.05;3.57)	Weak
46	Wu et al. (2020)	Spain	Adults	Diabetes mellitus	Diabetes mellitus	MOOSE (NOS)	O	Oral lesions	Lichen planus	Risk Ratio	2.43 (0.95;6.21)	Non-significant
46	Wu et al. (2020)	Spain	Adults	Diabetes mellitus	Diabetes mellitus	MOOSE (NOS)	E	Oral lesions	Lichen planus	Risk Ratio	1.45 (0.88;2.41)	Non-significant
47	Wu et al. (2020)	Italy	Adults	Alzheimer's Disease	Neurodegenerative diseases	MOOSE (NOS)	O	Tooth Loss	Tooth Loss	Odds Ratio	1.52 (1.00;2.30)	Non-significant
47	Botero et al. (2020)	Italy	Adults	Alzheimer's Disease	Neurodegenerative diseases	PRISMA (National Heart, Lung, and Blood Institute (NHLBI))	O	Edentulism	Edentulism	Odds Ratio	2.26 (1.70;3.01)	Highly suggestive
48	Botero et al. (2020)	China	Adults	type 2 diabetes mellitus (T2DM)	Diabetes mellitus	PRISMA (National Heart, Lung, and Blood Institute (NHLBI))	E	Periodontal treatment	Periodontal treatment	Mean Difference	0.40 (0.09;0.80)	Weak
49	Zhang et al. (2020)	Italy	Adults	Diabetes Hba1c 3 months	Diabetes mellitus	PRISMA (NOS)	E	Periodontal treatment	Periodontal treatment	Mean Difference	-0.38 (-0.53;0.23)	Weak
49	Schmitt et al. (2015)	Italy	Adults	Diabetes Hba1c 6 months	Diabetes mellitus	PRISMA (Cochrane ROB & NOS)	E	Periodontal treatment	Periodontal treatment	Mean Difference	-0.31 (-0.74;0.11)	Non-significant
49	Schmitt et al. (2015)	Italy	Adults	Diabetes Hba1c 3 months + adjunctive antimicrobials	Diabetes mellitus	PRISMA (Cochrane ROB & NOS)	E	Periodontal treatment	Periodontal treatment	Mean Difference	-9.01 (-15.78;-2.24)	Weak
49	Schmitt et al. (2015)	Italy	Adults	Diabetes FPG 3 months	Diabetes mellitus	PRISMA (Cochrane ROB & NOS)	E	Periodontal treatment	Periodontal treatment	Mean Difference	-13.62 (-27.69;0.45)	Non-significant
49	Schmitt et al. (2015)	Italy	Adults	Diabetes FPG 6 months	Diabetes mellitus	PRISMA (Cochrane ROB & NOS)	E	Periodontal treatment	Periodontal treatment	Mean Difference	0.13 (-0.10;0.35)	Non-significant
49	Atieh et al. (2014)	Italy	Adults	Diabetes FPG 3 months + adjunctive antimicrobials	Diabetes mellitus	Not reported (STROBE)	E	Periodontal treatment	Periodontal treatment	Mean Difference	-0.27 (-40.11;39.56)	Non-significant
50	Atieh et al. (2014)	China	Adult males	Vasculogenic erectile dysfunction	Sexual Health Conditions	Not reported (STROBE)	O	Periodontal disease	Periodontitis	Odds Ratio	3.07 (1.87;5.05)	Highly suggestive
50	Atieh et al. (2014)	China	Adult males	Vasculogenic erectile dysfunction	Sexual Health Conditions	Not reported (STROBE)	O	Periodontal disease	Periodontitis	Odds Ratio	2.97 (1.80;4.87)	Highly suggestive
51	Corbella et al. (2016)	Malaysia	Adults	Cancer Head and Neck	Cancer	Not reported (Cochrane Bias Methods Group 28)	E	Periodontal disease	Periodontitis	Odds Ratio	3.19 (2.09;4.85)	Highly suggestive
51	Corbella et al. (2016)	Malaysia	Adults	Cancer Head and Neck	Cancer	Not reported (Cochrane Bias Methods Group 28)	E	Periodontal disease	Alveolar bone loss	Odds Ratio	3.54 (2.47;5.07)	Strong
52	Corbella et al. (2016)	Italy	Children and Adolescents	type 1 diabetes mellitus (T1DM)	Diabetes mellitus	Not reported (Cochrane Bias Methods Group 28)	O	Periodontal disease	Gingival index (gingivitis)	Standardized Mean Difference	0.46 (0.09;0.84)	Weak
53	Hua et al. (2016)	China	Adults	type 2 diabetes mellitus (T2DM)	Metabolic Disorders	Cochrane Handbook (Cochrane ROB)	O	Periodontal disease	Periodontitis	Risk Ratio	1.34 (1.11;1.61)	Highly suggestive
53	Araújo et al. (2016)	China	Adults	type 2 diabetes mellitus (T2DM)	Metabolic Disorders	PRISMA (NOS)	E	Periodontal disease	Periodontitis (Mild)	Risk Ratio	1.28 (1.07;1.54)	Strong
53	Ziukaite et al. (2018)	China	Adults	type 2 diabetes mellitus (T2DM)	Metabolic Disorders	MOOSE (Keukenmeester et al. (2013))	E	Periodontal disease	Periodontitis (Severe)	Risk Ratio	1.53 (1.27;1.83)	Strong
54	Ferreira et al. (2019)	Colombia	Adults	Human cytomegalovirus	Virus infection	PRISMA (Fowkes and Fulton checklist (1991))	O	Periodontal disease	Periodontitis	Odds Ratio	5.31 (3.15;8.97)	Highly suggestive
54	Ferreira et al. (2019)	Colombia	Adults	Human cytomegalovirus	Virus infection	PRISMA (Fowkes and Fulton checklist (1991))	O	Apical Periodontitis	Apical Periodontitis	Odds Ratio	3.65 (0.49;27.10)	Non-significant
55	Ferreira et al. (2019)	China	Adults	Psoriasis	Autoimmune disorders	PRISMA (Fowkes and Fulton checklist (1991))	O	Periodontal disease	Periodontitis	Odds Ratio	2.87 (1.75;4.69)	Highly suggestive
56	Ferreira et al. (2019)	France	Adults	Pulse Wave Velocity (in general)	Cardiovascular Diseases	PRISMA (Fowkes and Fulton checklist (1991))	E	Periodontal disease	Periodontitis	Mean Difference	0.85 (0.53;1.16)	Highly suggestive
56	Ferreira et al. (2019)	France	Adults	Pulse Wave Velocity (Carotid-Femoral)	Cardiovascular Diseases	PRISMA (Fowkes and Fulton checklist (1991))	E	Periodontal disease	Periodontitis	Mean Difference	1.04 (0.34;1.75)	Weak
56	Teeuw et al. (2014)	France	Adults	Pulse Wave Velocity (Carotid-Radial)	Cardiovascular Diseases	PRISMA (Van der Weijden et al. 2009)	E	Periodontal disease	Periodontitis	Mean Difference	0.69 (0.03;1.36)	Highly suggestive
56	Papageorgiou et al. (2015)	France	Adults	Pulse Wave Velocity (Brackial-Ankle)	Cardiovascular Diseases	PRISMA (Cochrane ROB & Downs and Black Checklist)	E	Periodontal disease	Periodontitis	Mean Difference	0.83 (0.45;1.22)	Weak
57	Papageorgiou et al. (2015)	New Zealand	Adults	type 2 diabetes mellitus (T2DM) - GCF IL1-B	Diabetes mellitus	PRISMA (Cochrane ROB & Downs and Black Checklist)	E	Periodontal disease	Periodontitis	Standardized Mean Difference	0.90 (0.39;1.41)	Weak
57	Tomás et al. (2012)	New Zealand	Adults	type 2 diabetes mellitus (T2DM) - GCF IL6	Diabetes mellitus	PRISMA (Centre for Reviews and Dissemination, University of York (Centre for Reviews and Dissemina- tion, University of York 2008))	E	Periodontal disease	Periodontitis	Standardized Mean Difference	0.70 (-0.20;1.61)	Non-significant
57	Tomás et al. (2012)	New Zealand	Adults	type 2 diabetes mellitus (T2DM) - GCF TNF-a	Diabetes mellitus	PRISMA (Centre for Reviews and Dissemination, University of York (Centre for Reviews and Dissemina- tion, University of York 2008))	E	Periodontal disease	Periodontitis	Standardized Mean Difference	0.33 (-0.19;0.86)	Non-significant
58	Peng et al. (2019)	Italy	Adult females	Preterm birth <37 weeks	Adverse Pregnancy Outcomes	PRISMA (NOS)	E	Periodontal disease	Periodontitis	Risk Ratio	1.61 (1.33;1.95)	Highly suggestive
58	Peng et al. (2019)	Italy	Adult females	Low birthweight < 2,500 g	Adverse Pregnancy Outcomes	PRISMA (NOS)	E	Periodontal disease	Periodontitis	Risk Ratio	1.65 (1.27;2.14)	Highly suggestive
58	da Silva et al. (2021)	Italy	Adult females	Low birthweight < 2,500 g	Adverse Pregnancy Outcomes	PRISMA (MINORS)	E	Periodontal disease	Periodontitis	Risk Ratio	3.44 (1.34;8.80)	Highly suggestive
59	Daudt et al. (2018)	China	Adults	Ventilator-associated pneumonia	Respiratory diseases	PRISMA (NOS)	E	Periodontal treatment	Oral hygiene care Chlorhexidine vs. Placebo	Risk Ratio	0.74 (0.61;0.89)	Highly suggestive
59	Zhao et al. (2018)	China	Adults	Mortality	Mortality	PRISMA (NOS)	E	Dental Treatment	Oral hygiene care Chlorhexidine vs. Placebo	Risk Ratio	1.09 0.96;1.23)	Non-significant
60	Zhao et al. (2018)	Brazil	Adults	Depression	Mental disorders	PRISMA (NOS)	O	Periodontal disease	Periodontitis	Odds Ratio	1.03 (0.75;1.41)	Non-significant
61	Moraschini et al. (2016)	The Netherlands	Adults	Diabetes Mellitus	Metabolic Disorders	PRISMA (NOS)	E	Periodontal disease	Periodontitis	Odds Ratio	2.59 (2.12;3.15)	Highly suggestive
62	Moraschini et al. (2016)	Brazil	Adults	Asthma	Respiratory diseases	PRISMA (NOS)	O	Periodontal disease	Plaque Index	Standardized Mean Difference	0.21 (-0.44;0.87)	Non-significant
62	Leira et al. (2017)	Brazil	Adults	Asthma	Respiratory diseases	PRISMA (NOS)	O	Periodontal disease	Gingival index (gingivitis)	Standardized Mean Difference	0.80 (-0.26;1.86)	Non-significant
62	Moraschini et al. (2018)	Brazil	Adults	Asthma	Respiratory diseases	PRISMA (NOS)	O	Periodontal disease	Bleeding on Probing	Standardized Mean Difference	4.83 (-2.49;12.16)	Non-significant
62	Moraschini et al. (2018)	Brazil	Adults	Asthma	Respiratory diseases	PRISMA (NOS)	O	Periodontal disease	Calculus Index	Standardized Mean Difference	0.57 (0.44;0.70)	Weak
62	Moraschini et al. (2018)	Brazil	Adults	Asthma	Respiratory diseases	PRISMA (NOS)	O	Periodontal disease	CAL	Standardized Mean Difference	1.13 (0.09;2.18)	Weak
63	Joshi et al. (2019)	The Netherlands	Adults	Atherosclerotic profile	Metabolic Disorders	PRISMA (NOS)	E	Periodontal treatment	Periodontal treatment Otherwise healthy	Mean Difference	-0.09 (-0.60;0.42)	Non-significant
63	Joshi et al. (2019)	The Netherlands	Adults	Atherosclerotic profile	Cardiovascular Diseases	PRISMA (NOS)	E	Periodontal treatment	Periodontal treatment With comorbidities	Mean Difference	-0.71 (-1.05;-0.36)	Highly suggestive
63	Conde-Agudelo et al. (2008)	The Netherlands	Adults	Atherosclerotic profile	Cardiovascular Diseases	MOOSE (NR)	E	Periodontal treatment	Periodontal treatment With comorbidities <6 months follow-up	Mean Difference	-0.89 (-1.33;-0.45)	Weak
63	Boutin et al. (2013)	The Netherlands	Adults	Atherosclerotic profile	Cardiovascular Diseases	PRISMA (Cochrane ROB)	E	Periodontal treatment	Periodontal treatment With comorbidities 6+ months follow-up	Mean Difference	-0.22 (-0.37;-0.07)	Weak
64	Suvan et al. (2011)	Germany	Adults	Obesity	Metabolic Disorders	Not reported (NOS)	E	Periodontal disease	Periodontitis CAL	Mean Difference	-0.04 (-0.25;0.16)	Non-significant
64	Suvan et al. (2011)	Germany	Adults	Obesity	Metabolic Disorders	Not reported (NOS)	E	Periodontal disease	Periodontitis PPD	Mean Difference	-0.07 (-0.16;0.22)	Non-significant
65	Suvan et al. (2011)	Spain	Adults	Bacteraemia from everyday oral activities	Systemic Inflammation	Not reported (NOS)	O	Periodontal disease	Gingival index (gingivitis)	Odds Ratio	2.77 (1.50;5.11)	Weak
65	Moura-Grec et al. (2014)	Spain	Adults	Bacteraemia from everyday oral activities	Systemic Inflammation	Not reported (NR)	O	Periodontal disease	Plaque Index	Odds Ratio	2.61 (1.45;4.69)	Weak
66	Moura-Grec et al. (2014)	China	Adults	Mortality (all causes)	Mortality	Not reported (NR)	E	Tooth Loss	Tooth Loss (>20)	Risk Ratio	1.15 (1.11;1.19)	Highly suggestive
66	Machado et al. (2020)	China	Adults	Mortality (all causes)	Mortality	PRISMA (NOS)	E	Edentulism	Edentulism	Risk Ratio	1.57 (1.41;1.75)	Highly suggestive
67	de Oliveira Ferreira et al. (2019)	Brazil	Adults	Physical activity	Physical activity	PRISMA (Fowkes and Fulton checklist (1991))	O	Periodontal disease	Periodontal Disease	Odds Ratio	0.67 (0.56;0.81)	Strong
67	Monje et al. (2017)	Brazil	Adults	Physical activity	Physical activity	PRISMA (NOS)	O	Periodontal disease	Periodontal Disease	Odds Ratio	0.78 (0.65;0.93)	Suggestive
68	Monje et al. (2017)	Brazil	Adults	Glomerular filtration rate of chronic kidney disease	Chronic kidney disease	PRISMA (NOS)	E	Periodontal treatment	Periodontal treatment	Mean Difference	7.01 (0.66;13.36)	Weak
69	Martens et al. (2017)	Brazil	Adults	Metabolic Syndrome	Metabolic Disorders	Not reported (Downs and Black Checklist)	O	Periodontal disease	Periodontitis	Risk Ratio	1.38 (1.26;1.51)	Highly suggestive
70	Esteves Lima et al. (2016)	Hong Kong	Adults	Chronic kidney disease	Chronic kidney disease	PRISMA (NOS)	E	Periodontal disease	Periodontitis	Odds Ratio	3.54 (2.17;5.77)	Highly suggestive
70	Esteves Lima et al. (2016)	Hong Kong	Adults	Chronic kidney disease	Chronic kidney disease	PRISMA (NOS)	E	Periodontal disease	Periodontitis	Incidence Rate Ratio	1.76 (1.11;2.77)	Weak
71	Li et al. (2021)	Brazil	Adults	Diabetes mellitus	Diabetes mellitus	PRISMA (NOS)	O	Implant failure	Dental Implant Failure	Risk Ratio	1.56 (0.62;3.91)	Non-significant
71	Rosa et al. (2012)	Brazil	Adults	Diabetes mellitus	Diabetes mellitus	PRISMA (Developed by the authors)	O	Peri-implantitis	Marginal bone loss	Mean Difference	0.18 (0.14;0.21)	Weak
72	Rosa et al. (2012)	Spain	Adults	Alzheimer's Disease	Neurodegenerative diseases	PRISMA (Developed by the authors)	O	Periodontal disease	Periodontitis	Risk Ratio	1.78 (1.14;2.77)	Weak
73	Leira et al. (2017)	Brazil	Adults	Asthma	Respiratory diseases	PRISMA (GRADE)	O	Periodontal disease	Gingival bleeding	Mean Difference	0.70 (0.64;0.75)	Strong
73	Hussain et al. (2020)	Brazil	Adults	Asthma	Respiratory diseases	PRISMA (NOS)	O	Periodontal disease	Plaque Index	Mean Difference	0.43 (0.32;0.53)	Weak
73	Botelho et al. (2018)	Brazil	Adults	Asthma	Respiratory diseases	PRISMA (Downs and Black Checklist)	O	Periodontal disease	Gingival index (gingivitis)	Mean Difference	0.51 (0.22;0.80)	Weak
74	Zheng et al. (2021)	United Kingdom	Adults	Coronary atheroma - P. gingivalis	Cardiovascular Diseases	PRISMA & MOOSE (NOS)	E	Periodontal disease	Periodontitis	Mean Difference	0.40 (0.24;0,56)	Weak
74	Zheng et al. (2021)	United Kingdom	Adults	Coronary atheroma - A. actinomycetemcomitans	Cardiovascular Diseases	PRISMA & MOOSE (NOS)	E	Periodontal disease	Periodontitis	Mean Difference	0.04 (-0.40;0.28)	Non-significant
75	Zheng et al. (2021)	United Kingdom	Adults	Pre-eclampsia	Adverse Pregnancy Outcomes	PRISMA & MOOSE (NOS)	E	Periodontal disease	Periodontitis	Odds Ratio	2.37 (1.36;4.14)	Highly suggestive
76	Zheng et al. (2021)	United Kingdom	Adults	Glycemic control	Diabetes mellitus	PRISMA & MOOSE (NOS)	E	Periodontal treatment	Periodontal treatment	Mean Difference	-0.40 (-0.78;-0.01)	Weak
77	Chambrone et al. (2011)	Canada	Adult females	Preterm birth <37 weeks	Adverse Pregnancy Outcomes	Cochrane Handbook, PRISMA & MOOSE (Cochrane ROB)	E	Periodontal treatment	Periodontal treatment	Risk Ratio	0.89 (0.73;1.08)	Non-significant
78	Chambrone et al. (2011)	United Kingdom	Adults	Overweight/obesity	Metabolic Disorders	Cochrane Handbook, PRISMA & MOOSE (Cochrane ROB)	O	Periodontal disease	Periodontitis	Odds Ratio	2.13 (1.40;3.26)	Highly suggestive
78	Chambrone et al. (2011)	United Kingdom	Adults	Overweight	Metabolic Disorders	Cochrane Handbook, PRISMA & MOOSE (Cochrane ROB)	O	Periodontal disease	Periodontitis	Odds Ratio	1.27 (1.06;1.51)	Highly suggestive
78	Chambrone et al. (2011)	United Kingdom	Adults	Obesity	Metabolic Disorders	Cochrane Handbook, PRISMA & MOOSE (Cochrane ROB)	O	Periodontal disease	Periodontitis	Odds Ratio	2.13 (1.40;3.26)	Highly suggestive
79	Chambrone et al. (2011)	Brazil	Adults	Obesity	Metabolic Disorders	Cochrane Handbook, PRISMA & MOOSE (Cochrane ROB)	O	Periodontal disease	Periodontitis	Odds Ratio	1.30 (1.25;1.35)	Highly suggestive
79	Jain et al. (2019)	Brazil	Adults	Obesity	Metabolic Disorders	Not Reported (Cochrane ROB)	E	Periodontal disease	Periodontitis	Odds Ratio	2.75 (2.71;2.80)	Highly suggestive
80	Martin-Cabezas et al. (2016)	Portugal	Adults	Transplanted patients IL-6 serum	Transplanted recipients	PRISMA (NOS)	E	Periodontal disease	Periodontitis	Mean Difference	2.20 (1.00;3.39)	Weak
81	Martin-Cabezas et al. (2016)	Brazil	Adults	Rheumatoid Arthritis	Rheumatic diseases	PRISMA (NOS)	E	Periodontal disease	Periodontitis	Odds Ratio	1.97 (1.68;2.31)	Highly suggestive
81	Martin-Cabezas et al. (2016)	Brazil	Adults	Rheumatoid Arthritis	Rheumatic diseases	PRISMA (NOS)	E	Periodontal disease	Periodontitis	Odds Ratio	0.69 (0.49;0.97)	Weak
82	Shang et al. (2021)	USA	Adults	Diabetes Mellitus	Diabetes mellitus	PRISMA (NOS)	O	Peri-implantitis	Peri-implant diseases	Risk Ratio	1.46 (1.21;1.77)	Weak
82	Shang et al. (2021)	USA	Adults	Diabetes Mellitus	Diabetes mellitus	PRISMA (NOS)	O	Peri-implantitis	Peri-implant diseases	Risk Ratio	3.39 (1.06;10.81)	Weak
83	Shang et al. (2021)	Belgium	Children and Adolescents	Obesity	Metabolic Disorders	PRISMA (NOS)	O	Periodontal disease	Periodontitis	Odds Ratio	1.46 (1.20;1.77)	Weak
84	Shang et al. (2021)	Brazil	Adults	Gestational Diabetes Mellitus	Metabolic Disorders	PRISMA (NOS)	E	Periodontal disease	Periodontitis	Odds Ratio	1.67 (1.20;2.32)	Strong
84	Chambrone et al. (2013)	Brazil	Adults	Gestational Diabetes Mellitus	Diabetes mellitus	Cochrane Handbook, PRISMA & MOOSE (NOS)	O	Periodontal disease	Periodontitis	Odds Ratio	1.69 (0.68; 4.21)	Non-significant
85	Chambrone et al. (2011)	China	Adults	Cancer Colorectal	Cancer	Cochrane Handbook & PRISMA (NOS)	E	Periodontal disease	Periodontal disease	Hazard Ratio	1.44 (1.18;1.76)	Highly suggestive
86	Chambrone et al. (2011)	Brazil	Adult females	Preterm birth <37 weeks	Adverse Pregnancy Outcomes	Cochrane Handbook & PRISMA (NOS)	E	Periodontal disease	Periodontitis	Risk Ratio	0.90 (0.68;1.19)	Non-significant
86	Chambrone et al. (2011)	Brazil	Adult females	Low bigthweight	Adverse Pregnancy Outcomes	Cochrane Handbook & PRISMA (NOS)	E	Periodontal disease	Periodontitis	Risk Ratio	0.92 (0.71;1.20)	Non-significant
87	Paraskevas et al. (2008)	Spain	Adults	Ischemic stroke	Cardiovascular Diseases	Cochrane Handbook (Cochrane ROB & Centre for Reviews and Dissemination checklist)	O	Periodontal disease	Periodontitis	Risk Ratio	2.88 (1.53;5.41)	Highly suggestive
88	Paraskevas et al. (2008)	United Kingdom	Adults	Rheumatoid Arthritis DAS28	Rheumatic diseases	Cochrane Handbook (Cochrane ROB & Centre for Reviews and Dissemination checklist)	E	Periodontal disease	Periodontitis	Mean Difference	0.75 (0.31;1.19)	Weak
89	Paraskevas et al. (2008)	Portugal	Adults	Stress Salivary cortisol	Stress	Cochrane Handbook (Cochrane ROB & Centre for Reviews and Dissemination checklist)	E	Periodontal disease	Periodontitis	Log (Mean Ratio)	-0.08 (-0.08;0.23)	Non-significant
90	Fagundes et al. (2019)	China	Adults	Emotional disorders Depression	Mental disorders	PRISMA (Fowkes and Fulton checklist (1991))	O	Periodontal disease	Periodontal disease	Odds Ratio	1.16 (0.99;1.35)	Non-significant
90	Fagundes et al. (2019)	China	Adults	Emotional disorders Depression	Mental disorders	PRISMA (Fowkes and Fulton checklist (1991))	E	Periodontal disease	Periodontal disease	Standardized Mean Difference	1.05 (0.68;1.41)	Highly suggestive
90	Fagundes et al. (2019)	China	Adults	Emotional disorders Anxiety	Mental disorders	PRISMA (Fowkes and Fulton checklist (1991))	O	Periodontal disease	Periodontal disease	Odds Ratio	1.36 (1.11;1.66)	Highly suggestive
90	da Silva et al. (2017)	China	Adults	Emotional disorders Anxiety	Mental disorders	PRISMA (Cochrane Collaboration’s Tool for AssessingROB in RCT)	E	Periodontal disease	Periodontal disease	Standardized Mean Difference	0.70 (0.44;0.96)	Highly suggestive
91	Bi et al. (2019)	Brazil	Adults	Preterm birth <37 weeks	Adverse Pregnancy Outcomes	PRISMA (Cochrane Collaboration’s Tool for AssessingROB in RCT)	E	Periodontal disease	Periodontitis	Risk Ratio	0.88 (0.72;1.09)	Non-significant
91	Cabanillas-Balsera et al. (2019)	Brazil	Adults	Preterm birth <37 weeks	Adverse Pregnancy Outcomes	MOOSE (Oxford CEBM guidelines)	E	Periodontal disease	Periodontitis	Risk Ratio	1.05 (0.84;1.30)	Non-significant
91	Nibali et al. (2013)	Brazil	Adults	Preterm birth <35 weeks	Adverse Pregnancy Outcomes	PRISMA (NOS)	E	Periodontal disease	Periodontitis	Risk Ratio	0.98 (0.73;1.31)	Non-significant
91	Gomes-Filho et al. (2020)	Brazil	Adults	Preterm birth <32 weeks	Adverse Pregnancy Outcomes	PRISMA (NOS)	E	Periodontal disease	Periodontitis	Risk Ratio	0.62 (0.36;1.08)	Non-significant
91	Gomes-Filho et al. (2020)	Brazil	Adults	Low birthweight < 2,500 g	Adverse Pregnancy Outcomes	PRISMA (NOS)	E	Periodontal disease	Periodontitis	Risk Ratio	1.07 (0.86;1.33)	Non-significant
92	Gomes-Filho et al. (2020)	India	Adults	type 2 diabetes mellitus (T2DM) - Hba1c	Diabetes mellitus	PRISMA (NOS)	E	Periodontal treatment	Periodontal treatment 3 month	Mean Difference	-0.26 (-0.63;0.11)	Non-significant
93	Kim et al. (2012)	France	Adults	Arterial hypertension	Cardiovascular Diseases	PRISMA (Cochrane ROB)	O	Periodontal disease	Periodontal diseases	Odds Ratio	1.50 (1.27;1.78)	Highly suggestive
93	Kim et al. (2012)	France	Adults	Arterial hypertension	Cardiovascular Diseases	PRISMA (Cochrane ROB)	O	Periodontal disease	Periodontitis adjusted ORs only	Odds Ratio	1.16 (1.07;1.26)	Suggestive
93	Kim et al. (2012)	France	Adults	Arterial hypertension	Cardiovascular Diseases	PRISMA (Cochrane ROB)	O	Periodontal disease	Periodontitis severe	Odds Ratio	1.64 (1.23;2.19)	Suggestive
94	Maldonado et al. (2018)	Germany	Adults	Diabetes mellitus	Diabetes mellitus	PRISMA (NOS)	O	Implant failure	Implant failure	Risk ratio	1.39 (0.58;3.30)	Non-significant
94	Maldonado et al. (2018)	Germany	Adults	Diabetes mellitus	Diabetes mellitus	PRISMA (NOS)	O	Peri-implantitis	Peri-implant bone loss	Mean Difference	0.12 (0.02;0.22)	Weak
94	Maldonado et al. (2018)	Germany	Adults	Diabetes mellitus	Diabetes mellitus	PRISMA (NOS)	O	Peri-implantitis	Peri-implant bone loss	Mean Difference	0.32 (0.19;0.45)	Weak
94	Maldonado et al. (2018)	Germany	Adults	Diabetes mellitus	Diabetes mellitus	PRISMA (NOS)	O	Peri-implantitis	Peri-implant bone loss	Mean Difference	0.20 (-0.04;0.44)	Weak
95	Maldonado et al. (2018)	Brazil	Adults	Chronic Kidney Disease	Chronic kidney disease	PRISMA (NOS)	E	Periodontal disease	Periodontal disease	Odds Ratio	1.65 (1.35;2.01)	Strong
96	Corbella et al. (2018)	Brazil	Adult females	Preterm birth <37 weeks	Adverse Pregnancy Outcomes	PRISMA (National Heart, Lung, and Blood Institute (NHLBI))	E	Periodontal disease	Periodontal disease	Risk Ratio	1.70 (1.03;2.81)	Weak
96	Corbella et al. (2018)	Brazil	Adult females	Low birthweight < 2,500 g	Adverse Pregnancy Outcomes	PRISMA (National Heart, Lung, and Blood Institute (NHLBI))	E	Periodontal disease	Periodontal disease	Risk Ratio	2.11 (1.05;4.23)	Weak
96	Corbella et al. (2018)	Brazil	Adult females	Preterm birth <37 weeks & Low birthweight	Adverse Pregnancy Outcomes	PRISMA (National Heart, Lung, and Blood Institute (NHLBI))	E	Periodontal disease	Periodontal disease	Risk Ratio	3.57 (1.87;6.84)	Highly suggestive
97	Corbella et al. (2018)	The Netherlands	Adults	CRP	Systemic Inflammation	PRISMA (National Heart, Lung, and Blood Institute (NHLBI))	E	Periodontal disease	Periodontitis	Weighted Mean Difference	1.65 (1.05;2.24)	Highly suggestive
97	Corbella et al. (2018)	The Netherlands	Adults	CRP	Systemic Inflammation	PRISMA (National Heart, Lung, and Blood Institute (NHLBI))	E	Periodontal disease	Periodontitis	Weighted Mean Difference Adjusted	1.56 (1.21;1.90)	Strong
97	Corbella et al. (2018)	The Netherlands	Adults	CRP	Systemic Inflammation	PRISMA (National Heart, Lung, and Blood Institute (NHLBI))	E	Periodontal treatment	Periodontal treament	Weighted Mean Difference Adjusted	0.50 (0.08;0.93)	Weak
98	Corbella et al. (2018)	Brazil	Adults	Stroke (cerebrovascular accidents)	Cardiovascular Diseases	PRISMA (National Heart, Lung, and Blood Institute (NHLBI))	E	Periodontal disease	Periodontitis	Odds Ratio only Case-control studies	2.31 (1.39;3.84)	Suggestive
98	Corbella et al. (2018)	Brazil	Adults	Stroke (cerebrovascular accidents)	Cardiovascular Diseases	PRISMA (National Heart, Lung, and Blood Institute (NHLBI))	E	Periodontal disease	Periodontitis	Odds Ratio only Prospective	1.88 (1.55;2.28)	Strong
98	Chrcanovic et al. (2014)	Brazil	Adults	Ischemic stroke	Cardiovascular Diseases	PRISMA (Cochrane ROB)	E	Periodontal disease	Periodontitis	Odds Ratio only Case-control studies	2.31 (1.39;3.84)	Suggestive
99	Chrcanovic et al. (2014)	Brazil	Adults	Preterm birth <37 weeks	Adverse Pregnancy Outcomes	PRISMA (Cochrane ROB)	E	Periodontal treatment	Periodontal treament	Risk Ratio	0.54 (0.47;35.24)	Weak
99	Tang et al. (2017)	Brazil	Adults	Low birthweight < 2,500 g	Adverse Pregnancy Outcomes	NR (NOS)	E	Periodontal disease	Periodontal treament	Risk Ratio	0.78 (0.5;1.21)	Non-significant
100	Deng et al. (2013)	Canada	Adults	Perinatal mortality	Adverse Pregnancy Outcomes	Cochrane Handbook (Cochrane ROB)	E	Periodontal treatment	Periodontal treament	Odds Ratio	0.53 (0.30;0.93)	Weak
100	Deng et al. (2013)	Canada	Adults	Preterm birth <37 weeks	Adverse Pregnancy Outcomes	Cochrane Handbook (Cochrane ROB)	E	Periodontal treatment	Periodontal treament	Risk Ratio	0.78 (0.62;0.98)	Weak
100	Gupta et al. (2020)	Canada	Adults	Birthweight	Adverse Pregnancy Outcomes	PRISMA (JBI criteria)	E	Periodontal treatment	Periodontal treament	Mean Difference	200.79 (64.34;337.24)	Suggestive
101	Gupta et al. (2020)	Spain	Adults	Diabetes Mellitus	Metabolic Disorders	PRISMA (JBI criteria)	O	Tooth Loss	Extracted root filled teeth	Odds Ratio	2.44 (1.54;3.88)	Highly suggestive
102	Kaur et al. (2014)	United Kingdom	Adults	Metabolic Syndrome	Metabolic Disorders	PRISMA (Joanna Briggs Institute Meta-analysis of Statistics Assessment and Review Instrument (JBI-MAStARI))	E	Periodontal disease	Periodontitis	Odds Ratio	1.67 (1.40;2.00)	Highly suggestive
103	Gomes et al. (2013)	Brazil	Adults	Repiratory diseases Pneumonia	Respiratory diseases	NR (NOS)	E	Periodontal disease	Periodontitis	Odds Ratio	3.21 (1.99;5.17)	Weak
103	Gomes et al. (2013)	Brazil	Adults	Repiratory diseases COPD	Respiratory diseases	NR (NOS)	E	Periodontal disease	Periodontitis	Odds Ratio	1.78 (1.04;3.05)	Weak
103	Gomes et al. (2013)	Brazil	Adults	Repiratory diseases Asthma	Respiratory diseases	NR (NOS)	E	Periodontal disease	Periodontitis	Odds Ratio	3.54 (2.47;5.07)	Weak
104	Gomes et al. (2013)	Lebanon	Adult females	Preterm birth <37 weeks	Adverse Pregnancy Outcomes	NR (NOS)	E	Periodontal treatment	Periodontal treatment scaling and root planing	Risk Ratio	0.81 (0.64;1.02)	Non-significant
104	Wang et al. (2021)	Lebanon	Adult females	Low birthweight < 2,500 g	Adverse Pregnancy Outcomes	PRISMA (NOS & National Heart, Lung, and Blood Institute (NHLBI))	E	Periodontal treatment	Periodontal treatment scaling and root planing	Risk Ratio	0.72 (0.48;1.07)	Non-significant
104	Esteves Lima et al. (2021)	Lebanon	Adult females	Mean birthweight	Adverse Pregnancy Outcomes	PRISMA (MINORS)	E	Periodontal treatment	Periodontal treatment scaling and root planing	Mean Difference	68.29 (-22.11;158.69)	Non-significant
105	Esteves Lima et al. (2021)	Switzerland	Adults	Dementia	Neurodegenerative diseases	PRISMA (MINORS)	O	Periodontal disease	Gingival index (gingivitis)	Mean Difference	15.95 (8.26;23.64)	Weak
105	Esteves Lima et al. (2021)	Switzerland	Adults	Dementia	Neurodegenerative diseases	PRISMA (MINORS)	O	Periodontal disease	Bleeding on Probing	Mean Difference	35.72 (31.95;39.50)	Weak
105	Esteves Lima et al. (2021)	Switzerland	Adults	Dementia	Mental disorders	PRISMA (MINORS)	O	Periodontal disease	CAL	Mean Difference	6.98 (-0.11;14.07)	Non-significant
105	Abariga et al. (2016)	Switzerland	Adults	Dementia	Neurodegenerative diseases	PRISMA (NOS)	O	Periodontal disease	Plaque Index	Mean Difference	1.46 (1.30;1.62)	Weak
105	Abariga et al. (2016)	Switzerland	Adults	Dementia	Neurodegenerative diseases	PRISMA (NOS)	O	Periodontal disease	PD	Mean Difference	2.53 (2.42;2.63)	Weak
106	Figuero et al. (2013)	Italy	Adults	Cancer Any type	Cancer	NR (NOS)	E	Periodontal disease	Periodontitis	Risk Ratio	1.14 (1.04;1.24)	Suggestive
106	Figuero et al. (2013)	Italy	Adults	Cancer Colorectal	Cancer	NR (NOS)	E	Periodontal disease	Periodontitis	Risk Ratio	0.94 (0.79;1.12)	Non-significant
106	Figuero et al. (2013)	Italy	Adults	Cancer Pancreas	Cancer	NR (NOS)	E	Periodontal disease	Periodontitis	Risk Ratio	1.74 (1.21;2.52)	Suggestive
106	Figuero et al. (2013)	Italy	Adults	Cancer Stomach	Cancer	NR (NOS)	E	Periodontal disease	Periodontitis	Risk Ratio	1.03 (0.71;1.48)	Non-significant
106	Figuero et al. (2013)	Italy	Adults	Cancer Bladder	Cancer	NR (NOS)	E	Periodontal disease	Periodontitis	Risk Ratio	1.31 (0.93;1.84)	Non-significant
106	Figuero et al. (2013)	Italy	Adults	Cancer Prostate	Cancer	NR (NOS)	E	Periodontal disease	Periodontitis	Risk Ratio	1.25 (1.04;1.51)	Suggestive
106	Kunnen et al. (2010)	Italy	Adults	Cancer Breast	Cancer	NR (Dutch Cochrane Collaboration criteria)	E	Periodontal disease	Periodontitis	Risk Ratio	1.11 (1.00;1.23)	Suggestive
106	Machado et al. (2020)	Italy	Adults	Cancer Lung	Cancer	PRISMA (NOS)	E	Periodontal disease	Periodontitis	Risk Ratio	1.24 (1.06;1.45)	Suggestive
107	Machado et al. (2020)	Sweden	Adults	Diabetes Mellitus	Diabetes mellitus	PRISMA (NOS)	O	Implant failure	Dental Implant Failure	Risk Ratio	1.07 (0.80;1.44)	Non-significant
107	Machado et al. (2020)	Sweden	Adults	Diabetes Mellitus	Diabetes mellitus	PRISMA (NOS)	O	Peri-implantitis	Marginal Bone Loss	Mean Difference	1.07 (0.80;1.44)	Weak
108	Georgiou et al. (2019)	China	Adults	Rheumatoid Arthritis	Rheumatic diseases	PRISMA (NOS)	O	Periodontal disease	Periodontitis	Odds Ratio	1.28 (1.24;1.33)	Strong
109	Georgiou et al. (2019)	China	Adults	Cardiovascular risk factor CRP	Systemic Inflammation	PRISMA (NOS)	E	Periodontal treatment	Periodontal treatment	Mean Difference	-0.09 (-0.31;0.13)	Weak
109	Georgiou et al. (2019)	China	Adults	Cardiovascular risk factor HDL-C	Metabolic Disorders	PRISMA (NOS)	E	Periodontal treatment	Periodontal treatment	Mean Difference	0.05 (0.00;0.09)	Weak
109	Georgiou et al. (2019)	China	Adults	Cardiovascular risk factor HDL-C	Metabolic Disorders	PRISMA (NOS)	E	Periodontal treatment	Periodontal treatment	Mean Difference	-0.01 (-0.35;0.33)	Weak
109	Georgiou et al. (2019)	China	Adults	Cardiovascular risk factor HDL-C	Metabolic Disorders	PRISMA (NOS)	E	Periodontal treatment	Periodontal treatment	Mean Difference	-0.16 (-0.49;0.17)	Weak
109	Georgiou et al. (2019)	China	Adults	Cardiovascular risk factor HDL-C	Metabolic Disorders	PRISMA (NOS)	E	Periodontal treatment	Periodontal treatment	Mean Difference	0.03 (-0.04;0.11)	Weak
110	Garde et al. (2019)	India	Adults	Diabetes Mellitus	Diabetes mellitus	NR (Cochrane ROB)	O	Endodontic Infection	Periapical lesions healing	Odds Ratio	1.42 (1.13;1.79)	Weak
110	Garde et al. (2019)	India	Adults	Diabetes Mellitus	Diabetes mellitus	NR (Cochrane ROB)	O	Endodontic Infection	Periapical lesions healing	Odds Ratio	6.36 (1.93;20.95)	Weak
111	Garde et al. (2019)	Australia	Adults	Rheumatoid Arthritis DAS28	Rheumatic diseases	NR (Cochrane ROB)	E	Periodontal disease	Periodontitis	Standardized Mean Difference	-1.30 (-1.75;-0.86)	Weak
111	Garde et al. (2019)	Australia	Adults	Rheumatoid Arthritis ESR	Rheumatic diseases	NR (Cochrane ROB)	E	Periodontal disease	Periodontitis	Standardized Mean Difference	-0.48 (-0.92;-0.03)	Weak
111	Garde et al. (2019)	Australia	Adults	Rheumatoid Arthritis CRP	Rheumatic diseases	NR (Cochrane ROB)	E	Periodontal disease	Periodontitis	Standardized Mean Difference	-0.07 (-0.50;0.35)	Non-significant
111	Garde et al. (2019)	Australia	Adults	Rheumatoid Arthritis TNF-α	Rheumatic diseases	NR (Cochrane ROB)	E	Periodontal disease	Periodontitis	Standardized Mean Difference	-0.27 (-2.07;-1.01)	Weak
112	Lorenzo-Pouso et al. (2021)	Brazil	Adults	Systemic Inflammation IgA	Systemic Inflammation	PRISMA (NOS)	E	Apical Periodontitis	Apical Periodontitis	Mean Difference	34.33 (13.19;55.47)	Weak
112	Lorenzo-Pouso et al. (2021)	Brazil	Adults	Systemic Inflammation IgE	Systemic Inflammation	PRISMA (NOS)	E	Apical Periodontitis	Apical Periodontitis	Mean Difference	101.89 (-18.63;222.41)	Non-significant
112	Lorenzo-Pouso et al. (2021)	Brazil	Adults	Systemic Inflammation IgG	Systemic Inflammation	PRISMA (NOS)	E	Apical Periodontitis	Apical Periodontitis	Mean Difference	91.36 (5.65;177.07)	Weak
112	Romandini et al. (2021)	Brazil	Adults	Systemic Inflammation IgM	Systemic Inflammation	PRISMA & MOOSE (NOS)	E	Apical Periodontitis	Apical Periodontitis	Mean Difference	18.57 (12.34;24.80)	Weak
113	Romandini et al. (2021)	China	Adults	Carotid Artery Calcification	Cardiovascular diseases	PRISMA & MOOSE (NOS)	O	Periodontal disease	Periodontitis	Odds Ratio	2.02 (1.18;3.45)	Suggestive
114	Romandini et al. (2021)	Brazil	Adult Females	Type 2 Diabetes ;ellitus (T2DM) Serum TNF-alpha levels	Diabetes mellitus	PRISMA & MOOSE (NOS)	E	Periodontal treatment	Periodontal treatment 1 month	Odds Ratio	-0.16 (-0.58;0.25)	Non-significant
114	Romandini et al. (2021)	Brazil	Adult Females	Type 2 Diabetes ;ellitus (T2DM) Serum TNF-alpha levels	Diabetes mellitus	PRISMA & MOOSE (NOS)	E	Periodontal treatment	Periodontal treatment 2 month	Odds Ratio	-0.15 (-1.76;1.46)	Non-significant
114	Romandini et al. (2021)	Brazil	Adult Females	Type 2 Diabetes ;ellitus (T2DM) Serum TNF-alpha levels	Diabetes mellitus	PRISMA & MOOSE (NOS)	E	Periodontal treatment	Periodontal treatment 3 month	Odds Ratio	-1.14 (-2.57;0.29)	Non-significant
114	Romandini et al. (2021)	Brazil	Adult Females	Type 2 Diabetes ;ellitus (T2DM) Serum TNF-alpha levels	Diabetes mellitus	PRISMA & MOOSE (NOS)	E	Periodontal treatment	Periodontal treatment 1 month	Odds Ratio	-1.90 (-3.05;-0.74)	Weak
115	Romandini et al. (2021)	USA	Adult Females	Gestational Diabetes Mellitus	Diabetes mellitus	PRISMA & MOOSE (NOS)	E	Periodontal disease	Periodontitis	Odds Ratio	1.66 (1.17;2.36)	Weak
115	Romandini et al. (2021)	USA	Adult Females	Gestational Diabetes Mellitus	Diabetes mellitus	PRISMA & MOOSE (NOS)	E	Periodontal disease	Periodontitis	Odds Ratio adjusted	2.08 (1.21;3.58)	Suggestive
116	Romandini et al. (2021)	USA	Adults	Diabetes Mellitus	Diabetes mellitus	PRISMA & MOOSE (NOS)	E	Periodontal treatment	Periodontal treatment	Mean Difference	-0.36 (-0.54;-0.19)	Weak
117	Romandini et al. (2021)	Spain	Adult females	Pregnancy (1st term vs. non-preg)	Adverse Pregnancy Outcomes	PRISMA & MOOSE (NOS)	O	Periodontal disease	Gingival index (gingivitis)	Weighted Mean Difference Cohorts	0.54 (0.18;0.90)	Weak
117	Romandini et al. (2021)	Spain	Adult females	Pregnancy (2nd term vs. non-preg)	Adverse Pregnancy Outcomes	PRISMA & MOOSE (NOS)	O	Periodontal disease	Gingival index (gingivitis)	Weighted Mean Difference Cohorts	0.38 (0.26;0.51)	Weak
117	Romandini et al. (2021)	Spain	Adult females	Pregnancy (3rd term vs. non-preg)	Adverse Pregnancy Outcomes	PRISMA & MOOSE (NOS)	O	Periodontal disease	Gingival index (gingivitis)	Weighted Mean Difference Cohorts	0.64 (0.43;0.86)	Weak
117	Segura-Egea et al. (2016)	Spain	Adult females	Pregnancy (1st term vs. non-preg)	Adverse Pregnancy Outcomes	MOOSE (Oxford CEBM guidelines)	O	Periodontal disease	Gingival index (gingivitis)	Weighted Mean Difference CS Studies	0.37 (-0.08;0.81)	Non-significant
117	Maisonneuve et al. (2017)	Spain	Adult females	Pregnancy (2nd term vs. non-preg)	Adverse Pregnancy Outcomes	NR (NR)	O	Periodontal disease	Gingival index (gingivitis)	Weighted Mean Difference CS Studies	0.74 (0.13;1.35)	Weak
117	Maisonneuve et al. (2017)	Spain	Adult females	Pregnancy (3rd term vs. non-preg)	Adverse Pregnancy Outcomes	NR (NR)	O	Periodontal disease	Gingival index (gingivitis)	Weighted Mean Difference CS Studies	0.68 (0.01;1.35)	Weak
118	Darré et al. (2008)	The Netherlands	Adult females	Pre-eclampsia	Adverse Pregnancy Outcomes	QUOROM (CONSORT & Delphi)	E	Periodontal disease	Periodontitis	Risk Ratio	1.00 (0.78;1.28)	Non-significant
119	Machado et al. (2021)	Portugal	Adult females	Polycystic Ovarian Syndrome	Sexual Health Conditions	PRISMA (NOS, Cochrane ROB2 & ROBINS-I)	O	Periodontal disease	Periodontitis	Risk Ratio	1.28 (1.06;1.55)	Strong
119	Machado et al. (2021)	Portugal	Adult females	Polycystic Ovarian Syndrome	Sexual Health Conditions	PRISMA (NOS, Cochrane ROB2 & ROBINS-I)	E	Periodontal disease	Periodontitis	Risk Ratio	1.46 (1.29;1.66)	Strong
119	Machado et al. (2021)	Portugal	Adult females	Polycystic Ovarian Syndrome	Sexual Health Conditions	PRISMA (NOS, Cochrane ROB2 & ROBINS-I)	O	Periodontal disease	Bleeding on Probing	Mean Difference	2.21 (1.32;3.11)	Highly suggestive
119	Wu et al. (2020)	Portugal	Adult females	Polycystic Ovarian Syndrome	Polycystic Ovarian Syndrome	PRISMA (NOS)	O	Periodontal disease	PD	Risk Ratio	0.61 (0.28;0.94)	Weak
119	Wu et al. (2020)	Portugal	Adult females	Polycystic Ovarian Syndrome	Polycystic Ovarian Syndrome	PRISMA (NOS)	O	Periodontal disease	CAL	Risk Ratio	0.33 (0.13;0.53)	Weak
120	Corbella et al. (2012)	The Netherlands	Adults	Systemic Inflammation CRP	Systemic Inflammation	NR (NR)	E	Apical Periodontitis	Apical Periodontitis (Severe Periapical Index)	Mean Difference	5.32 (2.79;7.85)	Weak
120	Corbella et al. (2012)	The Netherlands	Adults	Systemic Inflammation CRP	Systemic Inflammation	NR (NR)	E	Apical Periodontitis	Apical Periodontitis (Moderate Periapical Index)	Mean Difference	1.81 (0.87;2.74)	Strong
120	Corbella et al. (2012)	The Netherlands	Adults	Systemic Inflammation CIC (circulating immune complex)	Systemic Inflammation	NR (NR)	E	Apical Periodontitis	Apical Periodontitis (Severe Periapical Index)	Mean Difference	7.64 (-8.19;23.46)	Non-significant
120	Wijarnpreecha et al. (2020)	The Netherlands	Adults	Systemic Inflammation ADMA (asymmetrical dimethylarginine)	Systemic Inflammation	PRISMA (NOS)	E	Apical Periodontitis	Apical Periodontitis (Severe Periapical Index)	Mean Difference	0.08 (0.03;0.13)	Weak
120	Wijarnpreecha et al. (2020)	The Netherlands	Adults	Systemic Inflammation ROS (Reactive Oxidative Stress)	Systemic Inflammation	PRISMA (NOS)	E	Apical Periodontitis	Apical Periodontitis (Severe Periapical Index)	Mean Difference	91.49 (-38.24;221.22)	Non-significant
120	Wijarnpreecha et al. (2020)	The Netherlands	Adults	Systemic Inflammation IL-6	Systemic Inflammation	PRISMA (NOS)	E	Apical Periodontitis	Apical Periodontitis (Severe Periapical Index)	Mean Difference	1.30 (0.77;1.82)	Weak
121	Wijarnpreecha et al. (2020)	Australia	Adults	type 2 diabetes mellitus (T2DM) Total Cholesterol	Diabetes mellitus	PRISMA (NOS)	E	Periodontal treatment	Periodontal treatment 6 months	Mean Difference	-0.47 (-0.75;-0.18)	Weak
121	Lorenzo-Pouso et al. (2020)	Australia	Adults	type 2 diabetes mellitus (T2DM) Triglycerides	Diabetes mellitus	PRISMA (NOS)	E	Periodontal treatment	Periodontal treatment 6 months	Mean Difference	-0.20 (-0.24;-0.16)	Weak
121	Polyzos et al. (2010)	Australia	Adults	type 2 diabetes mellitus (T2DM) LDL	Diabetes mellitus	NR (Cochrane ROB)	E	Periodontal treatment	Periodontal treatment 6 months	Mean Difference	-0.02 (-0.06;0.01)	Non-significant
121	Polyzos et al. (2010)	Australia	Adults	type 2 diabetes mellitus (T2DM) HDL	Diabetes mellitus	NR (Cochrane ROB)	E	Periodontal treatment	Periodontal treatment 6 months	Mean Difference	0.06 (0.03;0.08)	Weak
121	Polyzos et al. (2010)	Australia	Adults	type 2 diabetes mellitus (T2DM) Total Cholesterol	Diabetes mellitus	NR (Cochrane ROB)	E	Periodontal treatment	Periodontal treatment 6 months	Mean Difference	-0.15 (-1.04;0.75)	Non-significant
121	Polyzos et al. (2010)	Australia	Adults	type 2 diabetes mellitus (T2DM) Triglycerides	Diabetes mellitus	NR (Cochrane ROB)	E	Periodontal treatment	Periodontal treatment 6 months	Mean Difference	0.01 (-0.29;0.31)	Non-significant
121	Polyzos et al. (2010)	Australia	Adults	type 2 diabetes mellitus (T2DM) LDL	Diabetes mellitus	NR (Cochrane ROB)	E	Periodontal treatment	Periodontal treatment 6 months	Mean Difference	0.72 (-0.80;2.25)	Non-significant
121	Martorano-Fernandes et al. (2020)	Australia	Adults	type 2 diabetes mellitus (T2DM) HDL	Diabetes mellitus	PRISMA (Fowkes and Fulton checklist (1991))	E	Periodontal treatment	Periodontal treatment 6 months	Mean Difference	-0.53 (-2.04;0.99)	Non-significant
122	Martorano-Fernandes et al. (2020)	Spain	Adults	Inflammatory Bowel Disease	Gastrointestinal tract	PRISMA (Fowkes and Fulton checklist (1991))	O	Periodontal disease	Periodontal disease	Risk Ratio	2.78 (1.36;5.69)	Highly suggestive
122	Peña et al. (2021)	Spain	Adults	Inflammatory Bowel Disease	Gastrointestinal tract	PRISMA (Joanna Briggs Institute’s Meta-Analysis of Statistics Assessment and Review Instrument (JBI-MAStARI))	O	Periodontal disease	Periodontal disease	Risk Ratio	3.41 (1.36;8.56)	Highly suggestive
122	Botelho et al. (2021)	Spain	Adults	Inflammatory Bowel Disease	Gastrointestinal tract	PRISMA (NOS)	O	Periodontal disease	Periodontal disease	Risk Ratio	3.98 (2.02;7.87)	Highly suggestive
123	Botelho et al. (2021)	Spain	Adults	All-cause mortality	Mortality	PRISMA (NOS)	E	Periodontal disease	Periodontitis	Risk Ratio	1.46 (1.15;1.84)	Highly suggestive
123	Botelho et al. (2021)	Spain	Adults	Cardiovascular Disease mortality	Mortality	PRISMA (NOS)	E	Periodontal disease	Periodontitis	Risk Ratio	1.47 (1.14;1.90)	Highly suggestive
123	Botelho et al. (2021)	Spain	Adults	Cancer mortality	Cancer	PRISMA (NOS)	E	Periodontal disease	Periodontitis	Risk Ratio	1.38 (1.24;1.53)	Strong
123	Botelho et al. (2021)	Spain	Adults	Pneumonia mortality	Respiratory diseases	PRISMA (NOS)	E	Periodontal disease	Periodontitis	Risk Ratio	0.98 (0.69;1.38)	Non-significant
123	Botelho et al. (2021)	Spain	Adults	CHD mortality	Mortality	PRISMA (NOS)	E	Periodontal disease	Periodontitis	Risk Ratio	2.58 (2.20;3.03)	Strong
123	Botelho et al. (2021)	Spain	Adults	Cerebrovascular mortality	Mortality	PRISMA (NOS)	E	Periodontal disease	Periodontitis	Risk Ratio	3.11 (2.42;3.98)	Strong
123	Botelho et al. (2021)	Spain	Adults	All-cause mortality	Mortality	PRISMA (NOS)	E	Edentulism	Edentulism	Risk Ratio	1.64 (1.45;1.86)	Highly suggestive
123	Botelho et al. (2021)	Spain	Adults	Cardiovascular Disease mortality	Mortality	PRISMA (NOS)	E	Edentulism	Edentulism	Risk Ratio	2.03 (1.50;2.74)	Highly suggestive
123	Botelho et al. (2021)	Spain	Adults	Cancer mortality	Cancer	PRISMA (NOS)	E	Edentulism	Edentulism	Risk Ratio	1.55 (1.24;1.94)	Highly suggestive
123	Botelho et al. (2021)	Spain	Adults	Pneumonia mortality	Mortality	PRISMA (NOS)	E	Edentulism	Edentulism	Risk Ratio	1.72 (1.07;2.78)	Weak
123	Botelho et al. (2021)	Spain	Adults	CHD mortality	Mortality	PRISMA (NOS)	E	Edentulism	Edentulism	Risk Ratio	2.98 (2.43;3.65)	Highly suggestive
123	Botelho et al. (2021)	Spain	Adults	Cerebrovascular mortality	Mortality	PRISMA (NOS)	E	Edentulism	Edentulism	Risk Ratio	3.18 (2.24;4.51)	Highly suggestive
124	Roca-Millan et al. (2018)	Brazil	Adults	type 2 diabetes mellitus (T2DM) TNF-α	Diabetes mellitus	PRISMA (Critical Appraisal Skills Program CASPe (Spanish version) (16))	E	Periodontal treatment	Periodontal treatment	Mean Difference	-1.33 (-2.10;-0.56)	Weak
124	Roca-Millan et al. (2018)	Brazil	Adults	type 2 diabetes mellitus (T2DM) CRP	Diabetes mellitus	PRISMA (Critical Appraisal Skills Program CASPe (Spanish version) (16))	E	Periodontal treatment	Periodontal treatment	Mean Difference	-1.28 (-2.07;-0.48)	Weak
125	Jensen et al. (2021)	Spain	Adults	Diabetes mellitus	Diabetes mellitus	PRISMA (JBI criteria (13))	O	Endodontic Infection	Radioluscent periapical lesions in root-filled teeth	Odds Ratio	1.42 (1.11;1.80)	Weak
126	Jensen et al. (2021)	China	Adults	type 2 diabetes mellitus (T2DM)	Metabolic Disorders	PRISMA (JBI criteria (13))	E	Periodontal treatment	Periodontal treatment 3 mo	Weighted Mean Difference	-0.51 (-0.73;-0.30)	Highly suggestive
126	Jensen et al. (2021)	China	Adults	type 2 diabetes mellitus (T2DM)	Metabolic Disorders	PRISMA (JBI criteria (13))	E	Periodontal treatment	Periodontal treatment 6 mo	Weighted Mean Difference	-0.55 (-0.86;-0.24)	Highly suggestive
127	Manrique-Corredor et al. (2019)	Italy	Adults	Cancer Pancreas	Cancer	PRISMA (Critical Appraisal Skills Program CASPe (Spanish version) & NOS)	E	Periodontal disease	Periodontal disease	Risk Ratio	1.74 (1.41;2.15)	Strong
127	Ungprasert et al. (2017)	Italy	Adults	Cancer Pancreas	Cancer	NR (NOS)	E	Edentulism	Edentulism	Risk Ratio	1.54 (1.16;2.05)	Strong
128	Liu et al. (2017)	Morocco	Adults	Helicobacter pylori recurrence	gastric Helicobacter pylori	PRISMA (NOS)	E	Periodontal treatment	Periodontal treatment	Risk Ratio	0.37 (0.21;0.64)	Weak
129	Teeuw et al. (2010)	France	Adults	Diabetes mellitus glycaemic control	Diabetes mellitus	NR (Dutch Cochrane Centre tool)	E	Periodontal treatment	Periodontal treatment	Standardized Mean Difference	0.46 (0.11;0.82)	Weak
130	Farook et al. (2021)	Portugal	Adults	CRP	Systemic Inflammation	PRISMA (NOS)	E	Periodontal disease	Periodontitis	Ratio of Means	2.06 (1.64;2.59)	Highly suggestive
130	Wang et al. (2014)	Portugal	Adults	hsCRP	Systemic Inflammation	PRISMA (Cochrane ROB)	E	Periodontal disease	Periodontitis	Ratio of Means	2.09 (1.78;2.47)	Highly suggestive
130	Hu et al. (2021)	Portugal	Adults	hsCRP	Systemic Inflammation	NR (NOS)	E	Periodontal treatment	Periodontal treatment Non-intensive 6 months	Ratio of Means	0.55 (0.45;0.66)	Highly suggestive
130	Hu et al. (2021)	Portugal	Adults	hsCRP	Systemic Inflammation	NR (NOS)	E	Periodontal treatment	Periodontal treatment Intensive 6 months	Ratio of Means	1.04 (0.89;1.21)	Non-significant
131	Hu et al. (2021)	China	Adults	Cancer Hematopoietic	Cancer	NR (NOS)	E	Periodontal disease	Periodontitis	Risk Ratio	1.08 (0.86;1.36)	Non-significant
131	Hu et al. (2021)	China	Adults	Cancer Lymphatic	Cancer	NR (NOS)	E	Periodontal disease	Periodontitis	Risk Ratio	1.21 (1.07;1.27)	Suggestive
132	Schwartz et al. (2018)	China	Adults	Rheumatoid Arthritis DAS28	Rheumatic diseases	PRISMA (Cochrane ROB)	E	Periodontal treatment	Periodontal treatment	Mean Difference	-5.84 (-11.04;-0.63)	Weak
133	Bahekar et al. (2007)	Italy	Adult females	Preterm birth <37 weeks	Adverse Pregnancy Outcomes	NR (US Preventive Services Task Force)	E	Periodontal disease	Periodontal disease	Odds Ratio	1.78 (1.58;2.01)	Highly suggestive
133	Bahekar et al. (2007)	Italy	Adult females	Low birthweight < 2,500 g	Adverse Pregnancy Outcomes	NR (US Preventive Services Task Force)	E	Periodontal disease	Periodontal disease	Odds Ratio	1.82 (1.51;2.20)	Highly suggestive
133	Bahekar et al. (2007)	Italy	Adult females	Preterm birth <37 weeks & Low birthweight	Adverse Pregnancy Outcomes	NR (US Preventive Services Task Force)	E	Periodontal disease	Periodontal disease	Odds Ratio	3.00 (1.93;4.68)	Highly suggestive
134	Fuggle et al. (2016)	USA	Adults	Nonalcoholic Fatty Liver Disease	Nonalcoholic Fatty Liver Disease	NR (Downs and Black Checklist)	O	Periodontal disease	PD unadjusted	Odds Ratio	1.48 (1.15;1.89)	Suggestive
134	Fuggle et al. (2016)	USA	Adults	Nonalcoholic Fatty Liver Disease	Liver conditions	NR (Downs and Black Checklist)	O	Periodontal disease	PD adjuested	Odds Ratio	1.08 (0.94;1.24)	Non-significant
134	Stöhr et al. (2021)	USA	Adults	Nonalcoholic Fatty Liver Disease	Liver Disease	PRISMA (Quality In Prognosis Studies (QUIPS))	O	Periodontal disease	CAL unadjusted	Odds Ratio	1.13 (1.07;1.20)	Strong
134	Stöhr et al. (2021)	USA	Adults	Nonalcoholic Fatty Liver Disease	Liver conditions	PRISMA (Quality In Prognosis Studies (QUIPS))	O	Periodontal disease	CAL adjusted	Odds Ratio	1.08 (0.94;1.24)	Non-significant
135	Ratz et al. (2015)	Spain	Adults	Medication‐related osteonecrosis of the jaw	Medication‐related osteonecrosis of the jaw	PRISMA (The Scottish Intercollegiate Guidelines Network methodology checklist [29])	O	Periodontal disease	Periodontitis	Risk Ratio	3.00 (2.04;4.41)	Strong
136	Wu et al. (2020)	USA	Adults	CRP	Systemic Inflammation	NR (NOS)	E	Periodontal treatment	Periodontal treatment	Mean Difference	-0.37 (-0.63;-0.11)	Strong
137	Wu et al. (2020)	Greece	Adult females	Preterm birth <37 weeks	Adverse Pregnancy Outcomes	NR (NOS)	E	Periodontal treatment	Periodontal treatment	Odds Ratio	0.93 (0.79;1.10)	Non-significant
137	Wu et al. (2020)	Greece	Adult females	Low Birthweight <2500	Adverse Pregnancy Outcomes	NR (NOS)	E	Periodontal treatment	Periodontal treatment	Odds Ratio	0.85 (0.70;1.04)	Non-significant
137	Wu et al. (2020)	Greece	Adult females	Spontaneous abortions/stillbirths	Adverse Pregnancy Outcomes	NR (NOS)	E	Periodontal treatment	Periodontal treatment	Odds Ratio	0.84 (0.58;1.22)	Non-significant
137	Wu et al. (2020)	Greece	Adult females	Low birthweight & Spontaneous abortions/stillbirths	Adverse Pregnancy Outcomes	NR (NOS)	E	Periodontal treatment	Periodontal treatment	Odds Ratio	0.90 (0.77;1.04)	Non-significant
137	Wu et al. (2020)	Greece	Adult females	Spontaneous abortions/stillbirths	Adverse Pregnancy Outcomes	NR (NOS)	E	Periodontal treatment	Periodontal treatment	Odds Ratio	0.66 (0.37;1.17)	Non-significant
138	Al-Jewair et al. (2015)	Brazil	Adults	Diabetes mellitus	Diabetes mellitus	PRISMA (NOS)	O	Oral lesions	Oral candidiasis	Odds Ratio	1.40 (0.96;2.04)	Non-significant
138	Chaffee et al. (2010)	Brazil	Adults	Diabetes mellitus	Metabolic Disorders	NR (Developed by the authors)	O	Denture stomatitis	Denture stomatitis	Odds Ratio	1.92 (1.42;2.59)	Strong
139	da Silva et al. (2021)	Brazil	Adults	Human immunodeficiency virus-1 (HIV-1) & Pulmonary tuberculosis coinfection vs. HIV-1 only	Virus infection	PRISMA (NOS and Agency for Healthcare Research and Quality tool (20))	O	Oral lesions	Oral candidiasis	Odds Ratio	1.77 (0.70;4.46)	Non-significant
140	Larvin et al. (2021)	Portugal	Adults	Circulating blood cells profiles White Blood Cells	Systemic Inflammation	PRISMA (ROBINS-I)	E	Periodontal disease	Periodontitis	Mean Difference	0.89 (0.72;1.05)	Highly suggestive
140	Nepomuceno et al. (2017)	Portugal	Adults	Circulating blood cells profiles Neutrophils	Systemic Inflammation	PRISMA & MOOSE (NOS)	E	Periodontal disease	Periodontitis	Mean Difference	0.76 (0.57;0.95)	Highly suggestive
140	Nepomuceno et al. (2017)	Portugal	Adults	Circulating blood cells profiles Lymphocytes	Blood Levels	PRISMA & MOOSE (NOS)	E	Periodontal disease	Periodontitis	Mean Difference	0.02 (-0.09;0.13)	Non-significant
140	Nepomuceno et al. (2017)	Portugal	Adults	Circulating blood cells profiles Monocytes	Blood Levels	PRISMA & MOOSE (NOS)	E	Periodontal disease	Periodontitis	Mean Difference	-0.00 (-0.03;0.02)	Non-significant
140	Qiao et al. (2020)	Portugal	Adults	Circulating blood cells profiles Eosinophils	Blood Levels	PRISMA (Downs and Black Checklist)	E	Periodontal disease	Periodontitis	Mean Difference	2.66 (-2.55;7.88)	Non-significant
140	Qiao et al. (2020)	Portugal	Adults	Circulating blood cells profiles Basophils	Blood Levels	PRISMA (Downs and Black Checklist)	E	Periodontal disease	Periodontitis	Mean Difference	-0.00 (-0.00;0.00)	Non-significant
140	Qiao et al. (2020)	Portugal	Adults	Circulating blood cells profiles Neutrophils (%)	Systemic Inflammation	PRISMA (Downs and Black Checklist)	E	Periodontal disease	Periodontitis	Mean Difference	3.87 (1.51;6.23	Highly suggestive
140	Dicembrini et al. (2020)	Portugal	Adults	Circulating blood cells profiles Lymphocytes %	Systemic Inflammation	PRISMA (NOS)	E	Periodontal disease	Periodontitis	Mean Difference	-4.21 (-6.35;-2.06)	Weak
140	Dicembrini et al. (2020)	Portugal	Adults	Circulating blood cells profiles Red Blood Cells	Blood levels	PRISMA (NOS)	E	Periodontal disease	Periodontitis	Mean Difference	-0.08 (-0.16;-0.00)	Suggestive
140	Xiao et al. (2020)	Portugal	Adults	Circulating blood cells profiles Hemoglobin	Blood levels	PRISMA (NOS)	E	Periodontal disease	Periodontitis	Mean Difference	-0.20 (-0.36;-0.04)	Weak
140	Xiao et al. (2020)	Portugal	Adults	Circulating blood cells profiles Hematocrit	Blood levels	PRISMA (NOS)	E	Periodontal disease	Periodontitis	Mean Difference	-1.31 (-1.89;-0.74)	Highly suggestive
140	Xiao et al. (2020)	Portugal	Adults	Circulating blood cells profiles MCV	Blood levels	PRISMA (NOS)	E	Periodontal disease	Periodontitis	Mean Difference	-1.09 (-2.06;-0.12)	Weak
140	Xiao et al. (2020)	Portugal	Adults	Circulating blood cells profiles MCH	Blood levels	PRISMA (NOS)	E	Periodontal disease	Periodontitis	Mean Difference	-0.62 (-0.96;-0.28)	Suggestive
140	Xiao et al. (2020)	Portugal	Adults	Circulating blood cells profiles MCHC	Blood Levels	PRISMA (NOS)	E	Periodontal disease	Periodontitis	Mean Difference	-0.21 (-0.43;-0.01)	Highly suggestive
140	Xiao et al. (2020)	Portugal	Adults	Circulating blood cells profiles ESR	Systemic Inflammation	PRISMA (NOS)	E	Periodontal disease	Periodontitis	Mean Difference	2.36 (1.45;3.28)	Weak
140	Xiao et al. (2020)	Portugal	Adults	Circulating blood cells profiles RDW	Blood Levels	PRISMA (NOS)	E	Periodontal disease	Periodontitis	Mean Difference	0.25 (-0.03;0.53)	Non-significant
140	Yang et al. (2018)	Portugal	Adults	Circulating blood cells profiles Iron	Blood Levels	PRISMA (NOS)	E	Periodontal disease	Periodontitis	Mean Difference	-7.83 (-28.80;13.14)	Non-significant
140	Yang et al. (2018)	Portugal	Adults	Circulating blood cells profiles Ferritin	Blood Levels	PRISMA (NOS)	E	Periodontal disease	Periodontitis	Mean Difference	20.44 (-10.13;51.01)	Non-significant
140	Yang et al. (2018)	Portugal	Adults	Circulating blood cells profiles Platelets	Blood Levels	PRISMA (NOS)	E	Periodontal disease	Periodontitis	Mean Difference	5.44 (-12.32;23.21)	Non-significant
140	Orlandi et al. (2014)	Portugal	Adults	Circulating blood cells profiles MPV	Blood Levels	PRISMA (NOS)	E	Periodontal disease	Periodontitis	Mean Difference	-0.12 (-0.35;0.11)	Non-significant
140	Zhang Y et al. (2021)	Portugal	Adults	Circulating blood cells profiles MPV	Blood levels	PRISMA (NOS)	E	Periodontal treatment	Periodontal treatment	Mean Difference	-0.39 (-0.65;-0.12)	Weak
141	Zhang Y et al. (2021)	Spain	Adults	Cardiovascular disease CRP	Systemic Inflammation	PRISMA (NOS)	E	Periodontal treatment	Periodontal treatment	Mean Difference	1.20 (1.10;1.30)	Weak
141	Zhang Y et al. (2021)	Spain	Adults	Cardiovascular disease Leukocytes	Systemic Inflammation	PRISMA (NOS)	E	Periodontal treatment	Periodontal treatment	Mean Difference	0.80 (0.72;0.88)	Weak
142	Moliner-Sánchez et al. (2020)	Australia	Children	type 1 diabetes mellitus (T1DM)	Diabetes mellitus	PRISMA (NOS)	O	Periodontal disease	Plaque Index	Standardized Mean Difference	0.45 (0.21;0.70)	Suggestive
142	Moliner-Sánchez et al. (2020)	Australia	Children	type 1 diabetes mellitus (T1DM)	Metabolic Disorders	PRISMA (NOS)	O	Periodontal disease	Gingival index (gingivitis)	Standardized Mean Difference	0.51 (0.28;0.74)	Highly suggestive
142	Baeza et al. (2020)	Australia	Children	type 1 diabetes mellitus (T1DM)	Diabetes mellitus	PRISMA (Cochrane ROB)	O	Periodontal disease	PD	Standardized Mean Difference	0.55 (0.22;0.87)	Weak
143	Rutter-Locher et al. (2017)	Spain	Adult females	Preterm birth <37 weeks	Adverse Pregnancy Outcomes	PRISMA (Downs and Black Checklist)	E	Periodontal disease	Periodontitis	Odds Ratio	2.01 (1.71;2.36)	Strong
144	Chen et al. (2020)	USA	Adults	Psoriasis	Autoimmune disorders	NR (NOS)	E	Periodontal disease	Periodontitis	Risk Ratio	1.55 (1.35;1.77)	Strong
145	Chen et al. (2020)	China	Adult males	Erectile Dysfunction	Sexual Health Conditions	NR (NOS)	E	Periodontal disease	Periodontitis	Odds Ratio	2.28 (1.50;3.48)	Highly suggestive
146	Koletsi et al. (2021)	The Netherlands	Adults	Diabetes Mellitus Hba1c	Diabetes mellitus	MOOSE (ROBINS-I)	E	Periodontal treatment	Periodontal treatment	Weighted Mean Difference	-0.40 (-0.77;-0.04)	Weak
146	Ozturk et al. (2021)	The Netherlands	Adults	Diabetes Mellitus Fasting Plasma Glucose	Diabetes mellitus	PRISMA (Cochrane ROB)	E	Periodontal treatment	Periodontal treatment	Weighted Mean Difference	2.30 (-13.64;18.24)	Non-significant
147	Ozturk et al. (2021)	Saudi Arabia	Adult males	Erectile Dysfunction	Sexual Health Conditions	PRISMA (Cochrane ROB)	E	Periodontal disease	Periodontitis	Odds Ratio	2.56 (1.70;3.85)	Highly suggestive
148	Ozturk et al. (2021)	China	Adults	Diabetes Mellitus Hba1c	Metabolic Disorders	PRISMA (Cochrane ROB)	E	Periodontal treatment	Periodontal treatment 3 month	Mean Difference	–0.36 (-0.52;-0.19)	Highly suggestive
148	Zhou et al. (2019)	China	Adults	Diabetes Mellitus Hba1c	Diabetes mellitus	PRISMA (NOS)	E	Periodontal treatment	Periodontal treatment 6 month	Mean Difference	-0.30 (-0.69;0.09)	Non-significant
149	Lv et al. (2020)	China	Adults	Alzheimer's Disease	Neurodegenerative diseases	PRISMA (NOS and AHRQ)	E	Periodontal disease	Periodontitis	Odds Ratio/Hazard Ratio	1.78 (1.15;2.76)	Highly suggestive
149	Xu et al. (2020)	China	Adults	Alzheimer's Disease	Neurodegenerative diseases	NR (NOS)	E	Periodontal disease	Periodontitis Severe	Odds Ratio/Hazard Ratio	4.89 (1.60;14.97)	Weak
149	Xu et al. (2020)	China	Adults	Cognitive impairment	Neurodegenerative diseases	NR (NOS)	E	Periodontal disease	Periodontitis	Odds Ratio/Hazard Ratio	1.60 (1.24;2.06)	Strong
149	Xu et al. (2020)	China	Adults	Cognitive impairment	Neurodegenerative diseases	NR (NOS)	E	Periodontal disease	Periodontitis Severe	Odds Ratio/Hazard Ratio	2.32 (1.24;4.36)	Highly suggestive
150	Ren et al. (2016)	USA	Adults	Obstructive Sleep Apnea Treatment Epworth Sleepiness Scale	Respiratory diseases	Cochrane Handbook (Cochrane ROB)	E	Mandibular advancement device	Mandibular advancement device (vs. CPAP)	Mean Difference	-0.59 (-1.50;0.31)	Non-significant
150	Ren et al. (2016)	USA	Adults	Obstructive Sleep Apnea Treatment Apnea-hypopnea Index	Respiratory diseases	Cochrane Handbook (Cochrane ROB)	E	Mandibular advancement device	Mandibular advancement device (vs. CPAP)	Mean Difference	-8.24 (-13.13;-3-35)	Weak
151	Zainal Abidin et al. (2021)	USA	Adults	Coronary heart disease	Cardiovascular Diseases	PRISMA (National Heart, Lung, and Blood Institute (NHLBI))	E	Periodontal disease	Periodontitis	Risk Ratio	1.14 (1.07;1.21)	Highly suggestive
151	Zainal Abidin et al. (2021)	USA	Adults	Coronary heart disease	Cardiovascular Diseases	PRISMA (National Heart, Lung, and Blood Institute (NHLBI))	E	Periodontal disease	Periodontitis	Risk Ratio	1.59 (1.33;1.91)	Highly suggestive
151	Zainal Abidin et al. (2021)	USA	Adults	Coronary heart disease	Cardiovascular Diseases	PRISMA (National Heart, Lung, and Blood Institute (NHLBI))	E	Periodontal disease	Periodontitis	Risk Ratio	2.23 (1.59;3.12)	Highly suggestive
152	Zainal Abidin et al. (2021)	USA	Adults	Diabetes Mellitus	Diabetes mellitus	PRISMA (National Heart, Lung, and Blood Institute (NHLBI))	O	Periodontal treatment	Periodontal treatment 6 months PPD	Weighted Mean Difference	-0.03 (-0.15;0.08)	Weak
152	Zainal Abidin et al. (2021)	USA	Adults	Diabetes Mellitus	Diabetes mellitus	PRISMA (National Heart, Lung, and Blood Institute (NHLBI))	O	Periodontal treatment	Periodontal treatment 6 months CAL	Weighted Mean Difference	-0.02 (-0.10;0.06)	Weak
153	Zainal Abidin et al. (2021)	United Kingdom	Adults	Rheumatoid Arthritis	Rheumatic diseases	PRISMA (National Heart, Lung, and Blood Institute (NHLBI))	O	Periodontal disease	Periodontitis	Risk Ratio	1.13 (1.04;1.23)	Suggestive
153	Hussain et al. (2021)	United Kingdom	Adults	Osteoarthritis	Rheumatic diseases	PRISMA (NOS)	O	Periodontal disease	Periodontitis	Risk Ratio	1.10 (0.81;1.49)	Non-significant
154	Hussain et al. (2021)	Germany	Adults	Diabetes mellitus	Metabolic Disorders	PRISMA (NOS)	E	Periodontal disease	Periodontal disease	Risk Ratio	1.26 (1.12;1.41)	Highly suggestive
154	Hussain et al. (2021)	Germany	Adults	Diabetes mellitus	Metabolic Disorders	PRISMA (NOS)	O	Periodontal disease	Periodontal disease	Risk Ratio	1.24 (1.13;1.37)	Highly suggestive
155	Hussain et al. (2021)	United Kingdom	Adults	Ankylosing spondylitis	Rheumatic Diseases	PRISMA (NOS)	O	Periodontal disease	Periodontitis	Odds Ratio	1.85 (1.72;1.98)	Strong
156	Mirzaei et al. (2021)	China	Adults	Hemoglobin	Blood levels	PRISMA (NOS)	E	Periodontal disease	Periodontitis	Standardized Mean Difference	-0.76 (-1.15;-0.37)	Highly suggestive
156	Maarse et al. (2019)	China	Adults	Red Blood Cells	Blood levels	PRISMA (NOS)	E	Periodontal disease	Periodontitis	Standardized Mean Difference	0.69 (-1.09,-0.29)	Weak
156	Maarse et al. (2019)	China	Adults	Hematocrit	Blood levels	PRISMA (NOS)	E	Periodontal disease	Periodontitis	Standardized Mean Difference	-1.13 (-1.69;-0.57)	Weak
156	Maarse et al. (2019)	China	Adults	MCV	Blood levels	PRISMA (NOS)	E	Periodontal disease	Periodontitis	Standardized Mean Difference	-0.16 (-0.32;-0.01)	Weak
156	Maarse et al. (2019)	China	Adults	MCH	Blood levels	PRISMA (NOS)	E	Periodontal disease	Periodontitis	Standardized Mean Difference	-0.16 (-0.28,-0.04)	Strong
156	Maarse et al. (2019)	China	Adults	MCHC	Blood Levels	PRISMA (NOS)	E	Periodontal disease	Periodontitis	Standardized Mean Difference	–0.04 (–0.55;0.47)	Non-significant
156	Jalili et al. (2020)	China	Adults	ESR	Systemic Inflammation	PRISMA (STROBE)	E	Periodontal disease	Periodontitis	Standardized Mean Difference	0.63 (0.06;1.19)	Weak
156	Silveira et al. (2020)	China	Adults	Serum iron	Blood Levels	PRISMA (Fowkes and Fulton checklist (1991))	E	Periodontal disease	Periodontitis	Standardized Mean Difference	-1.06 (-2.27;0.15)	Non-significant
156	Silveira et al. (2020)	China	Adults	Ferritin	Blood Levels	PRISMA (Fowkes and Fulton checklist (1991))	E	Periodontal disease	Periodontitis	Standardized Mean Difference	0.75 (-0.39;1.90)	Non-significant
156	Silveira et al. (2020)	China	Adults	Transferrin	Blood levels	PRISMA (Fowkes and Fulton checklist (1991))	E	Periodontal disease	Periodontitis	Standardized Mean Difference	-4.60 (-13.10;-3.90)	Weak
156	Silveira et al. (2020)	China	Adults	Hepcidin	Blood levels	PRISMA (Fowkes and Fulton checklist (1991))	E	Periodontal disease	Periodontitis	Standardized Mean Difference	0.59 (0.05;1.12)	Weak
157	Silveira et al. (2020)	Saudi Arabia	Adults	Obstructive Sleep Apnea	Respiratory diseases	PRISMA (Fowkes and Fulton checklist (1991))	O	Periodontal disease	Periodontitis	Odds Ratio	1.65 (1.11;2.46)	Weak
158	Aminoshariae et al. (2020)	USA	Adults	Obesity	Metabolic Disorders	PRISMA (NOS)	O	Periodontal disease	Periodontal disease	Odds Ratio	1.35 (1.23;1.47)	Highly suggestive
159	Aminoshariae et al. (2018)	Brazil	Adults	Obesity	Metabolic Disorders	PRISMA (The Cochrane Collaboration’s tool for assessing risk of bias, the Oxford Systematic Review Appraisal Sheet, Critical Appraisal Skills Programme, and GRADE)	O	Periodontal disease	Gingival index (gingivitis)	Standardized Mean Difference	0.05 (-0.20;0.29)	Non-significant
160	Alvarenga et al. (2019)	United Kingdom	Adults	Cardiovascular Disease	Cardiovascular Diseases	PRISMA (Fowkes and Fulton checklist (1991))	E	Periodontal disease	Periodontal disease	Risk Ratio	1.23 (1.13;1.35)	Highly suggestive
161	Araújo et al. (2020)	Brazil	Adults	Serum lipid levels Total Cholesterol	Metabolic disorders	MOOSE (NOS)	E	Periodontal disease	Periodontal disease	Mean Difference	13.41 (4.22;22.59)	Suggestive
161	Araújo et al. (2020)	Brazil	Adults	Serum lipid levels HDL Cholesterol	Metabolic disorders	MOOSE (NOS)	E	Periodontal disease	Periodontal disease	Mean Difference	-3.94 (-6.04;-1.84)	Suggestive
161	Hermont et al. (2014)	Brazil	Adults	Serum lipid levels LDL Cholesterol	Metabolic disorders	PRISMA (NOS)	E	Periodontal disease	Periodontal disease	Mean Difference	11.04 (4.06;18.02)	Suggestive
161	Lockhart et al. (2019)	Brazil	Adults	Serum lipid levels Triglycerides	Metabolic disorders	PRISMA (NOS)	E	Periodontal disease	Periodontal disease	Mean Difference	21.94 (9.84,34.03)	Suggestive
162	Lockhart et al. (2019)	China	Adults	Rheumatoid Arthritis	Rheumatic diseases	PRISMA (NOS)	E	Periodontal disease	Periodontitis	Odds Ratio	1.69 (1.31;2.17)	Highly suggestive
162	Lockhart et al. (2019)	China	Adults	Rheumatoid Arthritis	Rheumatic diseases	PRISMA (NOS)	E	Periodontal disease	Periodontitis	Odds Ratio	1.48 (1.20;1.83)	Suggestive
162	Wang et al. (2020)	China	Adults	Rheumatoid Arthritis	Rheumatic diseases	NR (NR)	E	Periodontal disease	Periodontitis	Odds Ratio	1.61 (1.26-2.06)	Highly suggestive
163	Jiang et al. (2021)	Italy	Adults	type 1 diabetes mellitus (T1DM)	Diabetes mellitus	PRISMA (NOS)	O	Periodontal disease	Periodontitis	Odds Ratio	2.52 (1.33;4.76)	Suggestive
163	Jiang et al. (2021)	Italy	Adults	type 1 diabetes mellitus (T1DM)	Metabolic Disorders	PRISMA (NOS)	O	Periodontal disease	CAL	Standardized Mean Difference	0.47 (0.37;0.57)	Highly suggestive
164	Fang et al. (2018)	China	Adults	Incidence and prognosis of cancer	Cancer	Not reported (Downs and Black Checklist)	E	Periodontal disease	Periodontal bacteria infection	Odds Ratio	1.22 (1.01 (1.47)	Weak
164	Fang et al. (2018)	China	Adults	Incidence and prognosis of cancer	Cancer	Not reported (Downs and Black Checklist)	E	Periodontal disease	Periodontal bacteria infection Porphyromonas Gingivalis	Odds Ratio	1.28 (1.01;1.63)	Weak
164	Souto-Souza et al. (2020)	China	Adults	Incidence and prognosis of cancer	Cancer	MOOSE (JBI criteria)	E	Periodontal disease	Periodontal bacteria infection Tannerella forsythia	Odds Ratio	1.06 (0.80;1.41)	Non-significant
164	Souto-Souza et al. (2020)	China	Adults	Incidence and prognosis of cancer	Cancer	MOOSE (JBI criteria)	E	Periodontal disease	Periodontal bacteria infection Aggregatibacter actinomycetemcomitans	Odds Ratio	1.00 (0.48;2.08)	Non-significant
164	Souto-Souza et al. (2020)	China	Adults	Incidence and prognosis of cancer	Cancer	MOOSE (JBI criteria)	E	Periodontal disease	Periodontal bacteria infection Treponema denticola	Odds Ratio	1.00 (0.48;2.08)	Non-significant
164	Rios-Osorio et al. (2020)	China	Adults	Incidence and prognosis of cancer	Cancer	PRISMA (NOS)	E	Periodontal disease	Periodontal bacteria infection Fusobacterium nucleatum	Odds Ratio	0.61 (0.32;1.16)	Non-significant
164	Blaizot et al. (2009)	China	Adults	Incidence and prognosis of cancer	Cancer	MOOSE (The Université Paul Sabatier18, Sign19,20 and Cho21 checklists)	E	Periodontal disease	Periodontal bacteria infection Prevotella intermedia	Odds Ratio	1.28 (1.01;1.63)	Weak
165	Blaizot et al. (2009)	China	Adults	Peripheral artery disease	Cardiovascular Diseases	MOOSE (The Université Paul Sabatier18, Sign19,20 and Cho21 checklists)	O	Periodontal disease	Periodontitis	Risk Ratio	1.70 (1.25;2.29)	Weak
165	AlOtaibi et al. (2021)	China	Adults	Peripheral artery disease	Cardiovascular Diseases	Not reported (NR)	O	Tooth Loss	Tooth Loss	Weighted Mean Difference	3.75 (1.31;6.19)	Suggestive
165	AlOtaibi et al. (2021)	China	Adults	Peripheral artery disease	Cardiovascular Diseases	Not reported (NR)	O	Periodontal disease	CAL	Weighted Mean Difference	-0.05 (-0.30;0.19)	Non-significant
166	Easwaran et al. (2021)	United Kingdom	Adults	Carotid Intima-Media Thickness	Cardiovascular Diseases	PRISMA (NOS)	E	Periodontal disease	Periodontitis	Mean Difference	0.08 (0.07;0.09)	Strong
166	Easwaran et al. (2021)	United Kingdom	Adults	Flow mediated Dilatation	Cardiovascular Diseases	PRISMA (NOS)	E	Periodontal disease	Periodontitis	Mean Difference	-5.01 (-8.11;-2.08)	Weak
167	Easwaran et al. (2021)	China	Adults	Inflammatory Bowel Disease	Gastrointestinal tract	PRISMA (NOS)	O	Periodontal disease	Periodontitis	Odds Ratio	2.10 (1.60;2.74)	Strong
167	Easwaran et al. (2021)	China	Adults	Crohn’s disease	Gastrointestinal tract	PRISMA (NOS)	O	Periodontal disease	Periodontitis	Odds Ratio	1.72 (1.36;2.19)	Strong
167	Ji et al. (2021)	China	Adults	Ulcerative colitis (Inflammatory bowel disease)	Gastrointestinal tract	Not Reported (NOS)	O	Periodontal disease	Periodontitis	Odds Ratio	2.39 (1.19;4.80)	Highly suggestive
168	Ji et al. (2021)	China	Adults	Anti-rheumatic agents in Rheumatoid Arthritis	Rheumatic diseases	Not Reported (NOS)	O	Periodontal disease	Gingival index (gingivitis)	Standardized Mean Difference	-0.61 (-0.94;-0.27)	Weak
169	Ji et al. (2021)	Spain	Adults	Preterm birth <37 weeks	Adverse Pregnancy Outcomes	Not Reported (NOS)	E	Periodontal disease	Periodontitis	Risk Ratio	1.67 (1.17;2.38)	Highly suggestive
169	Sun et al. (2021)	Spain	Adults	Low Birthweight <2500	Adverse Pregnancy Outcomes	PRISMA (NOS)	E	Periodontal disease	Periodontitis	Risk Ratio	2.54 (1.61;3.98)	Highly suggestive
170	Sun et al. (2021)	Brazil	Adults	type 2 diabetes mellitus (T2DM) Hba1c	Diabetes mellitus	PRISMA (NOS)	E	Periodontal treatment	Periodontal treatment	Mean Difference	-0.56 (-0.36;-0.75)	Weak
170	Sun et al. (2021)	Brazil	Adults	type 2 diabetes mellitus (T2DM) CRP	Diabetes mellitus	PRISMA (NOS)	E	Periodontal treatment	Periodontal treatment	Mean Difference	1.89 (1.70;2.08)	Weak
171	Drumond et al. (2021)	United Kingdom	Adults	Systemic Lupus Erythematosus	Rheumatic diseases	MOOSE (JBI criteria)	O	Periodontal disease	Periodontitis	Risk Ratio	1.76 (1.29;2.41)	Suggestive
172	Drumond et al. (2021)	China	Adults	Cancer Lung	Cancer	MOOSE (JBI criteria)	E	Periodontal disease	Periodontal disease	Risk Ratio	1.37 (1.16;1.63)	Highly suggestive
172	Drumond et al. (2021)	China	Adults	Cancer Lung	Cancer	MOOSE (JBI criteria)	E	Tooth Loss	Tooth Loss	Risk Ratio	1.69 (1.46;1.96)	Strong
173	Le et al. (2021)	Switzerland	Adults	Cardiovascular Disease	Cardiovascular Diseases	PRISMA (Cochrane Tool)	O	Endodontic Infection	Chronic Endodontic Infection	Risk Ratio	1.38 (1.06;1.80)	Highly suggestive
174	Marzouk et al. (2021)	Turkey	Adults	conventional gastric Helicobacter pylori eradication	gastric Helicobacter pylori	PRISMA (JBI criteria)	E	Periodontal treatment	Periodontal treatment	Odds Ratio	3.86 (2.55;5.84)	Weak
174	Marzouk et al. (2021)	Turkey	Adults	recurrence gastric Helicobacter pylori eradication	gastric Helicobacter pylori	PRISMA (JBI criteria)	E	Periodontal treatment	Periodontal treatment	Odds Ratio	2.51 (1.84;3.43)	Weak
174	Marzouk et al. (2021)	Turkey	Adults	recurrence gastric Helicobacter pylori eradication	gastric Helicobacter pylori	PRISMA (JBI criteria)	E	Periodontal treatment	Periodontal treatment until 12 months	Odds Ratio	5.20 (3.22;8.39)	Weak
175	Porto et al. (2021)	China	Adult Males	Incident Erectile Dysfunction	Sexual Health Conditions	MOOSE (NOS)	E	Periodontal disease	Periodontitis	Odds Ratio	2.85 (1.83;4.46)	Highly suggestive
176	Porto et al. (2021)	China	Adults	Macular degenerration	Macular degenerration	MOOSE (NOS)	O	Periodontal disease	Periodontitis	Risk Ratio	1.35 (1.97;1.70)	Weak
177	Porto et al. (2021)	China	Adults	Serum lipid levels Triglycerides	Metabolic Disorders	MOOSE (NOS)	E	Periodontal disease	Periodontitis	Weighted Mean Difference	19.4 (13.3;25.5)	Highly suggestive
177	Orlandi et al. (2021)	China	Adults	Serum lipid levels Total Cholesterol	Metabolic Disorders	PRISMA (ROB-2)	E	Periodontal disease	Periodontitis	Weighted Mean Difference	15.4 (10.2;20.6)	Highly suggestive
177	Orlandi et al. (2021)	China	Adults	Serum lipid levels LDL Cholesterol	Metabolic Disorders	PRISMA (ROB-2)	E	Periodontal disease	Periodontitis	Weighted Mean Difference	11.7 (8.3;15.0)	Highly suggestive
177	Orlandi et al. (2021)	China	Adults	Serum lipid levels HDL Cholesterol	Metabolic Disorders	PRISMA (ROB-2)	E	Periodontal disease	Periodontitis	Weighted Mean Difference	-4.5 (-6.4;-2.7)	Highly suggestive
178	Orlandi et al. (2021)	Portugal	Adults	Rheumatoid arthritis	Rheumatic diseases	PRISMA (ROB-2)	E	Periodontal treatment	Periodontal treatment	Mean Difference	-0.66 (-1.14;-0.18)	Weak
179	Orlandi et al. (2021)	Brazil	Adults	Rheumatoid Arthritis	Rheumatic diseases	PRISMA (ROB-2)	E	Periodontal treatment	Periodontal treatment	Mean Difference	-1.18 (-1.43;-0.93)	Weak
180	Orlandi et al. (2021)	China	Adults	Gastric helicobact pylori Erradication rate	gastric Helicobacter pylori	PRISMA (ROB-2)	E	Periodontal treatment	Periodontal treatment	Odds Ratio	2.15 (1.47;3.14)	Weak
180	Orlandi et al. (2021)	China	Adults	Gastric helicobact pylori Non-recurrence rate	gastric Helicobacter pylori	PRISMA (ROB-2)	E	Periodontal treatment	Periodontal treatment	Odds Ratio	3.60 (2.11;6.15)	Weak
181	Orlandi et al. (2021)	Malaysia	Children and adolescents	Diabetes mellitus	Metabolic Disorders	PRISMA (ROB-2)	O	Periodontal disease	Gingival Index (gingivitis)	Standardized Mean Difference	0.63 (0.39;0.87)	Highly suggestive
181	Orlandi et al. (2021)	Malaysia	Children and adolescents	Diabetes mellitus	Diabetes mellitus	PRISMA (ROB-2)	O	Periodontal disease	Plaque Index	Standardized Mean Difference	0.54 (0.20;0.87)	Suggestive
181	Orlandi et al. (2021)	Malaysia	Children and adolescents	Diabetes mellitus	Diabetes mellitus	PRISMA (ROB-2)	O	Periodontal disease	Bleeding on Probing	Standardized Mean Difference	0.32 (0.07;0.58)	Weak
181	Orlandi et al. (2021)	Malaysia	Children and adolescents	Diabetes mellitus	Diabetes mellitus	PRISMA (ROB-2)	O	Periodontal disease	Bleeding site	Standardized Mean Difference	0.69 (0.55;0.84)	Weak
181	Orlandi et al. (2021)	Malaysia	Children and adolescents	Diabetes mellitus	Diabetes mellitus	PRISMA (ROB-2)	O	Periodontal disease	Bleeding site	Standardized Mean Difference	0.79 (0.52;1.05)	Weak
181	Orlandi et al. (2021)	Malaysia	Children and adolescents	Diabetes mellitus	Diabetes mellitus	PRISMA (ROB-2)	O	Periodontal disease	Calculus Index	Standardized Mean Difference	0.50 (-0.03;1.04)	Non-significant
182	Orlandi et al. (2021)	United Kingdom	Adults	Systemic Lupus Erythematosus	Rheumatic diseases	PRISMA (ROB-2)	O	Periodontal disease	Periodontitis	Odds Ratio	3.20 (0.85;12.02)	Non-significant
182	Orlandi et al. (2021)	United Kingdom	Adults	Systemic Lupus Erythematosus	Rheumatic diseases	PRISMA (ROB-2)	O	Periodontal disease	Mean PPD	Odds Ratio	-0.09 (-0.45;0.27)	Non-significant
182	Orlandi et al. (2021)	United Kingdom	Adults	Systemic Lupus Erythematosus	Rheumatic diseases	PRISMA (ROB-2)	O	Periodontal disease	Mean CAL	Odds Ratio	0.05 (-0.30;0.40)	Non-significant
182	Orlandi et al. (2021)	United Kingdom	Adults	Systemic Lupus Erythematosus SLEDAI Score	Rheumatic diseases	PRISMA (ROB-2)	O	Periodontal disease	Periodontitis	Standardized Mean Difference	0.68 (0.03;1.32)	Weak
183	Orlandi et al. (2021)	Iran	Adults	Hyperglycemia	Metabolic Disorders	PRISMA (ROB-2)	O	Periodontal disease	Periodontitis	Odds Ratio	1.50 (1.11;1.90)	Strong
184	Orlandi et al. (2021)	The Netherlands	Adults	Sjogren's Syndrome	Sjogren's Syndrome	PRISMA (ROB-2)	O	Periodontal disease	Gingival Index (gingivitis)	Mean Difference	0.13 (-0.10;0.36)	Non-significant
184	Orlandi et al. (2021)	The Netherlands	Adults	Sjogren's Syndrome	Sjogren's Syndrome	PRISMA (ROB-2)	O	Periodontal disease	Plaque Index	Mean Difference	0.17 (-0.08;0.42)	Non-significant
184	Orlandi et al. (2021)	The Netherlands	Adults	Sjogren's Syndrome	Sjogren's Syndrome	PRISMA (ROB-2)	O	Periodontal disease	CAL	Mean Difference	0.10 (-0.29;0.49)	Non-significant
184	Orlandi et al. (2021)	The Netherlands	Adults	Sjogren's Syndrome	Sjogren's Syndrome	PRISMA (ROB-2)	O	Periodontal disease	PD	Mean Difference	0.12 (-0.04;0.28)	Non-significant
184	Orlandi et al. (2021)	The Netherlands	Adults	Sjogren's Syndrome	Sjogren's Syndrome	PRISMA (ROB-2)	O	Dental Caries	DMFT	Mean Difference	4.42 (2.44;6.41)	Weak
185	Orlandi et al. (2021)	Brazil	Adults	Metabolic Syndrome	Metabolic disorders	PRISMA (ROB-2)	O	Tooth Loss	Tooth Loss (teeth present)	Standardized Mean Difference	-2.77 (-4.56;-0.98)	Suggestive
186	Orlandi et al. (2021)	Iran	Adults	Gastric helicobact pylori	Gastrointestinal tract	PRISMA (ROB-2)	O	Periodontal disease	Periodontal disease	Odds Ratio	1.13 (1.04;1.24)	Strong
187	Orlandi et al. (2021)	Brazil	Children, adolescents and adults	Attention-deficit hyperactivity disorder	Mental disorders	PRISMA (ROB-2)	O	Dental trauma	Dental trauma	Odds Ratio	2.67 (1.22;5.85)	Weak
187	Orlandi et al. (2021)	Brazil	Children, adolescents and adults	Autism spectrum disorders	Mental disorders	PRISMA (ROB-2)	O	Dental trauma	Dental trauma	Odds Ratio	1.24 (0.87;1.78)	Non-significant
187	Orlandi et al. (2021)	Brazil	Children, adolescents and adults	Cerebral Palsy	Mental disorders	PRISMA (ROB-2)	O	Dental trauma	Dental trauma	Odds Ratio	1.89 (1.06;3.37)	Weak
187	Orlandi et al. (2021)	Brazil	Children, adolescents and adults	Epilepsy	Epilepsy	PRISMA (ROB-2)	O	Dental trauma	Dental trauma	Odds Ratio	3.14 (1.34;7.33)	Weak
187	Orlandi et al. (2021)	Brazil	Children, adolescents and adults	Various conditions of special needs	Special needs	PRISMA (ROB-2)	O	Dental trauma	Dental trauma	Odds Ratio	1.83 (1.47;2.27)	Strong
188	Orlandi et al. (2021)	USA	Adults	Cardiovascular Disease (coronary artery disease & hypertension)	Cardiovascular Diseases	PRISMA (ROB-2)	E	Endodontic Treatment	Endodontic Treatment outcome	Risk Ratio	1.67 (1.53;1.81)	Strong
189	Orlandi et al. (2021)	USA	Adults	Cardiovascular Disease	Cardiovascular Diseases	PRISMA (ROB-2)	E	Endodontic Infection	Endodontic Pathology	Risk Ratio	1.20 (0.79;1.83)	Non-significant
190	Orlandi et al. (2021)	Brazil	Adults	Cognitive impairment	Neurodegenerative diseases	PRISMA (ROB-2)	E	Tooth Loss	Masticatory dysfunction by tooth loss	Odds Ratio	2.24 (1.73;2.90)	Strong
191	Orlandi et al. (2021)	Brazil	Children and Adolescents	Asthma	Respiratory diseases	PRISMA (ROB-2)	O	Mouth breathing	Mouth breathing	Odds Ratio	2.46 (1.78;3.39)	Strong
191	Orlandi et al. (2021)	Brazil	Adults	Asthma	Respiratory diseases	PRISMA (ROB-2)	O	Mouth breathing	Mouth breathing	Odds Ratio	4.60 (1.49;14.20)	Suggestive
192	Orlandi et al. (2021)	Brazil	Adults	Eating Disorders With and without Self-induced vomiting	Mental disorders	PRISMA (ROB-2)	O	Tooth Erosion	Tooth Erosion	Odds Ratio	1.12 (1.04;1.38)	Weak
193	Orlandi et al. (2021)	USA	Adults	Before cardiac valve surgery All-cause mortality	Mortality	PRISMA (ROB-2)	E	Dental treatment	Dental treatment	Risk Ratio	1.00 (0.53;1.91)	Non-significant
193	Orlandi et al. (2021)	USA	Adults	Before cardiac valve surgery Infective Endocarditis	Cardiovascular Diseases	PRISMA (ROB-2)	E	Dental treatment	Dental treatment	Risk Ratio	1.30 (0.51;3.33)	Non-significant
193	Orlandi et al. (2021)	USA	Adults	Before cardiac valve surgery Postsurgical infection rates	Cardiovascular Diseases	PRISMA (ROB-2)	E	Dental treatment	Dental treatment	Risk Ratio	1.01 (0.76;1.33)	Non-significant
194	Orlandi et al. (2021)	China	Adults	Cognitive impairment	Neurodegenerative diseases	PRISMA (ROB-2)	E	Periodontal disease	Periodontal disease	Odds Ratio	1.38 (1.28;1.48)	Highly suggestive
195	Orlandi et al. (2021)	China	Adults	Diabetes mellitus	Diabetes mellitus	PRISMA (ROB-2)	O	Peri-implantitis	Implant marginal bone loss	Mean Difference	0.15 (0.10;0.20)	Weak
195	Orlandi et al. (2021)	China	Adults	Diabetes mellitus	Diabetes mellitus	PRISMA (ROB-2)	O	Peri-implantitis	Implant bleeding on probing	Mean Difference	22.62 (16.82;28.43)	Weak
196	Orlandi et al. (2021)	China	Adults	Dementia	Neurodegenerative diseases	PRISMA (ROB-2)	E	Tooth Loss	Tooth loss	Odds Ratio	2.62 (1.90;3.61)	Highly suggestive
196	Orlandi et al. (2021)	China	Adults	Dementia	Neurodegenerative diseases	PRISMA (ROB-2)	E	Tooth Loss	Tooth loss adjusted	Odds Ratio	1.55 (1.41;1.70)	Strong
197	Orlandi et al. (2021)	Brazil	Children and Adolescents	Attention Deficit Hyperactivity Disorder	Mental disorders	PRISMA (ROB-2)	O	Bruxism	Bruxism	Odds Ratio	2.94 (2.12;4.07)	Highly suggestive
197	Orlandi et al. (2021)	Brazil	Children and Adolescents	Attention Deficit Hyperactivity Disorder	Mental disorders	PRISMA (ROB-2)	O	Bruxism	Sleep Bruxism	Odds Ratio	2.77 (1.90;4.03)	Highly suggestive
197	Lapo et al. (2021)	Brazil	Children and Adolescents	Attention Deficit Hyperactivity Disorder	Mental disorders	PRISMA (JBI criteria)	O	Bruxism	Awake Bruxism	Odds Ratio	10.64 (2.41;47.03)	Weak
198	Lapo et al. (2021)	Colombia	Adults	type 2 diabetes mellitus (T2DM)	Diabetes mellitus	PRISMA (JBI criteria)	O	Endodontic Infection	Endodontic Pathology	Odds Ratio	1.82 (1.15;2.88)	Weak
199	Lapo et al. (2021)	France	Adults	Cardiovascular events	Cardiovascular Diseases	PRISMA (JBI criteria)	E	Periodontal disease	Periodontal diseases	Odds Ratio	2.35 (1.87;2.96)	Strong
199	Lapo et al. (2021)	France	Adults	Cardiovascular events	Cardiovascular Diseases	PRISMA (JBI criteria)	E	Periodontal disease	Periodontal diseases	Risk Ratio	1.34 (1.27;1.42)	Strong
200	Lapo et al. (2021)	USA	Adults	Dementia	Neurodegenerative diseases	PRISMA (JBI criteria)	E	Tooth Loss	Residual teeh number (inverse of tooth loss)	Odds Ratio	0.48 (0.32;0.74)	Highly suggestive
201	Lapo et al. (2021)	Saudi Arabia	Children and Adolescents	Autism spectrum disorders	Mental disorders	PRISMA (JBI criteria)	O	Periodontal disease	Plaque Index	Standardized Mean Difference	0.69 (-0.24;1.28)	Non-significant
201	Lapo et al. (2021)	Saudi Arabia	Children and Adolescents	Autism spectrum disorders	Mental disorders	PRISMA (JBI criteria)	O	Periodontal disease	Gingival Index (gingivitis)	Standardized Mean Difference	0.53 (-0.22;1.28)	Non-significant
202	Andrade et al. (2021)	India	Children	Iron Deficiency Anaemia Hemoglobin	Blood levels	PRISMA (JBI criteria)	E	Dental Caries	Caries	Odds Ratio	6.07 (3.61;10.21)	Weak
202	Andrade et al. (2021)	India	Children	Iron Deficiency Anaemia Hemoglobin	Blood Levels	PRISMA (JBI criteria)	E	Dental Caries	DMFT	Mean Difference	-0.95 (-2.53;0.63)	Non-significant
202	Gusman et al. (2018)	India	Children	Iron Deficiency Anaemia Hemoglobin	Blood Levels	PRISMA (NOS)	E	Dental Caries	DMFT	Mean Difference	-5.31 (-12.60;1.99)	Non-significant
202	Gusman et al. (2018)	India	Children	Iron Deficiency Anaemia Hemoglobin	Blood Levels	PRISMA (NOS)	E	Dental Caries	DMFT	Mean Difference	-2.82 (-6.65;1.00)	Non-significant
203	Ji et al. (2021)	China	Children	Iron Deficiency	Blood levels	Not Reported (NOS)	E	Dental Caries	Dental caries	Odds Ratio	2.76 (2.42;3.13)	Strong
203	Ji et al. (2021)	China	Children	Serum ferritin	Blood Levels	Not Reported (NOS)	E	Dental Caries	Dental caries	Mean Difference	-5.80 (-11.97;0.37)	Non-significant
203	Ji et al. (2021)	China	Children	Iron Deficiency Anemia	Blood levels	Not Reported (NOS)	E	Dental Caries	Dental caries	Odds Ratio	2.74 (2.41;3.11)	Strong
203	Ji et al. (2021)	China	Children	Hemoglobin	Blood levels	Not Reported (NOS)	E	Dental Caries	Dental caries	Mean Difference	-9.96 (-15.45;-4.46)	Weak
203	Ji et al. (2021)	China	Children	Mean Corpuscular Volume	Blood levels	Not Reported (NOS)	E	Dental Caries	Dental caries	Mean Difference	-3.72 (-6.65;-0.79)	Weak
204	Sun et al. (2021)	China	Adults	Schizophrenia	Mental disorders	PRISMA (NOS)	O	Dental Caries	DMFT	Standardized Mean Difference	0.83 (0.57;1.09)	Weak
204	Sun et al. (2021)	China	Adults	Schizophrenia	Mental disorders	PRISMA (NOS)	O	Dental Caries	Dental caries	Standardized Mean Difference	0.79 (0.59;0.98)	Weak
204	Sun et al. (2021)	China	Adults	Schizophrenia	Mental disorders	PRISMA (NOS)	O	Tooth Loss	Tooth loss	Standardized Mean Difference	0.89 (0.24;1.54)	Weak
205	Drumond et al. (2021)	Brazil	Children	Attention deficit/hyperactivity disorder	Mental disorders	MOOSE (JBI criteria)	O	Dental Caries	DMFT	Mean Difference	0.75 (0.38;1.13)	Weak
205	Drumond et al. (2021)	Brazil	Children	Attention deficit/hyperactivity disorder	Mental disorders	MOOSE (JBI criteria)	O	Dental Caries	DMFS	Mean Difference	0.39 (-0.02;0.08)	Non-significant
205	Drumond et al. (2021)	Brazil	Children	Attention deficit/hyperactivity disorder	Mental disorders	MOOSE (JBI criteria)	O	Dental Caries	dmft	Mean Difference	0.35 (-0.63;1.33)	Non-significant
206	Le et al. (2021)	Australia	Adult females	Preterm birth <37 weeks	Adverse Pregnancy Outcomes	PRISMA (Cochrane Tool)	E	Periodontal disease	Gingivitis treatment	Odds Ratio	0.44 (0.20;0.98)	Weak
206	Le et al. (2021)	Australia	Adult females	Low Birthweight <2500	Adverse Pregnancy Outcomes	PRISMA (Cochrane Tool)	E	Periodontal disease	Gingivitis treatment	Standardized Mean Difference	105.36 (36.72;174.01)	Weak
207	Marzouk et al. (2021)	USA	Adults	Oral clefts	Oral clefts	PRISMA (JBI criteria)	O	Periodontal disease	Plaque Index	Mean Difference	0.31 (0.22;0.41)	Highly suggestive
207	Marzouk et al. (2021)	USA	Adults	Oral clefts	Oral clefts	PRISMA (JBI criteria)	O	Periodontal disease	Gingival Index (gingivitis)	Mean Difference	0.50 (0.24;0.77)	Weak
207	Marzouk et al. (2021)	USA	Adults	Oral clefts	Oral clefts	PRISMA (JBI criteria)	O	Periodontal disease	Mean Periodontal Pocket Depth	Mean Difference	0.64 (0.12;1.16)	Weak
208	Del Rei Daltro Rosa et al. (2021)	Brazil	Adults	Rheumatoid Arthritis DAS28	Rheumatic diseases	PRISMA (Cochrane Tool & NOS)	E	Periodontal treatment	Periodontal therapy (NSPT)	Mean Difference	-1.10 (-1.84;-0.36)	Weak
208	Del Rei Daltro Rosa et al. (2021)	Brazil	Adults	Rheumatoid Arthritis Erythrocyte Sedimentation Rate	Rheumatic diseases	PRISMA (Cochrane Tool & NOS)	E	Periodontal treatment	Periodontal therapy (NSPT)	Mean Difference	-8.98 (-16.05;-1.90)	Weak
208	Del Rei Daltro Rosa et al. (2021)	Brazil	Adults	Rheumatoid Arthritis CRP	Rheumatic diseases	PRISMA (Cochrane Tool & NOS)	E	Periodontal treatment	Periodontal therapy (NSPT)	Mean Difference	-0.67 (-2.04;0.71)	Weak
209	Porto et al. (2021)	Brazil	Adult females	Preterm birth <37 weeks	Adverse Pregnancy Outcomes	MOOSE (NOS)	E	Periodontal disease	Periodontitis	Odds Ratio	2.13 (1.60;2.83)	Highly suggestive
209	Porto et al. (2021)	Brazil	Adult females	Preterm birth <37 weeks	Adverse Pregnancy Outcomes	MOOSE (NOS)	E	Periodontal disease	Periodontitis	Odds Ratio	2.33 (1.66;3.27)	Highly suggestive
209	Porto et al. (2021)	Brazil	Adult females	Preterm birth <37 weeks	Adverse Pregnancy Outcomes	MOOSE (NOS)	E	Periodontal disease	Periodontitis	Odds Ratio	2.64 (2.04;3.42)	Strong
210	Orlandi et al. (2021)	UK	Healthy adults	Systemic marker hs-CRP	Systemic Inflammation	PRISMA (ROB-2)	E	Periodontal treatment	Periodontal treatment 6 months FW	Standardized Mean Difference	-0.51 (-1.38;0.37)	Non-significant
210	Orlandi et al. (2021)	UK	Healthy adults	Systemic marker IL-6	Systemic Inflammation	PRISMA (ROB-2)	E	Periodontal treatment	Periodontal treatment 6 months FW	Standardized Mean Difference	-0.56 (-1.41;0.30)	Non-significant
210	Orlandi et al. (2021)	UK	Healthy adults	Systemic marker Total Cholesterol	Metabolic Disorders	PRISMA (ROB-2)	E	Periodontal treatment	Periodontal treatment 6 months FW	Standardized Mean Difference	-0.15 (-0.43;0.12)	Non-significant
210	Orlandi et al. (2021)	UK	Healthy adults	Systemic marker HDL cholesterol	Metabolic Disorders	PRISMA (ROB-2)	E	Periodontal treatment	Periodontal treatment 6 months FW	Standardized Mean Difference	-0.72 (-2.34;0.90)	Non-significant
210	Orlandi et al. (2021)	UK	Healthy adults	Systemic marker LDL cholesterol	Metabolic Disorders	PRISMA (ROB-2)	E	Periodontal treatment	Periodontal treatment 6 months FW	Standardized Mean Difference	-0.22 (-0.49;0.05)	Non-significant
210	Orlandi et al. (2021)	UK	Healthy adults	Systemic marker Triglycerides	Metabolic Disorders	PRISMA (ROB-2)	E	Periodontal treatment	Periodontal treatment 6 months FW	Standardized Mean Difference	-0.41 (-1.33;0.52)	Non-significant
210	Orlandi et al. (2021)	UK	Healthy adults	Systemic marker SBP	Cardiovascular Diseases	PRISMA (ROB-2)	E	Periodontal treatment	Periodontal treatment 6 months FW	Standardized Mean Difference	-1.14 (-3.36;1.07)	Non-significant
210	Orlandi et al. (2021)	UK	Healthy adults	Systemic marker DBP	Cardiovascular Diseases	PRISMA (ROB-2)	E	Periodontal treatment	Periodontal treatment 6 months FW	Standardized Mean Difference	-0.69 (-2.13;0.75)	Non-significant
210	Orlandi et al. (2021)	UK	Adults with NCDs	Systemic marker hs-CRP	Systemic Inflammation	PRISMA (ROB-2)	E	Periodontal treatment	Periodontal treatment 6 months FW	Standardized Mean Difference	-0.56 (-0.88,-0.25)	Highly suggestive
210	Orlandi et al. (2021)	UK	Adults with NCDs	Systemic marker TNF-a	Systemic Inflammation	PRISMA (ROB-2)	E	Periodontal treatment	Periodontal treatment 6 months FW	Standardized Mean Difference	-0.12 (-0.31;0.07)	Non-significant
210	Orlandi et al. (2021)	UK	Adults with NCDs	Systemic marker IL-6	Systemic Inflammation	PRISMA (ROB-2)	E	Periodontal treatment	Periodontal treatment 6 months FW	Standardized Mean Difference	-0.43 (-0.90;0.05)	Non-significant
210	Orlandi et al. (2021)	UK	Adults with NCDs	Systemic marker ESR	Systemic Inflammation	PRISMA (ROB-2)	E	Periodontal treatment	Periodontal treatment 6 months FW	Standardized Mean Difference	1.18 (-2.40;0.04)	Non-significant
210	Orlandi et al. (2021)	UK	Adults with NCDs	Systemic marker Hba1c	Systemic Inflammation	PRISMA (ROB-2)	E	Periodontal treatment	Periodontal treatment 6 months FW	Standardized Mean Difference	-0.03 (-0.14;0.08)	Non-significant
210	Orlandi et al. (2021)	UK	Adults with NCDs	Systemic marker FPG	Systemic Inflammation	PRISMA (ROB-2)	E	Periodontal treatment	Periodontal treatment 6 months FW	Standardized Mean Difference	-1.33 (-2.41;-0.24)	Weak
210	Orlandi et al. (2021)	UK	Adults with NCDs	Systemic marker Total Cholesterol	Metabolic Disorders	PRISMA (ROB-2)	E	Periodontal treatment	Periodontal treatment 6 months FW	Standardized Mean Difference	-0.11 (-0.29;0.08)	Non-significant
210	Orlandi et al. (2021)	UK	Adults with NCDs	Systemic marker HDL cholesterol	Metabolic Disorders	PRISMA (ROB-2)	E	Periodontal treatment	Periodontal treatment 6 months FW	Standardized Mean Difference	0.05 (-0.36;0.47)	Non-significant
210	Orlandi et al. (2021)	UK	Adults with NCDs	Systemic marker LDL cholesterol	Metabolic Disorders	PRISMA (ROB-2)	E	Periodontal treatment	Periodontal treatment 6 months FW	Standardized Mean Difference	0.06 (-0.10;0.22)	Non-significant
210	Orlandi et al. (2021)	UK	Adults with NCDs	Systemic marker Triglycerides	Metabolic Disorders	PRISMA (ROB-2)	E	Periodontal treatment	Periodontal treatment 6 months FW	Standardized Mean Difference	_x0001_-0.00 (-0.18;0.17)	Non-significant
210	Orlandi et al. (2021)	UK	Adults with NCDs	Systemic marker VLDL	Metabolic Disorders	PRISMA (ROB-2)	E	Periodontal treatment	Periodontal treatment 6 months FW	Standardized Mean Difference	-0.01 (-0.85;0.86)	Non-significant
210	Orlandi et al. (2021)	UK	Adults with NCDs	Systemic marker FMD	Systemic Inflammation	PRISMA (ROB-2)	E	Periodontal treatment	Periodontal treatment 6 months FW	Standardized Mean Difference	0.31 (0.07;0.55)	Weak
210	Orlandi et al. (2021)	UK	Adults with NCDs	Systemic marker BMI	Metabolic Disorders	PRISMA (ROB-2)	E	Periodontal treatment	Periodontal treatment 6 months FW	Standardized Mean Difference	-0.09 (-0.27;0.09)	Non-significant
210	Orlandi et al. (2021)	UK	Adults with NCDs	Systemic marker SBP	Cardiovascular Diseases	PRISMA (ROB-2)	E	Periodontal treatment	Periodontal treatment 6 months FW	Standardized Mean Difference	0.02 (-0.18;0.22)	Non-significant
210	Orlandi et al. (2021)	UK	Adults with NCDs	Systemic marker DBP	Cardiovascular Diseases	PRISMA (ROB-2)	E	Periodontal treatment	Periodontal treatment 6 months FW	Standardized Mean Difference	0.29 (0.10;0.49)	Weak
210	Orlandi et al. (2021)	UK	Adults with NCDs	Systemic marker Pulse	Cardiovascular Diseases	PRISMA (ROB-2)	E	Periodontal treatment	Periodontal treatment 6 months FW	Standardized Mean Difference	0.14 (-0.53;0.82)	Non-significant
210	Orlandi et al. (2021)	UK	Adults with NCDs	Systemic marker sCR	Systemic Inflammation	PRISMA (ROB-2)	E	Periodontal treatment	Periodontal treatment 6 months FW	Standardized Mean Difference	_x0001_-0.13 (-0.50;0.76)	Non-significant
210	Orlandi et al. (2021)	UK	Adults with NCDs	Systemic marker Albumin	Blood Levels	PRISMA (ROB-2)	E	Periodontal treatment	Periodontal treatment 6 months FW	Standardized Mean Difference	_x0001_1.35 (-0.22;2.92)	Non-significant
210	Orlandi et al. (2021)	UK	Adults with and without NCDs	Systemic marker hs-CRP	Systemic Inflammation	PRISMA (ROB-2)	E	Periodontal treatment	Periodontal treatment 6 months FW	Standardized Mean Difference	-0.55 (-0.84;-0.27)	Highly suggestive
210	Orlandi et al. (2021)	UK	Adults with and without NCDs	Systemic marker TNF-a	Systemic Inflammation	PRISMA (ROB-2)	E	Periodontal treatment	Periodontal treatment 6 months FW	Standardized Mean Difference	-0.27 (-0.58;0.05)	Non-significant
210	Orlandi et al. (2021)	UK	Adults with and without NCDs	Systemic marker IL-6	Systemic Inflammation	PRISMA (ROB-2)	E	Periodontal treatment	Periodontal treatment 6 months FW	Standardized Mean Difference	-0.48 (-0.88;0.08)	Weak
210	Orlandi et al. (2021)	UK	Adults with and without NCDs	Systemic marker FPG	Systemic Inflammation	PRISMA (ROB-2)	E	Periodontal treatment	Periodontal treatment 6 months FW	Standardized Mean Difference	-1.09 (-1.96;0.21)	Weak
210	Orlandi et al. (2021)	UK	Adults with and without NCDs	Systemic marker Total Cholesterol	Metabolic disorders	PRISMA (ROB-2)	E	Periodontal treatment	Periodontal treatment 6 months FW	Standardized Mean Difference	-0.11 (-0.25;0.04)	Non-significant
210	Orlandi et al. (2021)	UK	Adults with and without NCDs	Systemic marker HDL cholesterol	Metabolic Disorders	PRISMA (ROB-2)	E	Periodontal treatment	Periodontal treatment 6 months FW	Standardized Mean Difference	-0.09 (-0.55;0.36)	Non-significant
210	Orlandi et al. (2021)	UK	Adults with and without NCDs	Systemic marker LDL cholesterol	Metabolic Disorders	PRISMA (ROB-2)	E	Periodontal treatment	Periodontal treatment 6 months FW	Standardized Mean Difference	-0.00 (-0.15;0.14)	Non-significant
210	Orlandi et al. (2021)	UK	Adults with and without NCDs	Systemic marker Triglycerides	Metabolic Disorders	PRISMA (ROB-2)	E	Periodontal treatment	Periodontal treatment 6 months FW	Standardized Mean Difference	-0.10 (-0.32;0.12)	Non-significant
210	Orlandi et al. (2021)	UK	Adults with and without NCDs	Systemic marker FMD	Systemic Inflammation	PRISMA (ROB-2)	E	Periodontal treatment	Periodontal treatment 6 months FW	Standardized Mean Difference	0.39 (0.14;0.63)	Weak
210	Orlandi et al. (2021)	UK	Adults with and without NCDs	Systemic marker BMI	Metabolic Disorders	PRISMA (ROB-2)	E	Periodontal treatment	Periodontal treatment 6 months FW	Standardized Mean Difference	-0.09 (-0.25;0.07)	Non-significant
210	Orlandi et al. (2021)	UK	Adults with and without NCDs	Systemic marker SBP	Cardiovascular Diseases	PRISMA (ROB-2)	E	Periodontal treatment	Periodontal treatment 6 months FW	Standardized Mean Difference	-0.35 (-1.02;0.32)	Non-significant
210	Orlandi et al. (2021)	UK	Adults with and without NCDs	Systemic marker DBP	Cardiovascular Diseases	PRISMA (ROB-2)	E	Periodontal treatment	Periodontal treatment 6 months FW	Standardized Mean Difference	-0.06 (-0.62;0.49)	Non-significant
210	Orlandi et al. (2021)	UK	Adults females	Preterm birth <37 weeks	Adverse Pregnancy Outcomes	PRISMA (ROB-2)	E	Periodontal treatment	Periodontal treatment 6 months FW	Risk Ratio	0.77 (0.60;0.98)	Weak
210	Orlandi et al. (2021)	UK	Adults females	Preterm birth <35 weeks	Adverse Pregnancy Outcomes	PRISMA (ROB-2)	E	Periodontal treatment	Periodontal treatment 6 months FW	Risk Ratio	0.89 (0.74;1.07)	Non-significant
210	Orlandi et al. (2021)	UK	Adults females	Preterm birth <32 weeks	Adverse Pregnancy Outcomes	PRISMA (ROB-2)	E	Periodontal treatment	Periodontal treatment 6 months FW	Risk Ratio	0.83 (0.41;1.67)	Non-significant
210	Orlandi et al. (2021)	UK	Adults females	Low Birthweight <2500	Adverse Pregnancy Outcomes	PRISMA (ROB-2)	E	Periodontal treatment	Periodontal treatment 6 months FW	Risk Ratio	0.77 (0.57;1.02)	Non-significant
210	Orlandi et al. (2021)	UK	Adults females	Low Birthweight <1500	Adverse Pregnancy Outcomes	PRISMA (ROB-2)	E	Periodontal treatment	Periodontal treatment 6 months FW	Risk Ratio	1.02 (0.52;2.00)	Non-significant
210	Orlandi et al. (2021)	UK	Adults females	Preterm birth <37 weeks & Low birthweight	Adverse Pregnancy Outcomes	PRISMA (ROB-2)	E	Periodontal treatment	Periodontal treatment 6 months FW	Risk Ratio	0.39 (0.12;1.28)	Non-significant
210	Orlandi et al. (2021)	UK	Adults females	Pre-eclampsia	Adverse Pregnancy Outcomes	PRISMA (ROB-2)	E	Periodontal treatment	Periodontal treatment 6 months FW	Risk Ratio	1.00 (0.77;1.31)	Non-significant
210	Orlandi et al. (2021)	UK	Adults females	Small for gestational age	Adverse Pregnancy Outcomes	PRISMA (ROB-2)	E	Periodontal treatment	Periodontal treatment 6 months FW	Risk Ratio	0.90 (0.71;1.13)	Non-significant
210	Orlandi et al. (2021)	UK	Adults females	Stillbirth	Adverse Pregnancy Outcomes	PRISMA (ROB-2)	E	Periodontal treatment	Periodontal treatment 6 months FW	Risk Ratio	0.64 (0.36;1.14)	Non-significant
210	Orlandi et al. (2021)	UK	Adults females	Perinatal mortality	Adverse Pregnancy Outcomes	PRISMA (ROB-2)	E	Periodontal treatment	Periodontal treatment 6 months FW	Risk Ratio	0.85 (0.55;1.32)	Non-significant
210	Orlandi et al. (2021)	UK	Adults females	Gestational age at delivery	Adverse Pregnancy Outcomes	PRISMA (ROB-2)	E	Periodontal treatment	Periodontal treatment 6 months FW	Standardized Mean Difference	-0.35 (-0.23;0.93)	Non-significant
210	Orlandi et al. (2021)	UK	Adults females	Pre-partum CRP	Adverse Pregnancy Outcomes	PRISMA (ROB-2)	E	Periodontal treatment	Periodontal treatment 6 months FW	Standardized Mean Difference	-0.04 (-0.35;0.27)	Non-significant
210	Orlandi et al. (2021)	UK	Adults females	Post-partum CRP	Adverse Pregnancy Outcomes	PRISMA (ROB-2)	E	Periodontal treatment	Periodontal treatment 6 months FW	Standardized Mean Difference	-0.61 (-1.84;0.61)	Non-significant
210	Orlandi et al. (2021)	UK	Adults females	Birthweight	Adverse Pregnancy Outcomes	PRISMA (ROB-2)	E	Periodontal treatment	Periodontal treatment 6 months FW	Standardized Mean Difference	0.14 (-0.17;0.45)	Non-significant
211	Lapo et al. (2021)	Italy	Adults	Chronic kidney disease Stage 2	Chronic kidney disease	PRISMA (JBI criteria)	O	Periodontal disease	Periodontitis	Risk Ratio	2.94 (0.29;30.31)	Non-significant
211	Lapo et al. (2021)	Italy	Adults	Chronic kidney disease Stage 4-5	Chronic kidney disease	PRISMA (JBI criteria)	O	Periodontal disease	Periodontitis	Risk Ratio	2.16 (1.21;3.87)	Suggestive
211	Lapo et al. (2021)	Italy	Adults	Chronic kidney disease Overall	Chronic kidney disease	PRISMA (JBI criteria)	O	Periodontal disease	Periodontitis	Risk Ratio	2.36 (1.25;4.44)	Suggestive
211	Lapo et al. (2021)	Italy	Adults	Chronic kidney disease Stage 4-5	Chronic kidney disease	PRISMA (JBI criteria)	O	Periodontal disease	Mean CAL	Mean Difference	0.48 (0.34;0.62)	Weak
211	Lapo et al. (2021)	Italy	Adults	Chronic kidney disease Overall	Chronic kidney disease	PRISMA (JBI criteria)	O	Periodontal disease	Mean CAL	Mean Difference	0.41 (0.22;0.60)	Weak
211	Lapo et al. (2021)	Italy	Adults	Chronic kidney disease Stage 4-5	Chronic kidney disease	PRISMA (JBI criteria)	O	Periodontal disease	Mean PPD	Mean Difference	0.28 (0.03;0.54)	Weak
211	Lapo et al. (2021)	Italy	Adults	Chronic kidney disease Overall	Chronic kidney disease	PRISMA (JBI criteria)	O	Periodontal disease	Mean PPD	Mean Difference	0.25 (0.03;0.47)	Weak
212	Andrade et al. (2021)	Hungary	Adults	type 2 diabetes mellitus (T2DM)	Diabetes mellitus	PRISMA (JBI criteria)	E	Implant failure	Survival rate Implants	Risk Ratio	1.00 (0.96;1.04)	Non-significant
212	Andrade et al. (2021)	Hungary	Adults	type 2 diabetes mellitus (T2DM)	Diabetes mellitus	PRISMA (JBI criteria)	E	Implant failure	Survival rate Implants vs. controlled DM	Risk Ratio	1.08 (0.87;1.33)	Non-significant
213	Gusman et al. (2018)	Brazil	Adults	Dementia	Neurodegenerative diseases	PRISMA (NOS)	O	Periodontal disease	PD	Mean Difference	1.41 (0.35;2.46)	Weak
213	Gusman et al. (2018)	Brazil	Adults	Dementia	Neurodegenerative diseases	PRISMA (NOS)	O	Periodontal disease	CAL	Mean Difference	1.40 (0.36;2.44)	Weak
214	Pi et al. (2020)	China	Children	Autism spectrum disorder	Mental disorders	NA	NOS	Dental Caries	DMFT	Mean Difference	0.50 (0.04;0.96)	Weak
214	Pi et al. (2020)	China	Children	Autism spectrum disorder	Mental disorders	NA	NOS	Periodontal Disease	PI	Mean Difference	0.59 (0.36;0.82)	Weak
214	Pi et al. (2020)	China	Children	Autism spectrum disorder	Mental disorders	NA	NOS	Periodontal disease	Gingival Index (gingivitis)	Mean Difference	0.52 (0.30;0.75)	Weak
214	Pi et al. (2020)	China	Children	Autism spectrum disorder	Mental disorders	NA	NOS	Salivary conditions	Salivary pH	Mean Difference	-0.28 (-0.54;-0.02)	Weak
215	Zhang et al. (2020)	China	Children	Autism spectrum disorder	Mental disorders	NA	NOS	Dental Caries	DMFT	Mean Difference	0.43 (-0.34;1.20)	Non-significant
215	Zhang et al. (2020)	China	Children	Autism spectrum disorder	Mental disorders	NA	NOS	Dental Caries	dmft	Mean Difference	0.25 (-0.31;0.81)	Non-significant
216	Hatipoğlu et al. (2022)	Turkey	Individuals	type 1 diabetes mellitus (T1DM)	Metabolic Disorders	PRISMA	JBI criteria	Salivary conditions	Salivary Flow rate	Mean Difference	-0.22 (-0.26;-0.18)	Highly suggestive
216	Hatipoğlu et al. (2022)	Turkey	Individuals	type 1 diabetes mellitus (T1DM)	Metabolic Disorders	PRISMA	JBI criteria	Salivary conditions	Salivary pH	Mean Difference	-0.59 (-0.81;-0.36)	Weak
216	Hatipoğlu et al. (2022)	Turkey	Individuals	type 1 diabetes mellitus (T1DM)	Metabolic Disorders	PRISMA	JBI criteria	Salivary conditions	Salivary Buffer Capacity	Mean Difference	0.10 (-0.46;0.66)	Non-significant
217	Xi et al. (2017)	China	Indivudals	Chronic Kidney Disease	Chronic kidney disease	NA	NOS	Periodontal disease	Plaque Index	Mean Difference	0.62 (0.51;0.72)	Highly suggestive
217	Xi et al. (2017)	China	Indivudals	Chronic Kidney Disease	Chronic kidney disease	NA	NOS	Periodontal disease	Calculus Index	Mean Difference	1.09 (0.56;1.63)	Weak
217	Xi et al. (2017)	China	Individuals	Chronic Kidney Disease	Chronic kidney disease	NA	NOS	Periodontal disease	Probing Depth	Mean Difference	0.63 (0.29;0.98)	Weak
217	Xi et al. (2017)	China	Individuals	Chronic Kidney Disease	Chronic kidney disease	NA	NOS	Periodontal disease	Attachment Loss	Mean Difference	0.63 (0.56;0.69)	Weak
217	Xi et al. (2017)	China	Individuals	Chronic Kidney Disease	Chronic kidney disease	NA	NOS	Dental Caries	DMFT	Mean Difference	1.12 (-1.08;3.32)	Non-significant
218	Sharifi et al. (2021)	Iran	Children	Serum Ferritin Levels	Blood Levels	PRISMA	NOS	Dental caries	Dental caries	Mean Difference	-8.95 (-17.61;-0.29)	Weak
219	Granja et al. (2022)	Brazil	Individuals	Autism spectrum disorder	Mental disorders	PRISMA	JBI criteria	Bruxism	Bruxism	Odds Ratio	3.80 (2.06;7.01)	Highly suggestive
220	Xu et al. (2018)	China	Individuals	Myocardial Infarction	Cardiovascular Diseases	PRISMA & MOOSE	NOS & AHRQ List	Periodontal disease	Periodontal disease	Odds Ratio	2.02 (1.59;2.57)	Highly suggestive
221	Zeng et al. (2020)	China	Individuals	Stroke	Cardiovascular Diseases	PRISMA	NOS	Dental caries	DMFT	Mean Difference	2.89 (0.91;4.88)	Suggestive
221	Zeng et al. (2020)	China	Individuals	Stroke	Cardiovascular Diseases	PRISMA	NOS	Tooth Loss	Tooth Loss	Mean Difference	5.36 (-0.90;11.62)	Non-significant
221	Zeng et al. (2020)	China	Individuals	Stroke	Cardiovascular Diseases	PRISMA	NOS	Periodontal disease	Plaque Index	Mean Difference	0.21 (0.14;0.28)	Strong
221	Zeng et al. (2020)	China	Individuals	Stroke	Cardiovascular Diseases	PRISMA	NOS	Periodontal disease	Gingival Index (gingivitis)	Mean Difference	0.22 (0.14;0.30)	Highly suggestive
222	Hatipoğlu et al. (2020)	Turkey	Individuals	Asthma	Respiratory diseases	PRISMA	JBI criteria	Salivary conditions	Salivary Flow rate	Mean Difference	-0.30 (-0.39;-0.20)	Highly suggestive
222	Hatipoğlu et al. (2020)	Turkey	Individuals	Asthma	Respiratory diseases	PRISMA	JBI criteria	Salivary conditions	Salivary pH	Mean Difference	-0.25 (-0.45;-0.05)	Weak
222	Hatipoğlu et al. (2020)	Turkey	Individuals	Asthma	Respiratory diseases	PRISMA	JBI criteria	Salivary conditions	Salivary Buffer Capacity	Mean Difference	-0.19 (-0.41;-0.04)	Weak
223	Arduino et al. (2022)	Italy	Adults	Herpes simplex virus type 1	Virus infection	PRISMA	NOS	Periodontal disease	Periodontitis	Odds Ratio	4.4 (1.9;10.2)	Suggestive
223	Arduino et al. (2022)	Italy	Adults	Herpes simplex virus type 1	Virus infection	PRISMA	NOS	Periodontal disease	Periodontitis	Odds Ratio	2.8 (1.0;8.3)	Weak
223	Arduino et al. (2022)	Italy	Adults	Herpes simplex virus type 1	Virus infection	PRISMA	NOS	Periodontal disease	Periodontitis	Odds Ratio	10.3 (3.8;28.1)	Weak
223	Arduino et al. (2022)	Italy	Adults	Herpes simplex virus type 1	Virus infection	PRISMA	NOS	Periodontal disease	Periodontitis	Odds Ratio	4.8 (2.1;11.0)	Weak
224	Lianhui et al. (2017)	China	Adults	Total Triglyceride	Metabolic Disorders	NA	GRADE	Periodontal disease	Periodontitis	Odds Ratio	4.73 (2.74;8.17)	Weak
224	Lianhui et al. (2017)	China	Adults	Total Cholesterol	Metabolic Disorders	NA	GRADE	Periodontal disease	Periodontitis	Mean Difference	50.50 (39.57;61.42)	Weak
224	Lianhui et al. (2017)	China	Adults	Total HDL-Cholesterol	Metabolic Disorders	NA	GRADE	Periodontal disease	Periodontitis	Mean Difference	0.19 (-2.69;3.06)	Non-significant
224	Lianhui et al. (2017)	China	Adults	Total LDL-Cholesterol	Metabolic Disorders	NA	GRADE	Periodontal disease	Periodontitis	Mean Difference	7.05 (-0.73;14.83)	Non-significant
225	Shi et al. (2018)	China	Adult females	Breast cancer	Cancer	NA	NOS	Periodontal disease	Periodontal disease	Risk Ratio	1.18 (1.11;1.26)	Strong
226	Zeng et al. (2013)	China	Adults	Head and Neck Cancer	Cancer	NA	NA	Periodontal disease	Periodontal disease	Odds Ratio	2.83 (1.83;4.38)	Highly suggestive
227	Zeng et al. (2021)	China	Adults	Dementia	Neurodegenerative diseases	PRISMA	NOS	Dental caries	DMFT	Mean Difference	3.80 (2.21;5.39)	Highly suggestive
227	Zeng et al. (2021)	China	Adults	Dementia	Neurodegenerative diseases	PRISMA	NOS	Tooth Loss	Tooth Loss	Mean Difference	3.11 (-1.06;7.29)	Non-significant
228	Zeng et al. (2016)	China	Adults	Lung cancer	cancer	PRISMA	NA	Periodontal disease	Periodontitis	Hazard Ratio	1.24 (1.13;1.36)	Strong
229	Sgolastra et al. (2013)	Italy	Females	Preeclampsia	Adverse Pregnancy Outcomes	PRISMA	NOS	Periodontal disease	Periodontitis	Odds Ratio	2.17 (1.38;3.41)	Suggestive
230	Uppal et al. (2010)	USA	Females	Preterm Birth	Adverse Pregnancy Outcomes	NA	Cochrane Handbook	Periodontal treatment	Periodontal treatment	Odds Ratio	0.59 (0.40;0.88)	Highly suggestive
230	Uppal et al. (2010)	USA	Females	Preterm Birth	Adverse Pregnancy Outcomes	NA	Cochrane Handbook	Periodontal treatment	Periodontal treatment	Odds Ratio	0.59 (0.40;0.88)	Highly suggestive
231	Huang et al. (2014)	China	Females	Preeclampsia	Adverse Pregnancy Outcomes	MOOSE	MOOSE	Periodontal disease	Periodontal disease	Odds Ratio	2.69 (1.74;4.17)	Suggestive
232	Liew et al. (2013)	USA	Adults	Diabetes Hba1c	Metabolic Disorders	NA	Self-made	Periodontal treatment	Periodontal treatment	Weighted Mean Difference	–0.41 (–0.73;-0.09)	Non-significant
233	Xuan et al. (2021)	China	Adults	Colorectal cancer	Cancer	PRISMA	NOS	Periodontal disease	Periodontitis	Risk Ratio	1.21 (1.06;1.38)	Suggestive
233	Xuan et al. (2021)	China	Adults	Colorectal cancer mortality	Cancer	PRISMA	NOS	Periodontal disease	Periodontitis	Risk Ratio	1.38 (0.73;2.60)	Non-significant
234	Ren et al. (2016)	USA	Adults	Colorectal cancer	Cancer	NA	NA	Periodontal disease	Periodontal disease	Odds Ratio	1.05 (0.86;1.29)	Non-significant
235	Xu et al. (2019)	China	Adults	Squamous Cell Carcinoma of the Head and Neck	Cancer	PRISMA	NOS	Periodontal disease	Periodontal disease	Odds Ratio	2.52 (1.43;4.44)	Suggestive
235	Xu et al. (2019)	China	Adults	Squamous Cell Carcinoma of the Head and Neck	Cancer	PRISMA	NOS	Tooth Loss	Tooth Loss	Odds Ratio	2.13 (1.63;2.78	Suggestive
236	Sun et al. (2014)	China	Adults	Diabetes Hba1c 3 months	Metabolic Disorders	Cochrane	Cochrane	Periodontal treatment	Periodontal Treatment	Standardized mean difference	1.03 (0.36;1.70)	Weak
236	Sun et al. (2014)	China	Adults	Diabetes Hba1c 6 months	Metabolic Disorders	Cochrane	Cochrane	Periodontal treatment	Periodontal Treatment	Standardized mean difference	1.21 (0.75;1.68)	Weak
236	Sun et al. (2014)	China	Adults	Diabetes FPG 3 months	Metabolic Disorders	Cochrane	Cochrane	Periodontal treatment	Periodontal Treatment	Standardized mean difference	1.18 (0.72;1.64)	Weak
236	Sun et al. (2014)	China	Adults	Diabetes FPG 3 months	Metabolic Disorders	Cochrane	Cochrane	Periodontal treatment	Periodontal Treatment	Standardized mean difference	1.69 (-0.27;1.66)	Non-significant
237	George et al. (2011)	Australia	Females	Preterm Birth (<37 weeks)	Adverse Pregnancy Outcomes	NA	JBI criteria	Periodontal treatment	Periodontal Treatment	Odds Ratio	0.65 (0.45;0.93)	Highly suggestive
237	George et al. (2011)	Australia	Females	Low birth weight (LBW < 2500 g)	Adverse Pregnancy Outcomes	NA	JBI criteria	Periodontal treatment	Periodontal Treatment	Odds Ratio	0.53 (0.31;0.92)	Suggestive
237	George et al. (2011)	Australia	Females	Abortion/Stillbirths	Adverse Pregnancy Outcomes	NA	JBI criteria	Periodontal treatment	Periodontal Treatment	Odds Ratio	0.71 (0.43;1.16)	Non-significant
238	Michaud et al. (2017)	USA	Adults	Lung cancer	cancer	NA	NA	Periodontal disease	Periodontal Disease	Risk Ratio	1.33 (1.19;1.49)	Strong
238	Michaud et al. (2017)	USA	Adults	Colorectal cancer	cancer	NA	NA	Periodontal disease	Periodontal Disease	Risk Ratio	1.47 (0.95;2.29)	Non-significant
239	Zhong et al. (2020)	China	Adults	Systemic lupus erythematosus	Rheumatic diseases	PRISMA	AHRQ	Periodontal disease	Periodontitis	Odds Ratio	5.32 (1.69;16.78)	Weak
240	Le et al. (2022)	Australia	Females	Preterm Birth (<37 weeks)	Adverse Pregnancy Outcomes	PRISMA	Cochrane Collaboration’s tool	Periodontal treatment	Periodontal Treatment	Risk Ratio	0.86 (0.66;1.13)	Non-significant
240	Le et al. (2022)	Australia	Females	Low birth weight (LBW < 2500 g)	Adverse Pregnancy Outcomes	PRISMA	Cochrane Collaboration’s tool	Periodontal treatment	Periodontal Treatment	Risk Ratio	0.80 (0.58;1.10)	Non-significant
241	Noites et al. (2022)	Portugal	Adults	Cardiovascular Disease cross-sectional studies	Cardiovascular Diseases	PRISMA	NHLB-NIH	Periodontal disease	Apical Periodontitis	Risk Ratio	1.53 (1.02;2.29)	Weak
241	Noites et al. (2022)	Portugal	Adults	Cardiovascular Disease cohort studies	Cardiovascular Diseases	PRISMA	NHLB-NIH	Periodontal disease	Apical Periodontitis	Risk Ratio	1.27 (0.71;2.27)	Non-significant
241	Noites et al. (2022)	Portugal	Adults	Cardiovascular Disease case-control studies	Cardiovascular Diseases	PRISMA	NHLB-NIH	Periodontal disease	Apical Periodontitis	Risk Ratio	1.24 (0.67;2.29)	Non-significant
242	Ahmadinia et al. (2022)	Iran	Adults	type 2 diabetes mellitus (T2DM)	Metabolic Disorders	PRISMA	NOS	Tooth Loss	Tooth Loss	Odds Ratio unadjusted	1.87 (1.62;2.13)	Highly suggestive
242	Ahmadinia et al. (2022)	Iran	Adults	type 2 diabetes mellitus (T2DM)	Metabolic Disorders	PRISMA	NOS	Tooth Loss	Tooth Loss	Odds Ratio unadjusted	1.20 (1.10;1.30)	Highly suggestive
243	Sgolastra et al. (2013)	Italy	Adults	type 2 diabetes mellitus (T2DM) Hba1c	Metabolic Disorders	PRISMA	CONSORT	Periodontal treatment	Periodontal Treatment	Mean Difference	0.65 (0.43;0.88)	Weak
243	Sgolastra et al. (2013)	Italy	Adults	type 2 diabetes mellitus (T2DM) FPG	Metabolic Disorders	PRISMA	CONSORT	Periodontal treatment	Periodontal Treatment	Mean Difference	9.04 (2.17;15.90)	Weak
243	Sgolastra et al. (2013)	Italy	Adults	type 2 diabetes mellitus (T2DM) Total Cholesterol	Metabolic Disorders	PRISMA	CONSORT	Periodontal treatment	Periodontal Treatment	Mean Difference	8.03 (-2.45;18.51)	Non-significant
243	Sgolastra et al. (2013)	Italy	Adults	type 2 diabetes mellitus (T2DM) Total Triglyceride	Metabolic Disorders	PRISMA	CONSORT	Periodontal treatment	Periodontal Treatment	Mean Difference	12.74 (-15.50;40.98)	Non-significant
243	Sgolastra et al. (2013)	Italy	Adults	type 2 diabetes mellitus (T2DM) HDL	Metabolic Disorders	PRISMA	CONSORT	Periodontal treatment	Periodontal Treatment	Mean Difference	-1.94 (-5.48;1.59)	Non-significant
243	Sgolastra et al. (2013)	Italy	Adults	type 2 diabetes mellitus (T2DM) LDL	Metabolic Disorders	PRISMA	CONSORT	Periodontal treatment	Periodontal Treatment	Mean Difference	-0.72 (-10.38;8.94)	Non-significant
244	Ye et al. (2016)	China	Adults	Oral Cancer	Cancer	NA	NA	Periodontal disease	Periodontal disease	Odds Ratio	3.21 (2.25;4.16)	Highly suggestive
245	Polyzos et al. (2009)	Greece	Females	Preterm Birth (<37 weeks)	Adverse Pregnancy Outcomes	NA	NA	Periodontal treatment	Periodontal treatment	Odds Ratio	0.55 (0.35;0.86)	Suggestive
245	Polyzos et al. (2009)	Greece	Females	Low birth weight (LBW < 2500 g)	Adverse Pregnancy Outcomes	NA	NA	Periodontal treatment	Periodontal treatment	Odds Ratio	0.48 (0.23;1.00)	Non-significant
245	Polyzos et al. (2009)	Greece	Females	Abortion/Stillbirths	Adverse Pregnancy Outcomes	NA	NA	Periodontal treatment	Periodontal treatment	Odds Ratio	0.73 (0.41;1.31)	Non-significant
246	Wei BJ et al. (2013)	China	Females	Preeclampsia	Adverse Pregnancy Outcomes	NA	NOS	Periodontal disease	Periodontal disease	Odds Ratio	2.79 (2.01;3.01)	Highly suggestive
247	Yao et al. (2014)	China	Adults	Oral Cancer	Cancer	NA	Cochrane Handbook	Periodontal disease	Periodontal disease	Odds Ratio	3.53 (1.52;8.23)	Suggestive
248	Zhu et al. (2015)	China	Adults	Herpesviruses Epstein Barr Virus	Virus infection	PRISMA	NA	Periodontal disease	Periodontitis	Odds Ratio	5.74 (2.53;13.00)	Weak
248	Zhu et al. (2015)	China	Adults	Herpesviruses Human Citomegalovirus	Virus infection	PRISMA	NA	Periodontal disease	Periodontitis	Odds Ratio	3.59 (1.41;9.16)	Weak
248	Zhu et al. (2015)	China	Adults	Herpesviruses Herpes Simplex Virus	Virus infection	PRISMA	NA	Periodontal disease	Periodontitis	Odds Ratio	2.81 (0.95;8.27)	Weak
249	Ma et al. (2018)	China	Adults	Colorectal cancer	Cancer	Not reported	NOS	Periodontal disease	Periodontitis	Risk Ratio	1.08 (1.02;1.15)	Weak
250	Li et al. (2017)	China	Adults	Herpesviruses Epstein Barr Virus	Virus infection	PRISMA	NOS	Periodontal disease	Aggresssive Periodontitis	Odds Ratio	6.11 (2.13;17.51)	Weak
250	Li et al. (2017)	China	Adults	Herpesviruses Human Citomegalovirus	Virus infection	PRISMA	NOS	Periodontal disease	Aggresssive Periodontitis	Odds Ratio	3.63 (2.15;6.13)	Weak
250	Li et al. (2017)	China	Adults	Herpesviruses Herpes Simplex Virus 1	Virus infection	PRISMA	NOS	Periodontal disease	Aggresssive Periodontitis	Odds Ratio	20.99 (8.52;51.73)	Weak
250	Li et al. (2017)	China	Adults	Herpesviruses Herpes Simplex Virus 2	Virus infection	PRISMA	NOS	Periodontal disease	Aggresssive Periodontitis	Odds Ratio	3.80 (0.59;24.25)	Non-significant
251	Qin et al. (2021)	China	Adults	Myocardial infarction	Cardiovascular Diseases	NA	NOS	Periodontal disease	Periodontal Disease	Odds Ratio	1.13 (1.04;1.21)	Suggestive
252	Zeng et al. (2012)	China	Adults	Chronic Obstructive Pulmonary Disease	Respiratory diseases	NA	NA	Periodontal disease	Periodontitis	Odds Ratio	2.08 (1.48;2.91	Highly suggestive
253	Zhang et al. (2020)	China	Adults	Gastrointestinal cancer	Cancer	PRISMA	NOS	Periodontal disease	Periodontitis	Hazard Ratio	1.23 (1.10;1.37)	Highly suggestive
253	Zhang et al. (2020)	China	Adults	Colorectal cancer	Cancer	PRISMA	NOS	Periodontal disease	Periodontitis	Hazard Ratio	1.66 (0.44;6.27)	Non-significant
253	Zhang et al. (2020)	China	Adults	Pancreatic cancer	Cancer	PRISMA	NOS	Periodontal disease	Periodontitis	Hazard Ratio	2.20 (1.44;3.37)	Strong
253	Zhang et al. (2020)	China	Adults	Stomach cancer	Cancer	PRISMA	NOS	Periodontal disease	Periodontitis	Hazard Ratio	1.28 (0.71;2.31)	Non-significant
254	Wang et al. (2014)	Taiwan	Adults	Diabetes Hba1c	Metabolic Disorders	Cochrane	Cochrane	Periodontal treatment	Periodontal Treatment	Standardized mean difference	-0.24 (-0.62;0.14)	Non-significant
255	Liu et al. (2018)	China	China	Depression	Emotional disorders	NA	NOS	Periodontal disease	Chronic Periodontitis	Odds Ratio	1.61 (1.16;2.23)	Highly suggestive
255	Liu et al. (2018)	China	China	Anxiety	Emotional disorders	NA	NOS	Periodontal disease	Chronic Periodontitis	Odds Ratio	1.77 (1.15;2.70)	Highly suggestive
256	Rodrigues et al. (2022)	Brazil	Adults	Chronic kidney disease	Chronic kidney disease	PRISMA	JBI criteria	Salivary conditions	Salivary pH	Standardized Mean Difference	1.57 (1.11;2.03)	Weak
257	Chen et al. (2019)	China	Adults	Helicobacter pylori	Gastrointestinal tract	PRISMA	NA	Periodontal disease	Periodontal Disease	Hazard Ratio	2,31 (1.99;2.68)	Strong
257	Chen et al. (2019)	China	Adults	Helicobacter pylori	Gastrointestinal tract	PRISMA	NA	Periodontal disease	Periodontal Disease	Hazard Ratio	2.19 (1.99;2.68)	Strong
258	Liu et al. (2014)	China	Adults	Systemic Oxidative Stress total antioxidant capacity (TAOC)	Blood Levels	NA	NOS	Periodontal disease	Periodontitis	Standardized Mean Difference	-2.02 (-3.08;-0.96)	Weak
258	Liu et al. (2014)	China	Adults	Systemic Oxidative Stress malondialdehyde (MDA)	Blood Levels	NA	NOS	Periodontal disease	Periodontitis	Standardized Mean Difference	0.99 (0.12;1.86)	Weak
258	Liu et al. (2014)	China	Adults	Systemic Oxidative Stress superoxide dis- mutase (SOD)	Blood Levels	NA	NOS	Periodontal disease	Periodontitis	Standardized Mean Difference	-1.72 (-3.50;0.07)	Non-significant
258	Liu et al. (2014)	China	Adults	Systemic Oxidative Stress nitric oxide (NO)	Blood Levels	NA	NOS	Periodontal disease	Periodontitis	Standardized Mean Difference	4.98 (2.33;7.63)	Weak
259	She et al. (2020)	China	Adults	Inflmmatory Bowel Disease	Gastrointestinal tract	MOOSE	NOS	Periodontal disease	Periodontitis	Odds Ratio	3.17 (2.09;4.80)	Weak
259	She et al. (2020)	China	Adults	Crohn's Disease	Gastrointestinal tract	MOOSE	NOS	Periodontal disease	Periodontitis	Odds Ratio	3.64 (2.33;5.67)	Weak
259	She et al. (2020)	China	Adults	Ulcerative Colitis	Gastrointestinal tract	MOOSE	NOS	Periodontal disease	Periodontitis	Odds Ratio	5.37 (3.30;8.74)	Weak
260	Zeng et al. (2016)	China	Adults	Carotid Atherosclerosis	Cardiovascular Diseases	NA	NA	Periodontal disease	Periodontitis	Odds Ratio	1.27 (1.14;1.41)	Highly suggestive
261	Gao (2017)	China	Adults	Epstein–Barr virus	Virus infection	NA	NA	Periodontal disease	Periodontitis	Odds Ratio	6.2 (3.1;12.3)	Highly suggestive
262	Khodadadi et al. (2022)	Iran	Adults	Obstructive sleep apnea	Respiratory diseases	NA	NOS	Periodontal disease	Periodontitis	Odds Ratio	2.17 (1.66;2.83)	Strong
263	Foratori-Junior et al. (2022)	Brazil	Adults	Overweight	Metabolic Disorders	MOOSE	NOS	Periodontal disease	Periodontitis	Odds Ratio	2.21 (1.53;3.17)	Highly suggestive
264	Zhang et al. (2021)	China	Adults	Systemic sclerosis	Rheumatic Diseases	PRISMA	NOS	Periodontal disease	Periodontitis	Odds Ratio	7.01 (3.53;13.91)	Weak
265	Ma et al. (2020)	China	Adults	Esophageal cancer	Cancer	NA	NOS	Periodontal disease	Periodontitis	Odds Ratio	1.79 (1.15;2.79)	Suggestive
265	Ma et al. (2020)	China	Adults	Prostate cancer	Cancer	NA	NOS	Periodontal disease	Periodontitis	Odds Ratio	1.20 (1.09;1.31)	Suggestive
265	Ma et al. (2020)	China	Adults	Kidney cancer	Cancer	NA	NOS	Periodontal disease	Periodontitis	Odds Ratio	1.30 (0.96;1.76)	Non-significant
265	Ma et al. (2020)	China	Adults	Hematological cancer	Cancer	NA	NOS	Periodontal disease	Periodontitis	Odds Ratio	1.19 (1.09;1.29)	Suggestive
265	Ma et al. (2020)	China	Adults	Melanoma of the skin cancer	Cancer	NA	NOS	Periodontal disease	Periodontitis	Odds Ratio	1.21 (1.03;1.42)	Weak
266	Sun et al. (2021)	China	Adults	rheumatoid arthritis	Rheumatic Diseases	PRISMA	Cochrane Collaboration’s tool	Periodontal treatment	DAS28	Mean difference	0.61 (0.37;0.85)	Weak
266	Sun et al. (2021)	China	Adults	rheumatoid arthritis	Rheumatic Diseases	PRISMA	Cochrane Collaboration’s tool	Periodontal treatment	ESR	Mean difference	0.57 (-0.09;1.23)	Non-significant
267	Li et al. (2015)	China	Adults	Diabetes	Metabolic Disorders	Not reported	Cochrane Collaboration’s tool	Periodontal treatment	Periodontitis	Mean difference	-0.27 (-0.46;-0.07)	Weak
268	López-Valverde et al. (2022)	Spain	Adults	Gastric Infection	Gastrointestinal tract	PRISMA	NOS	Periodontal disease	Periodontal disease	Mean difference	0.16 (0.04;0.28)	Highly suggestive
269	Wei X et al. (2019)	China	Adults	Oral Helicobacter pylori	Gastrointestinal tract	PRISMA	Not reported	Periodontal disease	Periodontitis	Odds Ratio	3.42 (2.71;4.31)	Weak
270	Gao et al. (2021)	China	Adults	Coronary Heart Disease	Cardiovascular Diseases	PRISMA	NOS	Periodontal disease	Gingivitis	Odds Ratio	1.09 (0.99;1.19)	Non-significant
270	Gao et al. (2021)	China	Adults	Coronary Heart Disease	Cardiovascular Diseases	PRISMA	NOS	Periodontal disease	Periodontitis	Odds Ratio	1.18 (1.10;1.26)	Weak
270	Gao et al. (2021)	China	Adults	Coronary Heart Disease	Cardiovascular Diseases	PRISMA	NOS	Edentulism	Edentulous	Odds Ratio	1.20 (1.10;1.22)	Weak
271	Zheng et al. (2021)	China	Adults	Diabetes mellitus	Metabolic Disorders	PRISMA	NOS	Periodontal disease	Periodontitis	Odds Ratio	1.85 (1.61;2.11)	Strong
272	Guo et al. (2021)	China	Adults	Cognitive Impairment	Neurodegenerative diseases	Not reported	NOS	Periodontal disease	Periodontitis	Odds Ratio	1,69 (1.20;2.40)	Suggestive
272	Guo et al. (2021)	China	Adults	Dementia	Neurodegenerative diseases	Not reported	NOS	Periodontal disease	Periodontitis	Odds Ratio	2.13(1.25;3.64)	Suggestive
272	Guo et al. (2021)	China	Adults	Dementia	Neurodegenerative diseases	Not reported	NOS	Periodontal disease	GI	Mean difference	0.69 (0.31;0.52)	Weak
272	Guo et al. (2021)	China	Adults	Dementia	Neurodegenerative diseases	Not reported	NOS	Periodontal disease	PI	Mean difference	1.26 (1.08;1.44)	Weak
272	Guo et al. (2021)	China	Adults	Dementia	Neurodegenerative diseases	Not reported	NOS	Periodontal disease	BOP	Mean difference	32.80 (13.60;52.01)	Weak
272	Guo et al. (2021)	China	Adults	Dementia	Neurodegenerative diseases	Not reported	NOS	Periodontal disease	gingival bleeding index	Mean difference	14.55 (8.85;20.24)	Weak
272	Guo et al. (2021)	China	Adults	Dementia	Neurodegenerative diseases	Not reported	NOS	Periodontal disease	CPI	Mean difference	0.25 (0.09;0.40)	Weak
272	Guo et al. (2021)	China	Adults	Dementia	Neurodegenerative diseases	Not reported	NOS	Periodontal disease	CAL	Mean difference	1.22 (0.61;1.83)	Weak
272	Guo et al. (2021)	China	Adults	Dementia	Neurodegenerative diseases	Not reported	NOS	Periodontal disease	PPD	Mean difference	0.78 (0.30;1.27)	Weak
273	Qiao et al. (2019)	China	Adults	Psoriasis	Autoimmune disorders	Not reported	NOS	Periodontal disease	BOP	Mean difference	9.19 (4.05;14.33)	Weak
273	Qiao et al. (2019)	China	Adults	Psoriasis	Autoimmune disorders	Not reported	NOS	Periodontal disease	PPD	Mean difference	0.52 (0.18;0.87)	Weak
273	Qiao et al. (2019)	China	Adults	Psoriasis	Autoimmune disorders	Not reported	NOS	Periodontal disease	CAL	Mean difference	0.41 (0.05;0.76)	Weak
273	Qiao et al. (2019)	China	Adults	Psoriasis	Autoimmune disorders	Not reported	NOS	Periodontal disease	PI	Mean difference	0.19 (-0.17;0.54)	Non-significant
273	Qiao et al. (2019)	China	Adults	Psoriasis	Autoimmune disorders	Not reported	NOS	Periodontal disease	GI	Mean difference	0.46 (-0.41;1.33)	Non-significant
273	Qiao et al. (2019)	China	Adults	Psoriasis	Autoimmune disorders	Not reported	NOS	Periodontal disease	Missing teeth	Mean difference	1.13 (0.27;1.99)	Weak
274	Huang et al. (2021)	China	Adults	Rheumatoid arthritis	Rheumatic Diseases	PRISMA	Cochrane Collaboration’s tool	Periodontal disease	PPD	Mean difference	-0.06 (-0.18;0.06)	Non-significant
274	Huang et al. (2021)	China	Adults	Rheumatoid arthritis	Rheumatic Diseases	PRISMA	Cochrane Collaboration’s tool	Periodontal disease	CAL	Mean difference	0.23 (-0.01;0.46)	Non-significant
274	Huang et al. (2021)	China	Adults	Rheumatoid arthritis	Rheumatic Diseases	PRISMA	Cochrane Collaboration’s tool	Periodontal disease	PI	Mean difference	0.26 (-0.04;0.56)	Non-significant
274	Huang et al. (2021)	China	Adults	Rheumatoid arthritis	Rheumatic Diseases	PRISMA	Cochrane Collaboration’s tool	Periodontal disease	GI	Mean difference	0.04 (-0.03;0.10)	Non-significant
275	Xu et al. (2021)	China	Adults	Osteoporosis	Osteoporosis	PRISMA	NOS	Periodontal disease	Periodontitis	Odds Ratio	1.96 (1.50;2.54)	Highly suggestive
276	Maulani et al. (2021)	Indonesia	Adults	Epstein-Barr virus	Virus infection	PRISMA	NOS	Periodontal disease	Periodontitis	Odds Ratio	7.07 (4.20;11.91)	Highly suggestive
276	Maulani et al. (2021)	Indonesia	Adults	Epstein-Barr virus	Virus infection	PRISMA	NOS	Periodontal disease	CAL	Mean Difference	0.22 (-0.02;0.46)	Non-significant
276	Maulani et al. (2021)	Indonesia	Adults	Epstein-Barr virus	Virus infection	PRISMA	NOS	Periodontal disease	PPD	Mean Difference	0.47 (0.08;0.85)	Weak
276	Maulani et al. (2021)	Indonesia	Adults	Epstein-Barr virus	Virus infection	PRISMA	NOS	Periodontal disease	BOP	Mean Difference	19.45 (4.47;34.43)	Weak
276	Maulani et al. (2021)	Indonesia	Adults	Epstein-Barr virus	Virus infection	PRISMA	NOS	Periodontal disease	GI	Mean Difference	0.07 (-0.02;0.16)	Non-significant
276	Maulani et al. (2021)	Indonesia	Adults	Epstein-Barr virus	Virus infection	PRISMA	NOS	Periodontal disease	PI	Mean Difference	0.03 (-0.05;0.82)	Non-significant
277	Leng et al. (2015)	China	Adults	Coronary Heart Disease	Cardiovascular Diseases	Not reported	Not reported	Periodontal disease	Periodontitis	Risk Ratio	1.19 (1.13;1.26)	Strong
278	Zhang et al. (2017)	China	Adults	Mortality in people with Chronic Kidney Disease	Chronic kidney disease	MOOSE	NOS	Periodontal disease	Periodontitis	Risk Ratio	1.25 (1.05;1.50)	Weak
279	Shao et al. (2018)	China	Adults	Breast Cancer Female	Cancer	PRISMA	Not reported	Periodontal disease	Periodontitis	Risk Ratio	1.22 (1.06;1.40)	Weak
280	Shi et al. (2018)	China	Adults	Chronic Obstructive Pulmonary Disease	Respiratory diseases	Not reported	NOS	Periodontal disease	PPD	Mean Difference	0.26 (0.02;0.50)	Weak
280	Shi et al. (2018)	China	Adults	Chronic Obstructive Pulmonary Disease	Respiratory diseases	Not reported	NOS	Periodontal disease	CAL	Mean Difference	0.48 (0.28;0.68)	Highly suggestive
280	Shi et al. (2018)	China	Adults	Chronic Obstructive Pulmonary Disease	Respiratory diseases	Not reported	NOS	Periodontal disease	Level of alveolar bone loss	Mean Difference	0.13 (0.00;0.25)	Non-significant
280	Shi et al. (2018)	China	Adults	Chronic Obstructive Pulmonary Disease	Respiratory diseases	Not reported	NOS	Periodontal disease	PI	Mean Difference	0.23 (0.04;0.41)	Weak
280	Shi et al. (2018)	China	Adults	Chronic Obstructive Pulmonary Disease	Respiratory diseases	Not reported	NOS	Periodontal disease	OHI	Mean Difference	0.80 (0.33;1.28)	Weak
280	Shi et al. (2018)	China	Adults	Chronic Obstructive Pulmonary Disease	Respiratory diseases	Not reported	NOS	Periodontal disease	Bleeding Index	Mean Difference	0.24 (-0.11;0.59)	Non-significant
280	Shi et al. (2018)	China	Adults	Chronic Obstructive Pulmonary Disease	Respiratory diseases	Not reported	NOS	Periodontal disease	BOP	Mean Difference	6.88 (5.49;8.27)	Weak
280	Shi et al. (2018)	China	Adults	Chronic Obstructive Pulmonary Disease	Respiratory diseases	Not reported	NOS	Periodontal disease	GI	Mean Difference	0.36 (0.04;0.69)	Weak
280	Shi et al. (2018)	China	Adults	Chronic Obstructive Pulmonary Disease	Respiratory diseases	Not reported	NOS	Tooth Loss	Remaining teeth	Mean Difference	-3.73 (-5.12;-2,33)	Highly suggestive
281	Qiu et al. (2020)	China	Adults	Alzheimer's Disease	Neurodegenerative diseases	NA	NOS & AHRQ	Periodontal disease	Periodontitis	Risk Ratio	1.22 (1.13;1.33)	Strong
281	Qiu et al. (2020)	China	Adults	Alzheimer's Disease	Neurodegenerative diseases	NA	NOS & AHRQ	Periodontal disease	Probing Depth	Mean Difference	2.58 (0.17;4.99))	Weak
281	Qiu et al. (2020)	China	Adults	Alzheimer's Disease	Neurodegenerative diseases	NA	NOS & AHRQ	Periodontal disease	Clinical Attachment Loss	Mean Difference	1.27 (0.43;2.10	Weak
282	Xie et al. (2018)	China	Aduls	Bladder Cancer	Cancer	PRISMA	Not reported	Periodontal disease	Periodontitis	Hazard Ratio	1.09 (0.95;1.25)	Non-significant
283	Wu et al. (2022)	China	Adults	COPD	Respiratory diseases	PRISMA	NOS	Periodontal disease	Periodontitis	Odds Ratio	1.64 (1.19;2.27)	Weak
283	Wu et al. (2022)	China	Adults	Pneumonia	Respiratory diseases	PRISMA	NOS	Periodontal disease	Periodontitis	Odds Ratio	2.21 (0.96;5.06)	Weak
283	Wu et al. (2022)	China	Adults	Asthma	Respiratory diseases	PRISMA	NOS	Periodontal disease	Periodontitis	Odds Ratio	3.03 (1.51;6.07)	Weak
284	Chen et al. (2018)	China	Adults	Dementia	Neurodegenerative diseases	PRISMA	NA	Tooth Loss	Tooth Loss	Risk Ratio	1.34 (1.19;1.51)	Strong
285	Sayeed et al. (2021)	India	Adults	Metabolic Syndrome	Metabolic Disorders	PRISMA	NOS	Periodontal disease	Periodontal disease	Odds Ratio	1.60 (1.37;1.88)	Highly suggestive
285	Sayeed et al. (2021)	India	Adults	Metabolic Syndrome	Metabolic Disorders	PRISMA	NOS	Periodontal disease	Periodontal disease	Odds Ratio	1.57 (1.36;1.81)	Highly suggestive
286	França et al. (2019)	Brazil	Adults	Erythrocyte lineage Hemoglobin	Blood levels	PRISMA	NA	Periodontal disease	Chronic periodontitis	Mean Difference	-1.60 (-2.72;-0.48)	Weak
286	França et al. (2019)	Brazil	Adults	Erythrocyte lineage Red Blod Cells	Blood levels	PRISMA	NA	Periodontal disease	Chronic periodontitis	Mean Difference	-0.51 (-0.78;-0.24)	Weak
286	França et al. (2019)	Brazil	Adults	Erythrocyte lineage Packed cell volume	Blood levels	PRISMA	NA	Periodontal disease	Chronic periodontitis	Mean Difference	-4.41 (-7.13;-1.68)	Weak
286	França et al. (2019)	Brazil	Adults	Erythrocyte lineage Mean corpuscular volume	Blood levels	PRISMA	NA	Periodontal disease	Chronic periodontitis	Mean Difference	0.33 (-2.09;2.74)	Non-significant
286	França et al. (2019)	Brazil	Adults	Erythrocyte lineage Mean corpuscular hemoglobin	Blood levels	PRISMA	NA	Periodontal disease	Chronic periodontitis	Mean Difference	-0.80 (-1.38;-0.22)	Weak
286	França et al. (2019)	Brazil	Adults	Erythrocyte lineage Mean corpuscular hemoglobin concentration	Blood levels	PRISMA	NA	Periodontal disease	Chronic periodontitis	Mean Difference	-0.93 (-1.63;-0.23)	Weak
286	França et al. (2019)	Brazil	Adults	Erythrocyte lineage Erythrocyte sedimentation rate	Blood levels	PRISMA	NA	Periodontal disease	Chronic periodontitis	Mean Difference	4.40 (-2.50;11.30)	Non-significant
287	Shi et al. (2016)	China	Adults	Myocardial Infarction	Cardiovascular Diseases	Not reported	NOS	Periodontal disease	Periodontal disease	Odds Ratio	2.53 (1.93;3.32)	Highly suggestive
287	Shi et al. (2016)	China	Adults	Myocardial Infarction	Cardiovascular Diseases	Not reported	NOS	Periodontal disease	CAL	Mean Difference	1.00 (0.76;1.25)	Highly suggestive
287	Shi et al. (2016)	China	Adults	Myocardial Infarction	Cardiovascular Diseases	Not reported	NOS	Periodontal disease	PPD	Mean Difference	1.21 (1.58; 1,88)	Highly suggestive
287	Shi et al. (2016)	China	Adults	Myocardial Infarction	Cardiovascular Diseases	Not reported	NOS	Periodontal disease	BOP	Mean Difference	0.34 (0.13;0.56)	Weak
287	Shi et al. (2016)	China	Adults	Myocardial Infarction	Cardiovascular Diseases	Not reported	NOS	Periodontal disease	PI	Mean Difference	0.38 (0.21;0.56)	Weak
287	Shi et al. (2016)	China	Adults	Myocardial Infarction	Cardiovascular Diseases	Not reported	NOS	Periodontal disease	Missing Teeth	Mean Difference	4.12 (2.01;6.23)	Weak
288	Wu et al. (2021)	Taiwan	Adults	Sjogren's syndrome	Rheumatic Diseases	PRISMA	ROBINS-I tool	Periodontal disease	PPD	Mean Difference	0.20 (-0.06;0.45)	Non-significant
288	Wu et al. (2021)	Taiwan	Adults	Sjogren's syndrome	Rheumatic Diseases	PRISMA	ROBINS-I tool	Periodontal disease	CAL	Mean Difference	0.40 (-0.08;0.88)	Non-significant
288	Wu et al. (2021)	Taiwan	Adults	Sjogren's syndrome	Rheumatic Diseases	PRISMA	ROBINS-I tool	Periodontal disease	PI	Mean Difference	0.53 (0.05;1.01)	Weak
288	Wu et al. (2021)	Taiwan	Adults	Sjogren's syndrome	Rheumatic Diseases	PRISMA	ROBINS-I tool	Periodontal disease	GI	Mean Difference	0.50 (0.01;0.98)	Weak
289	Simpson et al. (2022)	United Kingdom	Adults	Diabetes	Metabolic Disorders	Not reported	Cochrane Collaboration’s tool	Periodontal treatment	Periodontal therapy	Mean Difference	-0.46 (-0.64;-0.28)	Weak
290	Luo et al. (2021)	China	Adutls	Blood Pressure	Cardiovascular Diseases	Not reported	Cochrane Collaboration’s tool	Periodontal disease	Periodontitis	Mean diference	-0.14 (-4.05;3.77)	Non-significant
291	Irwandi et al. (2022)	United Kingdom	Adults	Neutrophils CD11b+	Blood Levels	PRISMA	NOS, ROB2, ROBINS-I	Periodontal disease	Periodontitis	Weighted Mean Difference	0.01 (-0.01;0.03)	Non-significant
291	Irwandi et al. (2022)	United Kingdom	Adults	Neutrophils CD16+	Blood Levels	PRISMA	NOS, ROB2, ROBINS-I	Periodontal disease	Periodontitis	Weighted Mean Difference	0.09 (0.06;0.012)	Weak
291	Irwandi et al. (2022)	United Kingdom	Adults	Lymphocytes CD3+	Blood Levels	PRISMA	NOS, ROB2, ROBINS-I	Periodontal disease	Periodontitis	Weighted Mean Difference	0.03 (-0.04;0.09)	Non-significant
291	Irwandi et al. (2022)	United Kingdom	Adults	T Lymphocytes CD4+ (T helper cells)	Blood Levels	PRISMA	NOS, ROB2, ROBINS-I	Periodontal disease	Periodontitis	Weighted Mean Difference	0.04 (0.01;0.07)	Weak
291	Irwandi et al. (2022)	United Kingdom	Adults	T Lymphocytes CD4+CD45RA+	Blood Levels	PRISMA	NOS, ROB2, ROBINS-I	Periodontal disease	Periodontitis	Weighted Mean Difference	-0.00 -0.06;0.06)	Non-significant
291	Irwandi et al. (2022)	United Kingdom	Adults	T Lymphocytes CD4+CD45RO+	Blood Levels	PRISMA	NOS, ROB2, ROBINS-I	Periodontal disease	Periodontitis	Weighted Mean Difference	0.07 (0.04;0.11)	Weak
291	Irwandi et al. (2022)	United Kingdom	Adults	T Lymphocytes CD4+IL-4+	Blood Levels	PRISMA	NOS, ROB2, ROBINS-I	Periodontal disease	Periodontitis	Weighted Mean Difference	0.00 (-0.00;0.01)	Non-significant
291	Irwandi et al. (2022)	United Kingdom	Adults	T Lymphocytes CD4+IL-17+	Blood Levels	PRISMA	NOS, ROB2, ROBINS-I	Periodontal disease	Periodontitis	Weighted Mean Difference	0.00 (-0.00;0.00)	Non-significant
291	Irwandi et al. (2022)	United Kingdom	Adults	T Lymphocytes CD4+IFN-γ+ (Th1)	Blood Levels	PRISMA	NOS, ROB2, ROBINS-I	Periodontal disease	Periodontitis	Weighted Mean Difference	0.01 (0.00;0.02)	Weak
291	Irwandi et al. (2022)	United Kingdom	Adults	T Lymphocytes CD4+Foxp3+	Blood Levels	PRISMA	NOS, ROB2, ROBINS-I	Periodontal disease	Periodontitis	Weighted Mean Difference	0.00 (-0.01;0.01)	Non-significant
291	Irwandi et al. (2022)	United Kingdom	Adults	T Lymphocytes CD8+ (Cytotoxic)	Blood Levels	PRISMA	NOS, ROB2, ROBINS-I	Periodontal disease	Periodontitis	Weighted Mean Difference	-0.02 (-0.04;-0.01)	Weak
291	Irwandi et al. (2022)	United Kingdom	Adults	T Lymphocytes CD8+IFN-γ+	Blood Levels	PRISMA	NOS, ROB2, ROBINS-I	Periodontal disease	Periodontitis	Weighted Mean Difference	0.02 (0.01;0.04)	Weak
291	Irwandi et al. (2022)	United Kingdom	Adults	T Lymphocytes CD45RA+	Blood Levels	PRISMA	NOS, ROB2, ROBINS-I	Periodontal disease	Periodontitis	Weighted Mean Difference	-0.01 (-0.05;0.04)	Non-significant
291	Irwandi et al. (2022)	United Kingdom	Adults	T Lymphocytes γδ+	Blood Levels	PRISMA	NOS, ROB2, ROBINS-I	Periodontal disease	Periodontitis	Weighted Mean Difference	-0.00 (-0.01;0.01)	Non-significant
291	Irwandi et al. (2022)	United Kingdom	Adults	B Lymphocytes CD19+	Blood Levels	PRISMA	NOS, ROB2, ROBINS-I	Periodontal disease	Periodontitis	Weighted Mean Difference	0.01 (-0.00;0.02)	Non-significant
291	Irwandi et al. (2022)	United Kingdom	Adults	B Lymphocytes CD19+CD27+ (Memory B cells)	Blood Levels	PRISMA	NOS, ROB2, ROBINS-I	Periodontal disease	Periodontitis	Weighted Mean Difference	0.08 (0.01;0.16)	Weak
291	Irwandi et al. (2022)	United Kingdom	Adults	B Lymphocytes CD19+CD5+	Blood Levels	PRISMA	NOS, ROB2, ROBINS-I	Periodontal disease	Periodontitis	Weighted Mean Difference	-0.00 (-0.01;0.01)	Non-significant
291	Irwandi et al. (2022)	United Kingdom	Adults	B Lymphocytes CD5+	Blood Levels	PRISMA	NOS, ROB2, ROBINS-I	Periodontal disease	Periodontitis	Weighted Mean Difference	0.06 (0.03;0.10)	Weak
291	Irwandi et al. (2022)	United Kingdom	Adults	B Lymphocytes CD5+CD19+	Blood Levels	PRISMA	NOS, ROB2, ROBINS-I	Periodontal disease	Periodontitis	Weighted Mean Difference	0.03 (0.02;0.04)	Weak
291	Irwandi et al. (2022)	United Kingdom	Adults	B Lymphocytes CD20+CD23+	Blood Levels	PRISMA	NOS, ROB2, ROBINS-I	Periodontal disease	Periodontitis	Weighted Mean Difference	0.02 (0.01;0.05)	Non-significant
291	Irwandi et al. (2022)	United Kingdom	Adults	B Lymphocytes CD20+CD69+	Blood Levels	PRISMA	NOS, ROB2, ROBINS-I	Periodontal disease	Periodontitis	Weighted Mean Difference	0.02 (0.01;0.03)	Weak
291	Irwandi et al. (2022)	United Kingdom	Adults	B Lymphocytes CD25+	Blood Levels	PRISMA	NOS, ROB2, ROBINS-I	Periodontal disease	Periodontitis	Weighted Mean Difference	0.06 (0.04;0.09)	Weak
291	Irwandi et al. (2022)	United Kingdom	Adults	Monocytes CD14+	Blood Levels	PRISMA	NOS, ROB2, ROBINS-I	Periodontal disease	Periodontitis	Weighted Mean Difference	0.00 (-0.05;0.05)	Non-significant
291	Irwandi et al. (2022)	United Kingdom	Adults	Monocytes CD14+CD16+ (Non-classical)	Blood Levels	PRISMA	NOS, ROB2, ROBINS-I	Periodontal disease	Periodontitis	Weighted Mean Difference	0.04 (0.02;0.05)	Weak
291	Irwandi et al. (2022)	United Kingdom	Adults	Monocytes CD14+CD14+CD16+ (Classical)	Blood Levels	PRISMA	NOS, ROB2, ROBINS-I	Periodontal disease	Periodontitis	Weighted Mean Difference	-0.09 (-0.12;-0.06)	Weak
291	Irwandi et al. (2022)	United Kingdom	Adults	Monocytes CD14+ IL-12+	Blood Levels	PRISMA	NOS, ROB2, ROBINS-I	Periodontal disease	Periodontitis	Weighted Mean Difference	0.01 (-0.01;0.03)	Non-significant
292	Antonarakis et al. (2013)	USA	Children	Cleft Lip and/or Palate	Oral Clefts	PRISMA	Agbaje et al. [2012]	Dental caries	DMFT	Mean Difference	1.38 (0.48;2.28)	Weak
292	Antonarakis et al. (2013)	USA	Children	Cleft Lip and/or Palate	Oral Clefts	PRISMA	Agbaje et al. [2012]	Dental caries	dmft	Mean Difference	0.94 (-0.08;1.95)	Non-significant
292	Antonarakis et al. (2013)	USA	Children	Cleft Lip and/or Palate	Oral Clefts	PRISMA	Agbaje et al. [2012]	Tooth Loss	Missing Teeth (MT)	Mean Difference	1.51 (0.19;2.83)	Weak
293	Grewcock et al. (2022)	United Kingdom	Children	Oral Clefts	Oral Clefts	PRISMA	NOS	Dental caries	Primary and mixed dentition	Standardized Mean Difference	0.09 (-0.59;0.76)	Non-significant
293	Grewcock et al. (2022)	United Kingdom	Children	Oral Clefts	Oral Clefts	PRISMA	NOS	Dental caries	dmft	Standardized Mean Difference	0.27 (0.06;0.49)	Weak
293	Grewcock et al. (2022)	United Kingdom	Children	Oral Clefts	Oral Clefts	PRISMA	NOS	Dental caries	mixed dentition	Standardized Mean Difference	1.74 (0.24;3.25)	Weak

## Sheet: References
References
1.	Bensi, C., Costacurta, M. & Docimo, R. Oral health in children with cerebral palsy: A systematic review and meta-analysis. Spec. Care Dent. Off. Publ. Am. Assoc. Hosp. Dent. Acad. Dent. Handicap. Am. Soc. Geriatr. Dent. 40, 401–411 (2020).
2.	Wagle, M. et al. Dental caries and preterm birth: a systematic review and meta-analysis. BMJ Open 8, e018556 (2018).
3.	Yang, M. et al. Poor oral health in patients with schizophrenia: A systematic review and meta-analysis. Schizophr. Res. 201, 3–9 (2018).
4.	Coelho, A. S. et al. Dental caries, diabetes mellitus, metabolic control and diabetes duration: A systematic review and meta-analysis. J. Esthet. Restor. Dent. Off. Publ. Am. Acad. Esthet. Dent. Al 32, 291–309 (2020).
5.	de Lima, A. K. A., Amorim Dos Santos, J., Stefani, C. M., Almeida de Lima, A. de & Damé-Teixeira, N. Diabetes mellitus and poor glycemic control increase the occurrence of coronal and root caries: a systematic review and meta-analysis. Clin. Oral Investig. 24, 3801–3812 (2020).
6.	Kisely, S., Baghaie, H., Lalloo, R., Siskind, D. & Johnson, N. W. A systematic review and meta-analysis of the association between poor oral health and severe mental illness. Psychosom. Med. 77, 83–92 (2015).
7.	Liu, T., Wei, Y., Zhu, Y. & Yang, W. Caries Status and Salivary Alterations of Type-1 Diabetes Mellitus in Children and Adolescents: A Systematic Review and Meta-analysis. J. Evid. Based Dent. Pract. 21, 101496 (2021).
8.	Skeie, M. S. et al. Oral health in children and adolescents with juvenile idiopathic arthritis – a systematic review and meta-analysis. BMC Oral Health 19, 285 (2019).
9.	Cademartori, M. G., Gastal, M. T., Nascimento, G. G., Demarco, F. F. & Corrêa, M. B. Is depression associated with oral health outcomes in adults and elders? A systematic review and meta-analysis. Clin. Oral Investig. 22, 2685–2702 (2018).
10.	Zhou, N., Wong, H. M., Wen, Y. F. & Mcgrath, C. Oral health status of children and adolescents with intellectual disabilities: a systematic review and meta‐analysis. Dev. Med. Child Neurol. 59, 1019–1026 (2017).
11.	Didilescu, A. C., Lazu, A., Pronk, C., Vacaru, R. P. & Brand, H. S. Clinical periodontal and dental findings in liver transplant patients: a systematic review and meta-analysis. Br. Dent. J. 228, 108–116 (2020).
12.	Mahajan, S., Bhaskar, N., Kaur, R. K. & Jain, A. A comparison of oral health status in diabetic and non-diabetic patients receiving hemodialysis – A systematic review and meta-analysis. Diabetes Metab. Syndr. Clin. Res. Rev. 15, 102256 (2021).
13.	Beukers, N. G. F. M., Su, N., Loos, B. G. & van der Heijden, G. J. M. G. Lower Number of Teeth Is Related to Higher Risks for ACVD and Death—Systematic Review and Meta-Analyses of Survival Data. Front. Cardiovasc. Med. 8, 621626 (2021).
14.	Papageorgiou, S. N. et al. Inflammatory bowel disease and oral health: systematic review and a meta-analysis. J. Clin. Periodontol. 44, 382–393 (2017).
15.	Akcalı, A., Yıldız, M. S., Akcalı, Z., Huck, O. & Friedmann, A. Periodontal condition of patients with Thalassemia Major: A systematic review and meta-analysis. Arch. Oral Biol. 102, 113–121 (2019).
16.	Cerutti-Kopplin, D. et al. Tooth Loss Increases the Risk of Diminished Cognitive Function: A Systematic Review and Meta-analysis. JDR Clin. Transl. Res. 1, 10–19 (2016).
17.	Dai, R. et al. A systematic review and meta-analysis of clinical, microbiological, and behavioural aspects of oral health among patients with stroke. J. Dent. 43, 171–180 (2015).
18.	Nascimento, G. G., Leite, F. R. M., Vestergaard, P., Scheutz, F. & López, R. Does diabetes increase the risk of periodontitis? A systematic review and meta-regression analysis of longitudinal prospective studies. Acta Diabetol. 55, 653–667 (2018).
19.	Li, L.-W., Wong, H. M., Sun, L., Wen, Y. F. & McGrath, C. P. Anthropometric Measurements and Periodontal Diseases in Children and Adolescents: A Systematic Review and Meta-Analysis. Adv. Nutr. 6, 828–841 (2015).
20.	Galletti, C., Camps-Font, O., Teixido-Tura, G., Llobet-Poal, I. & Gay-Escoda, C. Association between marfan syndrome and oral health status: A systematic review and meta-analysis. Med. Oral Patol. Oral Cirugia Bucal 0–0 (2019) doi:10.4317/medoral.23037.
21.	Muñoz Aguilera, E. et al. Periodontitis is associated with hypertension: a systematic review and meta-analysis. Cardiovasc. Res. 116, 28–39 (2020).
22.	Kisely, S., Baghaie, H., Lalloo, R. & Johnson, N. W. Association between poor oral health and eating disorders: Systematic review and meta-analysis. Br. J. Psychiatry 207, 299–305 (2015).
23.	Kapellas, K. et al. Periodontal and chronic kidney disease association: A systematic review and meta-analysis: Periodontal and chronic kidney disease. Nephrology 24, 202–212 (2019).
24.	Nascimento, G. G. et al. Is weight gain associated with the incidence of periodontitis? A systematic review and meta-analysis. J. Clin. Periodontol. 42, 495–505 (2015).
25.	Nadim, R. et al. Influence of periodontal disease on risk of dementia: a systematic literature review and a meta-analysis. Eur. J. Epidemiol. 35, 821–833 (2020).
26.	Ioannidou, E., Malekzadeh, T. & Dongari-Bagtzoglou, A. Effect of Periodontal Treatment on Serum C-Reactive Protein Levels: A Systematic Review and Meta-Analysis. J. Periodontol. 77, 1635–1642 (2006).
27.	Jerônimo, L. S., Abreu, L. G., Cunha, F. A. & Esteves Lima, R. P. Association Between Periodontitis and Nosocomial Pneumonia: A Systematic Review and Meta-analysis of Observational Studies. Oral Health Prev. Dent. 18, 11–17 (2020).
28.	Darnaud, C. et al. Association between periodontitis and pulse wave velocity: a systematic review and meta-analysis. Clin. Oral Investig. 25, 393–405 (2021).
29.	Didilescu, A. C. et al. Oral diseases after liver transplantation: a systematic review and meta-analysis. Br. Dent. J. 231, 117–124 (2021).
30.	Gobin, R., Tian, D., Liu, Q. & Wang, J. Periodontal Diseases and the Risk of Metabolic Syndrome: An Updated Systematic Review and Meta-Analysis. Front. Endocrinol. 11, 336 (2020).
31.	Wei, Y., Zhong, Y., Wang, Y. & Huang, R. Association between periodontal disease and prostate cancer: a systematic review and meta-analysis. Med. Oral Patol. Oral Cirugia Bucal e459–e465 (2021) doi:10.4317/medoral.24308.
32.	Guo, Z. et al. Periodontal disease and the risk of prostate cancer: a meta-analysis of cohort studies. Int. Braz. J. Urol. 47, 1120–1130 (2021).
33.	Akram, Z., Abduljabbar, T., Abu Hassan, M. I., Javed, F. & Vohra, F. Cytokine Profile in Chronic Periodontitis Patients with and without Obesity: A Systematic Review and Meta-Analysis. Dis. Markers 2016, 4801418 (2016).
34.	Zhu, J. et al. Association of circulating leptin and adiponectin with periodontitis: a systematic review and meta-analysis. BMC Oral Health 17, 104 (2017).
35.	Qi, X., Zhu, Z., Plassman, B. L. & Wu, B. Dose-Response Meta-Analysis on Tooth Loss With the Risk of Cognitive Impairment and Dementia. J. Am. Med. Dir. Assoc. 22, 2039–2045 (2021).
36.	Jordão, H. W. T., Coleman, H. G., Kunzmann, A. T. & McKenna, G. The association between erosive toothwear and gastro-oesophageal reflux-related symptoms and disease: A systematic review and meta-analysis. J. Dent. 95, 103284 (2020).
37.	Teshome, A. & Yitayeh, A. The effect of periodontal therapy on glycemic control and fasting plasma glucose level in type 2 diabetic patients: systematic review and meta-analysis. BMC Oral Health 17, 31 (2017).
38.	Simpson, T. C. et al. Treatment of periodontal disease for glycaemic control in people with diabetes mellitus. Cochrane Database Syst. Rev. (2015) doi:10.1002/14651858.CD004714.pub3.
39.	Iheozor-Ejiofor, Z., Middleton, P., Esposito, M. & Glenny, A.-M. Treating periodontal disease for preventing adverse birth outcomes in pregnant women. Cochrane Database Syst. Rev. 2017, (2017).
40.	Galdino, T. M. et al. Periodontal Outcomes in Liver Transplantation Individuals: A Systematic Review and Meta-analysis. J. Gastrointestin. Liver Dis. 30, 122–131 (2021).
41.	Chen, H., Nie, S., Zhu, Y. & Lu, M. Teeth loss, teeth brushing and esophageal carcinoma: a systematic review and meta-analysis. Sci. Rep. 5, 15203 (2015).
42.	Ali, A., Lassi, Z. S., Kapellas, K., Jamieson, L. & Rumbold, A. R. A systematic review and meta-analysis of the association between periodontitis and oral high-risk human papillomavirus infection. J. Public Health 43, e610–e619 (2021).
43.	Nascimento, G. G. et al. Is there a relationship between obesity and tooth loss and edentulism? A systematic review and meta-analysis: Obesity and tooth loss. Obes. Rev. 17, 587–598 (2016).
44.	Yue, H. et al. Effects of non-surgical periodontal therapy on systemic inflammation and metabolic markers in patients undergoing haemodialysis and/or peritoneal dialysis: a systematic review and meta-analysis. BMC Oral Health 20, 18 (2020).
45.	Wang, J. et al. Relationship between periodontal disease and lung cancer: A systematic review and meta‐analysis. J. Periodontal Res. 55, 581–593 (2020).
46.	Otero Rey, E. M., Yáñez‐Busto, A., Rosa Henriques, I. F., López‐López, J. & Blanco‐Carrión, A. Lichen planus and diabetes mellitus: Systematic review and meta‐analysis. Oral Dis. 25, 1253–1264 (2019).
47.	Dioguardi, M. et al. The Association between Tooth Loss and Alzheimer’s Disease: a Systematic Review with Meta-Analysis of Case Control Studies. Dent. J. 7, 49 (2019).
48.	Cao, R. et al. Effect of non-surgical periodontal therapy on glycemic control of type 2 diabetes mellitus: a systematic review and Bayesian network meta-analysis. BMC Oral Health 19, 176 (2019).
49.	Corbella, S., Francetti, L., Taschieri, S., De Siena, F. & Fabbro, M. D. Effect of periodontal treatment on glycemic control of patients with diabetes: A systematic review and meta-analysis. J. Diabetes Investig. 4, 502–509 (2013).
50.	Wang, Q., Kang, J., Cai, X., Wu, Y. & Zhao, L. The association between chronic periodontitis and vasculogenic erectile dysfunction: a systematic review and meta-analysis. J. Clin. Periodontol. 43, 206–215 (2016).
51.	Gopinath, D., Kunnath Menon, R., K. Veettil, S., George Botelho, M. & Johnson, N. W. Periodontal Diseases as Putative Risk Factors for Head and Neck Cancer: Systematic Review and Meta-Analysis. Cancers 12, 1893 (2020).
52.	Rapone, B. et al. Does Periodontal Inflammation Affect Type 1 Diabetes in Childhood and Adolescence? A Meta-Analysis. Front. Endocrinol. 11, 278 (2020).
53.	Wu, C. et al. Epidemiologic relationship between periodontitis and type 2 diabetes mellitus. BMC Oral Health 20, 204 (2020).
54.	Botero, J. E., Rodríguez‐Medina, C., Jaramillo‐Echeverry, A. & Contreras, A. Association between human cytomegalovirus and periodontitis: A systematic review and meta‐analysis. J. Periodontal Res. 55, 551–558 (2020).
55.	Zhang, X., Gu, H., Xie, S. & Su, Y. Periodontitis in patients with psoriasis: A systematic review and meta‐analysis. Oral Dis. 28, 33–43 (2022).
56.	Schmitt, A., Carra, M. C., Boutouyrie, P. & Bouchard, P. Periodontitis and arterial stiffness: a systematic review and meta-analysis. J. Clin. Periodontol. 42, 977–987 (2015).
57.	Atieh, M. A., M. Faggion, C. & Seymour, G. J. Cytokines in patients with type 2 diabetes and chronic periodontitis: A systematic review and meta-analysis. Diabetes Res. Clin. Pract. 104, e38–e45 (2014).
58.	Adverse pregnancy outcomes and periodontitis: A systematic review and meta-analysis exploring potential association. Quintessence Int. 47, 193–204 (2016).
59.	Hua, F. et al. Oral hygiene care for critically ill patients to prevent ventilator-associated pneumonia. Cochrane Database Syst. Rev. (2016) doi:10.1002/14651858.CD008367.pub3.
60.	Araújo, M. M. et al. Association between depression and periodontitis: a systematic review and meta-analysis. J. Clin. Periodontol. 43, 216–228 (2016).
61.	Ziukaite, L., Slot, D. E. & Van der Weijden, F. A. Prevalence of diabetes mellitus in people clinically diagnosed with periodontitis: A systematic review and meta-analysis of epidemiologic studies. J. Clin. Periodontol. 45, 650–662 (2018).
62.	Ferreira, M. K. M. et al. Is there an association between asthma and periodontal disease among adults? Systematic review and meta-analysis. Life Sci. 223, 74–87 (2019).
63.	Teeuw, W. J. et al. Treatment of periodontitis improves the atherosclerotic profile: a systematic review and meta-analysis. J. Clin. Periodontol. 41, 70–79 (2014).
64.	Papageorgiou, S. N., Reichert, C., Jäger, A. & Deschner, J. Effect of overweight/obesity on response to periodontal treatment: systematic review and a meta-analysis. J. Clin. Periodontol. 42, 247–261 (2015).
65.	Tomás, I., Diz, P., Tobías, A., Scully, C. & Donos, N. Periodontal health status and bacteraemia from daily oral activities: systematic review/meta-analysis. J. Clin. Periodontol. 39, 213–228 (2012).
66.	Peng, J. et al. The relationship between tooth loss and mortality from all causes, cardiovascular diseases, and coronary heart disease in the general population: systematic review and dose–response meta-analysis of prospective cohort studies. Biosci. Rep. 39, BSR20181773 (2019).
67.	Ferreira, R. de O. et al. Physical Activity Reduces the Prevalence of Periodontal Disease: Systematic Review and Meta-Analysis. Front. Physiol. 10, 234 (2019).
68.	da Silva, T. A., Abreu, L. G. & Esteves Lima, R. P. A meta‐analysis on the effect of periodontal treatment on the glomerular filtration rate of chronic kidney disease individuals: A systematic review and meta‐analysis was conducted to assess the impact of the periodontal treatment on the glomerular filtration rate of individuals with chronic kidney disease. Spec. Care Dentist. 41, 670–678 (2021).
69.	Daudt, L. D. et al. Association between metabolic syndrome and periodontitis: a systematic review and meta-analysis. Braz. Oral Res. 32, (2018).
70.	Zhao, D. et al. The directional and non-directional associations of periodontitis with chronic kidney disease: A systematic review and meta-analysis of observational studies. J. Periodontal Res. 53, 682–704 (2018).
71.	Moraschini, V., Barboza, E. S. P. & Peixoto, G. A. The impact of diabetes on dental implant failure: a systematic review and meta-analysis. Int. J. Oral Maxillofac. Surg. 45, 1237–1245 (2016).
72.	Leira, Y. et al. Is Periodontal Disease Associated with Alzheimer’s Disease? A Systematic Review with Meta-Analysis. Neuroepidemiology 48, 21–31 (2017).
73.	Moraschini, V., de Albuquerque Calasans-Maia, J. & Diuana Calasans-Maia, M. Association Between Asthma and Periodontal Disease: A Systematic Review and Meta-Analysis. J. Periodontol. 1–20 (2017) doi:10.1902/jop.2017.170363.
74.	Joshi, C. et al. Detection of periodontal microorganisms in coronary atheromatous plaque specimens of myocardial infarction patients: A systematic review and meta-analysis. Trends Cardiovasc. Med. 31, 69–82 (2021).
75.	Conde-Agudelo, A., Villar, J. & Lindheimer, M. Maternal infection and risk of preeclampsia: Systematic review and metaanalysis. Am. J. Obstet. Gynecol. 198, 7–22 (2008).
76.	Simpson, T. C., Needleman, I., Wild, S. H., Moles, D. R. & Mills, E. J. Treatment of periodontal disease for glycaemic control in people with diabetes. in Cochrane Database of Systematic Reviews (ed. The Cochrane Collaboration) CD004714.pub2 (John Wiley & Sons, Ltd, 2010). doi:10.1002/14651858.CD004714.pub2.
77.	Boutin, A. et al. Treatment of Periodontal Disease and Prevention of Preterm Birth: Systematic Review and Meta-analysis. Am. J. Perinatol. 30, 537–544 (2012).
78.	Suvan, J., D’Aiuto, F., Moles, D. R., Petrie, A. & Donos, N. Association between overweight/obesity and periodontitis in adults. A systematic review: Hypothalamic obesity. Obes. Rev. 12, e381–e404 (2011).
79.	Moura-Grec, P. G. de, Marsicano, J. A., Carvalho, C. A. P. de & Sales-Peres, S. H. de C. Obesity and periodontitis: systematic review and meta-analysis. Ciênc. Saúde Coletiva 19, 1763–1772 (2014).
80.	Machado, V. et al. Periodontitis Impact in Interleukin-6 Serum Levels in Solid Organ Transplanted Patients: A Systematic Review and Meta-Analysis. Diagnostics 10, 184 (2020).
81.	de Oliveira Ferreira, R. et al. Does periodontitis represent a risk factor for rheumatoid arthritis? A systematic review and meta-analysis. Ther. Adv. Musculoskelet. Dis. 11, 1759720X1985851 (2019).
82.	Monje, A., Catena, A. & Borgnakke, W. S. Association between diabetes mellitus/hyperglycaemia and peri-implant diseases: Systematic review and meta-analysis. J. Clin. Periodontol. 44, 636–648 (2017).
83.	Martens, L., De Smet, S., Yusof, M. Y. P. M. & Rajasekharan, S. Association between overweight/obesity and periodontal disease in children and adolescents: a systematic review and meta-analysis. Eur. Arch. Paediatr. Dent. 18, 69–82 (2017).
84.	Esteves Lima, R. P. et al. Association Between Periodontitis and Gestational Diabetes Mellitus: Systematic Review and Meta-Analysis. J. Periodontol. 87, 48–57 (2016).
85.	Li, W. et al. Is periodontal disease a risk indicator for colorectal cancer? A systematic review and meta‐analysis. J. Clin. Periodontol. 48, 336–347 (2021).
86.	Rosa, M. I. da, Pires, P. D. S., Medeiros, L. R., Edelweiss, M. I. & Martínez-Mesa, J. Periodontal disease treatment and risk of preterm birth: a systematic review and meta-analysis. Cad. Saúde Pública 28, 1823–1833 (2012).
87.	Leira, Y. et al. Association between periodontitis and ischemic stroke: a systematic review and meta-analysis. Eur. J. Epidemiol. 32, 43–53 (2017).
88.	Hussain, S. B. et al. Is there a bidirectional association between rheumatoid arthritis and periodontitis? A systematic review and meta-analysis. Semin. Arthritis Rheum. 50, 414–422 (2020).
89.	Botelho, J. et al. Stress, salivary cortisol and periodontitis: A systematic review and meta-analysis of observational studies. Arch. Oral Biol. 96, 58–65 (2018).
90.	Zheng, D. et al. Periodontal disease and emotional disorders: A meta‐analysis. J. Clin. Periodontol. 48, 180–204 (2021).
91.	Chambrone, L., Pannuti, C. M., Guglielmetti, M. R. & Chambrone, L. A. Evidence grade associating periodontitis with preterm birth and/or low birth weight: II. A systematic review of randomized trials evaluating the effects of periodontal treatment: Periodontitis and adverse pregnancy outcomes. J. Clin. Periodontol. 38, 902–914 (2011).
92.	Jain, A. et al. Effect of scaling and root planing as monotherapy on glycemic control in patients of Type 2 diabetes with chronic periodontitis: A systematic review and meta-analysis. J. Indian Soc. Periodontol. 23, 303 (2019).
93.	Martin-Cabezas, R. et al. Association between periodontitis and arterial hypertension: A systematic review and meta-analysis. Am. Heart J. 180, 98–112 (2016).
94.	Shang, R. & Gao, L. Impact of hyperglycemia on the rate of implant failure and peri-implant parameters in patients with type 2 diabetes mellitus. J. Am. Dent. Assoc. 152, 189-201.e1 (2021).
95.	Chambrone, L. et al. Periodontitis and chronic kidney disease: a systematic review of the association of diseases and the effect of periodontal treatment on estimated glomerular filtration rate. J. Clin. Periodontol. 40, 443–456 (2013).
96.	Chambrone, L., Guglielmetti, M. R., Pannuti, C. M. & Chambrone, L. A. Evidence grade associating periodontitis to preterm birth and/or low birth weight: I. A systematic review of prospective cohort studies: Periodontitis and adverse pregnancy outcomes. J. Clin. Periodontol. 38, 795–808 (2011).
97.	Paraskevas, S., Huizinga, J. D. & Loos, B. G. A systematic review and meta-analyses on C-reactive protein in relation to periodontitis. J. Clin. Periodontol. 35, 277–290 (2008).
98.	Fagundes, N. C. F. et al. Periodontitis As A Risk Factor For Stroke: A Systematic Review And Meta-Analysis. Vasc. Health Risk Manag. Volume 15, 519–532 (2019).
99.	da Silva, H. E. C. et al. Effect of intra-pregnancy nonsurgical periodontal therapy on inflammatory biomarkers and adverse pregnancy outcomes: a systematic review with meta-analysis. Syst. Rev. 6, 197 (2017).
100.	Bi, W. G., Emami, E., Luo, Z.-C., Santamaria, C. & Wei, S. Q. Effect of periodontal treatment in pregnancy on perinatal outcomes: a systematic review and meta-analysis. J. Matern.-Fetal Neonatal Med. Off. J. Eur. Assoc. Perinat. Med. Fed. Asia Ocean. Perinat. Soc. Int. Soc. Perinat. Obstet. 1–10 (2019) doi:10.1080/14767058.2019.1678142.
101.	Cabanillas‐Balsera, D. et al. Association between diabetes and nonretention of root filled teeth: a systematic review and meta‐analysis. Int. Endod. J. 52, 297–306 (2019).
102.	Nibali, L. et al. Association Between Metabolic Syndrome and Periodontitis: A Systematic Review and Meta-analysis. J. Clin. Endocrinol. Metab. 98, 913–920 (2013).
103.	Gomes‐Filho, I. S. et al. Periodontitis and respiratory diseases: A systematic review with meta‐analysis. Oral Dis. 26, 439–446 (2020).
104.	Kim, A. J., Lo, A. J., Pullin, D. A., Thornton-Johnson, D. S. & Karimbux, N. Y. Scaling and Root Planing Treatment for Periodontitis to Reduce Preterm Birth and Low Birth Weight: A Systematic Review and Meta-Analysis of Randomized Controlled Trials. J. Periodontol. 83, 1508–1519 (2012).
105.	Maldonado, A., Laugisch, O., Bürgin, W., Sculean, A. & Eick, S. Clinical periodontal variables in patients with and without dementia—a systematic review and meta-analysis. Clin. Oral Investig. 22, 2463–2474 (2018).
106.	Corbella, S. et al. Is periodontitis a risk indicator for cancer? A meta-analysis. PLOS ONE 13, e0195683 (2018).
107.	Chrcanovic, B. R., Albrektsson, T. & Wennerberg, A. Diabetes and Oral Implant Failure: A Systematic Review. J. Dent. Res. 93, 859–867 (2014).
108.	Tang, Q. et al. A Possible Link Between Rheumatoid Arthritis and Periodontitis: A Systematic Review and Meta-analysis. Int. J. Periodontics Restorative Dent. 37, 79–86 (2017).
109.	Deng, L., Li, C., Li, Q., Zhang, Y. & Zhao, H. [Periodontal treatment for cardiovascular risk factors: a systematic review]. Hua Xi Kou Qiang Yi Xue Za Zhi Huaxi Kouqiang Yixue Zazhi West China J. Stomatol. 31, 463–467 (2013).
110.	Gupta, A., Aggarwal, V., Mehta, N., Abraham, D. & Singh, A. Diabetes mellitus and the healing of periapical lesions in root filled teeth: a systematic review and meta‐analysis. Int. Endod. J. 53, 1472–1484 (2020).
111.	Kaur, S., Bright, R., Proudman, S. M. & Bartold, P. M. Does periodontal treatment influence clinical and biochemical measures for rheumatoid arthritis? A systematic review and meta-analysis. Semin. Arthritis Rheum. 44, 113–122 (2014).
112.	Gomes, M. S. et al. Can Apical Periodontitis Modify Systemic Levels of Inflammatory Markers? A Systematic Review and Meta-analysis. J. Endod. 39, 1205–1217 (2013).
113.	Wang, W. et al. Association between Periodontitis and Carotid Artery Calcification: A Systematic Review and Meta-Analysis. BioMed Res. Int. 2021, 1–9 (2021).
114.	Esteves Lima, R. P., Atanazio, A. R. S., Costa, F. O., Cunha, F. A. & Abreu, L. G. IMPACT OF NON-SURGICAL PERIODONTAL TREATMENT ON SERUM TNF-α LEVELS IN INDIVIDUALS WITH TYPE 2 DIABETES: A SYSTEMATIC REVIEW AND META-ANALYSIS. J. Evid. Based Dent. Pract. 21, 101546 (2021).
115.	Abariga, S. A. & Whitcomb, B. W. Periodontitis and gestational diabetes mellitus: a systematic review and meta-analysis of observational studies. BMC Pregnancy Childbirth 16, 344 (2016).
116.	Engebretson, S. & Kocher, T. Evidence that periodontal treatment improves diabetes outcomes: a systematic review and meta-analysis. J. Periodontol. 84, S153–S163 (2013).
117.	Figuero, E., Carrillo-de-Albornoz, A., Martín, C., Tobías, A. & Herrera, D. Effect of pregnancy on gingival inflammation in systemically healthy women: a systematic review. J. Clin. Periodontol. 40, 457–473 (2013).
118.	Kunnen, A. et al. Review Article: Periodontal disease and pre-eclampsia: a systematic review: Periodontal disease and pre-eclampsia. J. Clin. Periodontol. 37, 1075–1087 (2010).
119.	Machado, V., Escalda, C., Proença, L., Mendes, J. J. & Botelho, J. Is There a Bidirectional Association between Polycystic Ovarian Syndrome and Periodontitis? A Systematic Review and Meta-analysis. J. Clin. Med. 9, E1961 (2020).
120.	Georgiou, A. C., Crielaard, W., Armenis, I., de Vries, R. & van der Waal, S. V. Apical Periodontitis Is Associated with Elevated Concentrations of Inflammatory Mediators in Peripheral Blood: A Systematic Review and Meta-analysis. J. Endod. 45, 1279-1295.e3 (2019).
121.	Garde, S., Akhter, R., Nguyen, M. A., Chow, C. K. & Eberhard, J. Periodontal Therapy for Improving Lipid Profiles in Patients with Type 2 Diabetes Mellitus: A Systematic Review and Meta-Analysis. Int. J. Mol. Sci. 20, 3826 (2019).
122.	Lorenzo-Pouso, A. I., Castelo-Baz, P., Rodriguez-Zorrilla, S., Pérez-Sayáns, M. & Vega, P. Association between periodontal disease and inflammatory bowel disease: a systematic review and meta-analysis. Acta Odontol. Scand. 79, 344–353 (2021).
123.	Romandini, M. et al. Periodontitis, Edentulism, and Risk of Mortality: A Systematic Review with Meta-analyses. J. Dent. Res. 100, 37–49 (2021).
124.	Artese, H. P. C. et al. Periodontal Therapy and Systemic Inflammation in Type 2 Diabetes Mellitus: A Meta-Analysis. PLOS ONE 10, e0128344 (2015).
125.	Segura-Egea, J. J. et al. Association between diabetes and the prevalence of radiolucent periapical lesions in root-filled teeth: systematic review and meta-analysis. Clin. Oral Investig. 20, 1133–1141 (2016).
126.	Chen, Y. et al. Baseline HbA1c Level Influences the Effect of Periodontal Therapy on Glycemic Control in People with Type 2 Diabetes and Periodontitis: A Systematic Review on Randomized Controlled Trails. Diabetes Ther. 12, 1249–1278 (2021).
127.	Maisonneuve, P., Amar, S. & Lowenfels, A. B. Periodontal disease, edentulism, and pancreatic cancer: a meta-analysis. Ann. Oncol. Off. J. Eur. Soc. Med. Oncol. 28, 985–995 (2017).
128.	Bouziane, A., Ahid, S., Abouqal, R. & Ennibi, O. Effect of periodontal therapy on prevention of gastric Helicobacter pylori recurrence: a systematic review and meta-analysis. J. Clin. Periodontol. 39, 1166–1173 (2012).
129.	Darré, L., Vergnes, J.-N., Gourdy, P. & Sixou, M. Efficacy of periodontal treatment on glycaemic control in diabetic patients: A meta-analysis of interventional studies. Diabetes Metab. 34, 497–506 (2008).
130.	Machado, V. et al. Serum C-Reactive Protein and Periodontitis: A Systematic Review and Meta-Analysis. Front. Immunol. 12, 706432 (2021).
131.	Wu, Y. et al. Hematopoietic and lymphatic cancers in patients with periodontitis: a systematic review and meta-analysis. Med. Oral Patol. Oral Cirugia Bucal e21–e28 (2020) doi:10.4317/medoral.23166.
132.	Lü, Z. et al. [Periodontal therapy for rheumatoid arthritis: a systematic review]. Hua Xi Kou Qiang Yi Xue Za Zhi Huaxi Kouqiang Yixue Zazhi West China J. Stomatol. 29, 375–378 (2011).
133.	Corbella, S., Taschieri, S., Francetti, L., De Siena, F. & Del Fabbro, M. Periodontal disease as a risk factor for adverse pregnancy outcomes: a systematic review and meta-analysis of case–control studies. Odontology 100, 232–240 (2012).
134.	Wijarnpreecha, K. et al. The Association between Periodontitis and Nonalcoholic Fatty Liver Disease: A Systematic Review and Meta-analysis. J. Gastrointestin. Liver Dis. 29, 211–217 (2020).
135.	Lorenzo‐Pouso, A. I. et al. Association between periodontitis and medication‐related osteonecrosis of the jaw: A systematic review and meta‐analysis. J. Oral Pathol. Med. 49, 190–200 (2020).
136.	Demmer, R. T. et al. The Influence of Anti-Infective Periodontal Treatment on C-Reactive Protein: A Systematic Review and Meta-Analysis of Randomized Controlled Trials. PLoS ONE 8, e77441 (2013).
137.	Polyzos, N. P. et al. Obstetric outcomes after treatment of periodontal disease during pregnancy: systematic review and meta-analysis. BMJ 341, c7017–c7017 (2010).
138.	Martorano-Fernandes, L. et al. Oral candidiasis and denture stomatitis in diabetic patients: Systematic review and meta-analysis. Braz. Oral Res. 34, e113 (2020).
139.	Peña, D. E. R., Innocentini, L. M. A. R., Saraiva, M. C. P., Lourenço, A. G. & Motta, A. C. F. Oral candidiasis prevalence in human immunodeficiency virus-1 and pulmonary tuberculosis coinfection: A systematic review and meta-analysis. Microb. Pathog. 150, 104720 (2021).
140.	Botelho, J. et al. Periodontitis and circulating blood cell profiles: a systematic review and meta-analysis. Exp. Hematol. 93, 1–13 (2021).
141.	Roca-Millan, E. et al. Periodontal treatment on patients with cardiovascular disease: Systematic review and meta-analysis. Med. Oral Patol. Oral Cirugia Bucal 0–0 (2018) doi:10.4317/medoral.22725.
142.	Jensen, E., Allen, G., Bednarz, J., Couper, J. & Peña, A. Periodontal risk markers in children and adolescents with type 1 diabetes: A systematic review and meta‐analysis. Diabetes Metab. Res. Rev. 37, (2021).
143.	Manrique‐Corredor, E. J. et al. Maternal periodontitis and preterm birth: Systematic review and meta‐analysis. Community Dent. Oral Epidemiol. 47, 243–251 (2019).
144.	Ungprasert, P., Wijarnpreecha, K. & Wetter, D. A. Periodontitis and risk of psoriasis: a systematic review and meta-analysis. J. Eur. Acad. Dermatol. Venereol. 31, 857–862 (2017).
145.	Liu, L. H. et al. Chronic periodontitis and the risk of erectile dysfunction: a systematic review and meta-analysis. Int. J. Impot. Res. 29, 43–48 (2017).
146.	Teeuw, W. J., Gerdes, V. E. A. & Loos, B. G. Effect of Periodontal Treatment on Glycemic Control of Diabetic Patients. Diabetes Care 33, 421–427 (2010).
147.	Farook, F., Al Meshrafi, A., Mohamed Nizam, N. & Al Shammari, A. The Association Between Periodontitis and Erectile Dysfunction: A Systematic Review and Meta-Analysis. Am. J. Mens Health 15, 155798832110072 (2021).
148.	Wang, X., Han, X., Guo, X., Luo, X. & Wang, D. The Effect of Periodontal Treatment on Hemoglobin A1c Levels of Diabetic Patients: A Systematic Review and Meta-Analysis. PLoS ONE 9, e108412 (2014).
149.	Hu, X., Zhang, J., Qiu, Y. & Liu, Z. Periodontal disease and the risk of Alzheimer’s disease and mild cognitive impairment: a systematic review and meta‐analysis. Psychogeriatrics 21, 813–825 (2021).
150.	Schwartz, M., Acosta, L., Hung, Y.-L., Padilla, M. & Enciso, R. Effects of CPAP and mandibular advancement device treatment in obstructive sleep apnea patients: a systematic review and meta-analysis. Sleep Breath. 22, 555–568 (2018).
151.	Bahekar, A. A., Singh, S., Saha, S., Molnar, J. & Arora, R. The prevalence and incidence of coronary heart disease is significantly increased in periodontitis: A meta-analysis. Am. Heart J. 154, 830–837 (2007).
152.	Hsu, Y., Nair, M., Angelov, N., Lalla, E. & Lee, C. Impact of diabetes on clinical periodontal outcomes following non‐surgical periodontal therapy. J. Clin. Periodontol. 46, 206–217 (2019).
153.	Fuggle, N. R., Smith, T. O., Kaul, A. & Sofat, N. Hand to Mouth: A Systematic Review and Meta-Analysis of the Association between Rheumatoid Arthritis and Periodontitis. Front. Immunol. 7, (2016).
154.	Stöhr, J., Barbaresko, J., Neuenschwander, M. & Schlesinger, S. Bidirectional association between periodontal disease and diabetes mellitus: a systematic review and meta-analysis of cohort studies. Sci. Rep. 11, 13686 (2021).
155.	Ratz, T. et al. A possible link between ankylosing spondylitis and periodontitis: a systematic review and meta-analysis. Rheumatology 54, 500–510 (2015).
156.	Wu, D. et al. Decreased Hemoglobin Concentration and Iron Metabolism Disorder in Periodontitis: Systematic Review and Meta-Analysis. Front. Physiol. 10, 1620 (2020).
157.	Al-Jewair, T. S., Al-Jasser, R. & Almas, K. Periodontitis and obstructive sleep apnea’s bidirectional relationship: a systematic review and meta-analysis. Sleep Breath. 19, 1111–1120 (2015).
158.	Chaffee, B. W. & Weston, S. J. Association Between Chronic Periodontal Disease and Obesity: A Systematic Review and Meta-Analysis. J. Periodontol. 81, 1708–1724 (2010).
159.	da Silva, F. G., Pola, N. M., Casarin, M., Silva, C. F. e & Muniz, F. W. M. G. Association between clinical measures of gingival inflammation and obesity in adults: systematic review and meta-analyses. Clin. Oral Investig. 25, 4281–4298 (2021).
160.	Larvin, H., Kang, J., Aggarwal, V. R., Pavitt, S. & Wu, J. Risk of incident cardiovascular disease in people with periodontal disease: A systematic review and meta‐analysis. Clin. Exp. Dent. Res. 7, 109–122 (2021).
161.	Nepomuceno, R. et al. Serum lipid levels in patients with periodontal disease: A meta-analysis and meta-regression. J. Clin. Periodontol. 44, 1192–1207 (2017).
162.	Qiao, Y. et al. Rheumatoid arthritis risk in periodontitis patients: A systematic review and meta-analysis. Joint Bone Spine 87, 556–564 (2020).
163.	Dicembrini, I. et al. Type 1 diabetes and periodontitis: prevalence and periodontal destruction—a systematic review. Acta Diabetol. 57, 1405–1412 (2020).
164.	Xiao, L., Zhang, Q., Peng, Y., Wang, D. & Liu, Y. The effect of periodontal bacteria infection on incidence and prognosis of cancer: A systematic review and meta-analysis. Medicine (Baltimore) 99, e19698 (2020).
165.	Yang, S. et al. Association between periodontitis and peripheral artery disease: a systematic review and meta-analysis. BMC Cardiovasc. Disord. 18, 141 (2018).
166.	Orlandi, M. et al. Association between periodontal disease and its treatment, flow-mediated dilatation and carotid intima-media thickness: A systematic review and meta-analysis. Atherosclerosis 236, 39–46 (2014).
167.	Zhang, Y. et al. The Association between Periodontitis and Inflammatory Bowel Disease: A Systematic Review and Meta-analysis. BioMed Res. Int. 2021, 1–8 (2021).
168.	Zhang, J. et al. Influence of anti‐rheumatic agents on the periodontal condition of patients with rheumatoid arthritis and periodontitis: A systematic review and meta‐analysis. J. Periodontal Res. 56, 1099–1115 (2021).
169.	Moliner-Sánchez, C. A. et al. Effect of per Capita Income on the Relationship between Periodontal Disease during Pregnancy and the Risk of Preterm Birth and Low Birth Weight Newborn. Systematic Review and Meta-Analysis. Int. J. Environ. Res. Public. Health 17, 8015 (2020).
170.	Baeza, M. et al. Effect of periodontal treatment in patients with periodontitis and diabetes: systematic review and meta-analysis. J. Appl. Oral Sci. 28, e20190248 (2020).
171.	Rutter-Locher, Z., Smith, T. O., Giles, I. & Sofat, N. Association between Systemic Lupus Erythematosus and Periodontitis: A Systematic Review and Meta-analysis. Front. Immunol. 8, 1295 (2017).
172.	Chen, Y., Zhu, B., Wu, C., Lin, R. & Zhang, X. Periodontal Disease and Tooth Loss Are Associated with Lung Cancer Risk. BioMed Res. Int. 2020, 1–12 (2020).
173.	Koletsi, D., Iliadi, A., Tzanetakis, G. N., Vavuranakis, M. & Eliades, T. Cardiovascular Disease and Chronic Endodontic Infection. Is There an Association? A Systematic Review and Meta-Analysis. Int. J. Environ. Res. Public. Health 18, 9111 (2021).
174.	Ozturk, A. Periodontal Treatment Is Associated With Improvement in Gastric Helicobacter pylori Eradication: An Updated Meta-analysis of Clinical Trials. Int. Dent. J. 71, 188–196 (2021).
175.	Zhou, X., Cao, F., Lin, Z. & Wu, D. Updated Evidence of Association Between Periodontal Disease and Incident Erectile Dysfunction. J. Sex. Med. 16, 61–69 (2019).
176.	Lv, X. et al. Periodontal Disease and Age-Related Macular Degeneration: A Meta-Analysis of 112,240 Participants. BioMed Res. Int. 2020, 1–11 (2020).
177.	Xu, J. & Duan, X. Association between periodontitis and hyperlipidaemia: A systematic review and meta‐analysis. Clin. Exp. Pharmacol. Physiol. 47, 1861–1873 (2020).
178.	Silva, D. S. et al. Evidence‐Based Research on Effectiveness of Periodontal Treatment in Rheumatoid Arthritis Patients: A Systematic Review and Meta‐Analysis. Arthritis Care Res. 74, 1723–1735 (2022).
179.	Calderaro, D. C. et al. Influência do tratamento periodontal na artrite reumatoide: revisão sistemática e metanálise. Rev. Bras. Reumatol. 57, 238–244 (2017).
180.	Ren, Q., Yan, X., Zhou, Y. & Li, W. X. Periodontal therapy as adjunctive treatment for gastric Helicobacter pylori infection. Cochrane Database Syst. Rev. 2016, (2016).
181.	Zainal Abidin, Z. et al. Periodontal health status of children and adolescents with diabetes mellitus: a systematic review and meta‐analysis. Aust. Dent. J. 66, (2021).
182.	Hussain, S. B. et al. Periodontitis and Systemic Lupus Erythematosus: A systematic review and meta‐analysis. J. Periodontal Res. 57, 1–10 (2022).
183.	Mirzaei, A. et al. Association of hyperglycaemia and periodontitis: an updated systematic review and meta-analysis. J. Diabetes Metab. Disord. 20, 1327–1336 (2021).
184.	Maarse, F. et al. Sjögren’s syndrome is not a risk factor for periodontal disease: a systematic review. Clin. Exp. Rheumatol. 37 Suppl 118, 225–233 (2019).
185.	Souza, M. L., Massignan, C., Glazer Peres, K. & Aurélio Peres, M. Association between metabolic syndrome and tooth loss. J. Am. Dent. Assoc. 150, 1027-1039.e7 (2019).
186.	Jalili, M., Mahmoodabadi, K. A. & Sayehmiri, K. Relationship between Helicobacter pylori and Periodontal Diseases: A Meta-Analysis Study and Systematic Review. Open Dent. J. 14, 362–368 (2020).
187.	Silveira, A. L. N. de M. e S., Magno, M. B. & Soares, T. R. C. The relationship between special needs and dental trauma. A systematic review and meta‐analysis. Dent. Traumatol. 36, 218–236 (2020).
188.	Aminoshariae, A., Kulild, J. & Fouad, A. F. The impact of cardiovascular disease and endodontic outcome: a systematic review of longitudinal studies. Clin. Oral Investig. 24, 3813–3819 (2020).
189.	Aminoshariae, A., Kulild, J. C. & Fouad, A. F. The Impact of Endodontic Infections on the Pathogenesis of Cardiovascular Disease(s): A Systematic Review with Meta-analysis Using GRADE. J. Endod. 44, 1361-1366.e3 (2018).
190.	Alvarenga, M. O. P. et al. Masticatory Dysfunction by Extensive Tooth Loss as a Risk Factor for Cognitive Deficit: A Systematic Review and Meta-Analysis. Front. Physiol. 10, 832 (2019).
191.	Araújo, B. C. L., de Magalhães Simões, S., de Gois-Santos, V. T. & Martins-Filho, P. R. S. Association Between Mouth Breathing and Asthma: a Systematic Review and Meta-analysis. Curr. Allergy Asthma Rep. 20, 24 (2020).
192.	Hermont, A. P. et al. Tooth Erosion and Eating Disorders: A Systematic Review and Meta-Analysis. PLoS ONE 9, e111123 (2014).
193.	Lockhart, P. B. et al. Effect of dental treatment before cardiac valve surgery. J. Am. Dent. Assoc. 150, 739-747.e9 (2019).
194.	Wang, T. et al. Periodontal disease and cognitive deficits: A systematic review and meta-analysis. Neurol. Asia 12 (2020).
195.	Jiang, X., Zhu, Y., Liu, Z., Tian, Z. & Zhu, S. Association between diabetes and dental implant complications: a systematic review and meta-analysis. Acta Odontol. Scand. 79, 9–18 (2021).
196.	Fang, W. et al. Tooth loss as a risk factor for dementia: systematic review and meta-analysis of 21 observational studies. BMC Psychiatry 18, 345 (2018).
197.	Souto-Souza, D. et al. Is there an association between attention deficit hyperactivity disorder in children and adolescents and the occurrence of bruxism? A systematic review and meta-analysis. Sleep Med. Rev. 53, 101330 (2020).
198.	Ríos-Osorio, N. et al. Association between type 2 diabetes mellitus and the evolution of endodontic pathology. Quintessence Int. Berl. Ger. 1985 51, 100–107 (2020).
199.	Blaizot, A., Vergnes, J.-N., Nuwwareh, S., Amar, J. & Sixou, M. Periodontal diseases and cardiovascular events: meta-analysis of observational studies. Int. Dent. J. 59, 197–209 (2009).
200.	Oh, B. et al. Association between residual teeth number in later life and incidence of dementia: A systematic review and meta-analysis. BMC Geriatr. 18, 48 (2018).
201.	AlOtaibi, A., Ben Shaber, S., AlBatli, A., AlGhamdi, T. & Murshid, E. A systematic review of population-based gingival health studies among children and adolescents with autism spectrum disorder. Saudi Dent. J. 33, 370–374 (2021).
202.	Easwaran, H. N. et al. Early Childhood Caries and Iron Deficiency Anaemia: A Systematic Review and Meta-Analysis. Caries Res. 56, 36–46 (2022).
203.	Ji, S.-Q. et al. Iron deficiency and early childhood caries: a systematic review and meta-analysis. Chin. Med. J. (Engl.) 134, 2832–2837 (2021).
204.	Sun, X.-N., Zhou, J.-B. & Li, N. Poor Oral Health in Patients with Schizophrenia: a Meta-Analysis of Case-Control Studies. Psychiatr. Q. 92, 135–145 (2021).
205.	Drumond, V. Z. et al. Dental Caries in Children with Attention Deficit/Hyperactivity Disorder: A Meta-Analysis. Caries Res. 56, 3–14 (2022).
206.	Le, Q.-A. et al. Does Treatment of Gingivitis During Pregnancy Improve Pregnancy Outcomes? A Systematic Review and Meta-Analysis. Oral Health Prev. Dent. 19, 565–572 (2021).
207.	Marzouk, T. et al. Association between oral clefts and periodontal clinical measures: A meta‐analysis. Int. J. Paediatr. Dent. 32, 558–575 (2022).
208.	Del Rei Daltro Rosa, C. D. et al. Does non-surgical periodontal treatment influence on rheumatoid arthritis? A systematic review and meta-analysis. Saudi Dent. J. 33, 795–804 (2021).
209.	Porto, E. C. L. et al. Periodontite materna e baixo peso ao nascer: revisão sistemática e metanálise. Ciênc. Saúde Coletiva 26, 5383–5392 (2021).
210.	Orlandi, M. et al. Impact of the treatment of periodontitis on systemic health and quality of life: A systematic review. J. Clin. Periodontol. jcpe.13554 (2021) doi:10.1111/jcpe.13554.
211.	Serni, L. et al. Association between chronic kidney disease and periodontitis. A systematic review and metanalysis. Oral Dis. odi.14062 (2021) doi:10.1111/odi.14062.
212.	Andrade, C. A. S. et al. Survival rate and peri-implant evaluation of immediately loaded dental implants in individuals with type 2 diabetes mellitus: a systematic review and meta-analysis. Clin. Oral Investig. 26, 1797–1810 (2022).
213.	Gusman, D. J. R. et al. Periodontal disease severity in subjects with dementia: A systematic review and meta-analysis. Arch. Gerontol. Geriatr. 76, 147–159 (2018).
214.	Pi, X. et al. A Meta-Analysis of Oral Health Status of Children with Autism. J. Clin. Pediatr. Dent. 44, 1–7 (2020).
215.	Zhang, Y., Lin, L., Liu, J., Shi, L. & Lu, J. Dental Caries Status in Autistic Children: A Meta-analysis. J. Autism Dev. Disord. 50, 1249–1257 (2020).
216.	Hatipoğlu, Ö., Önsüren, A. S., Hatipoğlu, F. P. & Kurt, A. Caries‐related salivary parameters and oral microbial flora in patients with type 1 diabetes: A meta‐analysis. Diabetes Metab. Res. Rev. 38, (2022).
217.	Xi, W. et al. [Oral health status of patients undergoing hemodialysis: a Meta-analysis]. Hua Xi Kou Qiang Yi Xue Za Zhi Huaxi Kouqiang Yixue Zazhi West China J. Stomatol. 35, 155–161 (2017).
218.	Sharifi, R. et al. Evaluation of Serum and Salivary Iron and Ferritin Levels in Children with Dental Caries: A Meta-Analysis and Trial Sequential Analysis. Children 8, 1034 (2021).
219.	Granja, G. L. et al. Occurrence of bruxism in individuals with autism spectrum disorder: A systematic review and meta‐analysis. Spec. Care Dentist. 42, 476–485 (2022).
220.	Xu, S. et al. The association between periodontal disease and the risk of myocardial infarction: a pooled analysis of observational studies. BMC Cardiovasc. Disord. 17, 50 (2017).
221.	Zeng, L.-N. et al. Oral health in patients with stroke: a meta-analysis of comparative studies. Top. Stroke Rehabil. 27, 75–80 (2020).
222.	Hatipoğlu, Ö. & Pertek Hatipoğlu, F. Association between asthma and caries-related salivary factors: a meta-analysis. J. Asthma Off. J. Assoc. Care Asthma 59, 38–53 (2022).
223.	Arduino, P. G., Cabras, M., Lodi, G. & Petti, S. Herpes simplex virus type 1 in subgingival plaque and periodontal diseases. Meta‐analysis of observational studies. J. Periodontal Res. 57, 256–268 (2022).
224.	Lianhui, Y., Meifei, L., Zhongyue, H. & Yunzhi, F. [Association between chronic periodontitis and hyperlipidemia: a Meta-analysis based on observational studies]. Hua Xi Kou Qiang Yi Xue Za Zhi Huaxi Kouqiang Yixue Zazhi West China J. Stomatol. 35, 419–426 (2017).
225.	Shi, T. et al. Periodontal disease and susceptibility to breast cancer: A meta-analysis of observational studies. J. Clin. Periodontol. 45, 1025–1033 (2018).
226.	Zeng, X.-T. et al. Periodontal Disease and Risk of Head and Neck Cancer: A Meta-Analysis of Observational Studies. PLoS ONE 8, e79017 (2013).
227.	Zeng, L. et al. Oral health in patients with dementia: A meta‐analysis of comparative and observational studies. Int. J. Geriatr. Psychiatry 36, 467–478 (2021).
228.	Zeng, X.-T. et al. Periodontal Disease and Incident Lung Cancer Risk: A Meta-Analysis of Cohort Studies. J. Periodontol. 87, 1158–1164 (2016).
229.	Sgolastra, F., Petrucci, A., Severino, M., Gatto, R. & Monaco, A. Relationship between Periodontitis and Pre-Eclampsia: A Meta-Analysis. PLoS ONE 8, e71387 (2013).
230.	Uppal, A. et al. The Effectiveness of Periodontal Disease Treatment During Pregnancy in Reducing the Risk of Experiencing Preterm Birth and Low Birth Weight. J. Am. Dent. Assoc. 141, 1423–1434 (2010).
231.	Huang, X. et al. Maternal periodontal disease and risk of preeclampsia: A meta-analysis. J. Huazhong Univ. Sci. Technolog. Med. Sci. 34, 729–735 (2014).
232.	Liew, A., Punnanithinont, N., Lee, Y.-C. & Yang, J. Effect of non-surgical periodontal treatment on HbA1c: a meta-analysis of randomized controlled trials. Aust. Dent. J. 58, 350–357 (2013).
233.	Xuan, K., Jha, A. R., Zhao, T., Uy, J. P. & Sun, C. Is periodontal disease associated with increased risk of colorectal cancer? A meta‐analysis. Int. J. Dent. Hyg. 19, 50–61 (2021).
234.	Ren, H. G. et al. Oral health and risk of colorectal cancer: results from three cohort studies and a meta-analysis. Ann. Oncol. 27, 1329–1336 (2016).
235.	Xu, S., Zhang, G., Xia, C. & Tan, Y. Associations Between Poor Oral Health and Risk of Squamous Cell Carcinoma of the Head and Neck: A Meta-Analysis of Observational Studies. J. Oral Maxillofac. Surg. 77, 2128–2142 (2019).
236.	Qiu-Ying Sun et al. Effects of Periodontal Treatment on Glycemic Control in Type 2 Diabetic Patients: A Meta-Analysis of Randomized Controlled Trials. Chin. J. Physiol. 57, (2014).
237.	George, A. et al. Periodontal treatment during pregnancy and birth outcomes: a meta-analysis of randomised trials. Int. J. Evid. Based Healthc. 9, 122–147 (2011).
238.	Michaud, D. S., Fu, Z., Shi, J. & Chung, M. Periodontal Disease, Tooth Loss, and Cancer Risk. Epidemiol. Rev. 39, 49–58 (2017).
239.	Zhong, H.-J., Xie, H.-X., Luo, X.-M. & Zhang, E.-H. Association between periodontitis and systemic lupus erythematosus: a meta-analysis. Lupus 29, 1189–1197 (2020).
240.	Le, Q.-A. et al. DIFFERENTIAL IMPACT OF PERIODONTAL TREATMENT STRATEGIES DURING PREGNANCY ON PERINATAL OUTCOMES: A SYSTEMATIC REVIEW AND META-ANALYSIS. J. Evid.-Based Dent. Pract. 22, 101666 (2022).
241.	Noites, R., Teixeira, M., Cavero-Redondo, I., Alvarez-Bueno, C. & Ribeiro, F. Apical Periodontitis and Cardiovascular Disease in Adults: A Systematic Review with Meta-Analysis. Rev. Cardiovasc. Med. 23, 0100 (2022).
242.	Ahmadinia, A. R. et al. Association between type 2 diabetes (T2D) and tooth loss: a systematic review and meta-analysis. BMC Endocr. Disord. 22, 100 (2022).
243.	Sgolastra, F., Severino, M., Pietropaoli, D., Gatto, R. & Monaco, A. Effectiveness of Periodontal Treatment to Improve Metabolic Control in Patients With Chronic Periodontitis and Type 2 Diabetes: A Meta-Analysis of Randomized Clinical Trials. J. Periodontol. 84, 958–973 (2013).
244.	Ye, L., Jiang, Y., Liu, W. & Tao, H. Correlation between periodontal disease and oral cancer risk: A meta-analysis. J. Cancer Res. Ther. 12, 237 (2016).
245.	Polyzos, N. P. et al. Effect of periodontal disease treatment during pregnancy on preterm birth incidence: a metaanalysis of randomized trials. Am. J. Obstet. Gynecol. 200, 225–232 (2009).
246.	Wei, B.-J., Chen, Y.-J., Yu, L. & Wu, B. Periodontal Disease and Risk of Preeclampsia: A Meta-Analysis of Observational Studies. PLoS ONE 8, e70901 (2013).
247.	Yao, Q.-W., Zhou, D.-S., Peng, H.-J., Ji, P. & Liu, D.-S. Association of periodontal disease with oral cancer: a meta-analysis. Tumor Biol. 35, 7073–7077 (2014).
248.	Zhu, C. et al. Association between Herpesviruses and Chronic Periodontitis: A Meta-Analysis Based on Case-Control Studies. PLOS ONE 10, e0144319 (2015).
249.	Ma, P., Dai, S., Jin, C., Yao, Y. & Zou, C. Tooth loss and risk of colorectal cancer: a dose&ndash;response meta-analysis of prospective cohort studies. OncoTargets Ther. Volume 11, 1617–1623 (2018).
250.	Li, F. et al. Herpesviruses in etiopathogenesis of aggressive periodontitis: A meta-analysis based on case-control studies. PLOS ONE 12, e0186373 (2017).
251.	Qin, X., Zhao, Y. & Guo, Y. Periodontal disease and myocardial infarction risk: A meta-analysis of cohort studies. Am. J. Emerg. Med. 48, 103–109 (2021).
252.	Zeng, X.-T. et al. Periodontal Disease and Risk of Chronic Obstructive Pulmonary Disease: A Meta-Analysis of Observational Studies. PLoS ONE 7, e46508 (2012).
253.	Zhang, Y. et al. Is periodontitis a risk indicator for gastrointestinal cancers? A meta‐analysis of cohort studies. J. Clin. Periodontol. 47, 134–147 (2020).
254.	Wang, T.-F., Jen, I.-A., Chou, C. & Lei, Y.-P. Effects of Periodontal Therapy on Metabolic Control in Patients With Type 2 Diabetes Mellitus and Periodontal Disease: A Meta-Analysis. Medicine (Baltimore) 93, e292 (2014).
255.	Liu, F. et al. A meta-analysis of emotional disorders as possible risk factors for chronic periodontitis. Medicine (Baltimore) 97, e11434 (2018).
256.	Rodrigues, R. P. C. B. et al. Salivary changes in chronic kidney disease and in patients undergoing hemodialysis: a systematic review and meta-analysis. J. Nephrol. 35, 1339–1367 (2022).
257.	Chen, Z. et al. A meta-analysis of the association between the presence of Helicobacter pylori and periodontal diseases. Medicine (Baltimore) 98, e15922 (2019).
258.	Liu, Z. et al. Systemic Oxidative Stress Biomarkers in Chronic Periodontitis: A Meta-Analysis. Dis. Markers 2014, 1–10 (2014).
259.	She, Y. et al. Periodontitis and inflammatory bowel disease: a meta-analysis. BMC Oral Health 20, 67 (2020).
260.	Zeng, X.-T. et al. Periodontal disease and carotid atherosclerosis: A meta-analysis of 17,330 participants. Int. J. Cardiol. 203, 1044–1051 (2016).
261.	Gao, Z., Lv, J. & Wang, M. Epstein–Barr virus is associated with periodontal diseases: A meta-analysis based on 21 case–control studies. Medicine (Baltimore) 96, e5980 (2017).
262.	Khodadadi, N., Khodadadi, M. & Zamani, M. Is periodontitis associated with obstructive sleep apnea? A systematic review and meta-analysis. J. Clin. Exp. Dent. e359–e365 (2022) doi:10.4317/jced.59478.
263.	Foratori-Junior, G. A. et al. Is overweight associated with periodontitis in pregnant women? Systematic review and meta-analysis. Jpn. Dent. Sci. Rev. 58, 41–51 (2022).
264.	Zhang, S. et al. Oral manifestations of patients with systemic sclerosis: a meta-analysis for case-controlled studies. BMC Oral Health 21, 250 (2021).
265.	Ma, H., Zheng, J. & Li, X. Potential risk of certain cancers among patients with Periodontitis: a supplementary meta-analysis of a large-scale population. Int. J. Med. Sci. 17, 2531–2543 (2020).
266.	Sun, J. et al. Non-surgical periodontal treatment improves rheumatoid arthritis disease activity: a meta-analysis. Clin. Oral Investig. 25, 4975–4985 (2021).
267.	Li, Q. et al. Effect of non-surgical periodontal treatment on glycemic control of patients with diabetes: a meta-analysis of randomized controlled trials. Trials 16, 291 (2015).
268.	López-Valverde, N. et al. Possible Association of Periodontal Diseases With Helicobacter pylori Gastric Infection: A Systematic Review and Meta-Analysis. Front. Med. 9, 822194 (2022).
269.	Wei, X. et al. The association between chronic periodontitis and oral Helicobacter pylori: A meta-analysis. PLOS ONE 14, e0225247 (2019).
270.	Gao, S. et al. Periodontitis and Number of Teeth in the Risk of Coronary Heart Disease: An Updated Meta-Analysis. Med. Sci. Monit. 27, (2021).
271.	Zheng, M. et al. Prevalence of periodontitis in people clinically diagnosed with diabetes mellitus: a meta-analysis of epidemiologic studies. Acta Diabetol. 58, 1307–1327 (2021).
272.	Guo, H. et al. The Effect of Periodontitis on Dementia and Cognitive Impairment: A Meta-Analysis. Int. J. Environ. Res. Public. Health 18, 6823 (2021).
273.	Qiao, P. et al. Psoriasis Patients Suffer From Worse Periodontal Status—A Meta-Analysis. Front. Med. 6, 212 (2019).
274.	Huang, Y. et al. Effects of non-surgical periodontal therapy on periodontal clinical data in periodontitis patients with rheumatoid arthritis: a meta-analysis. BMC Oral Health 21, 340 (2021).
275.	Xu, S., Zhang, G., Guo, J. & Tan, Y. Associations between osteoporosis and risk of periodontitis: A pooled analysis of observational studies. Oral Dis. 27, 357–369 (2021).
276.	Maulani, C. et al. Association between Epstein-Barr virus and periodontitis: A meta-analysis. PLOS ONE 16, e0258109 (2021).
277.	Leng, W.-D., Zeng, X.-T., Kwong, J. S. W. & Hua, X.-P. Periodontal disease and risk of coronary heart disease: An updated meta-analysis of prospective cohort studies. Int. J. Cardiol. 201, 469–472 (2015).
278.	Zhang, J., Jiang, H., Sun, M. & Chen, J. Association between periodontal disease and mortality in people with CKD: a meta-analysis of cohort studies. BMC Nephrol. 18, 269 (2017).
279.	Shao, J. et al. Periodontal Disease and Breast Cancer: A Meta-Analysis of 1,73,162 Participants. Front. Oncol. 8, 601 (2018).
280.	Shi, Q. et al. Patients with Chronic Obstructive Pulmonary Disease Suffer from Worse Periodontal Health—Evidence from a Meta-Analysis. Front. Physiol. 9, 33 (2018).
281.	Qiu, C., Zhou, W., Shi, W. & Song, Z. Association between periodontitis and Alzheimer disease: a meta analysis. Shanghai J. Stomatol. 29, 661–668 (2020).
282.	Xie, W.-Z. et al. Periodontal Disease and Risk of Bladder Cancer: A Meta-Analysis of 298476 Participants. Front. Physiol. 9, 979 (2018).
283.	Wu, Z., Xiao, C., Chen, F., Wang, Y. & Guo, Z. Pulmonary disease and periodontal health: a meta-analysis. Sleep Breath. (2022) doi:10.1007/s11325-022-02577-3.
284.	Chen, J. et al. Tooth Loss Is Associated With Increased Risk of Dementia and With a Dose-Response Relationship. Front. Aging Neurosci. 10, 415 (2018).
285.	Sayeed, G. & Varghese, S. Association between periodontitis and metabolic syndrome in females: A systematic review and meta-analysis. J. Int. Soc. Prev. Community Dent. 0, 0 (2021).
286.	França, L. F. de C. et al. Comparative analysis of blood parameters of the erythrocyte lineage between patients with chronic periodontitis and healthy patients: Results obtained from a meta-analysis. Arch. Oral Biol. 97, 144–149 (2019).
287.	Shi, Q. et al. Association between Myocardial Infarction and Periodontitis: A Meta-Analysis of Case-Control Studies. Front. Physiol. 7, (2016).
288.	Wu, S.-Y. et al. Periodontal conditions in patients with Sjögren’s syndrome: A meta-analysis. J. Dent. Sci. 16, 1222–1232 (2021).
289.	Simpson, T. C. et al. Treatment of periodontitis for glycaemic control in people with diabetes mellitus. Cochrane Database Syst. Rev. 2022, (2022).
290.	Luo, Y. et al. Effect of periodontal treatments on blood pressure. Cochrane Database Syst. Rev. 2021, (2021).
291.	Irwandi, R. A., Kuswandani, S. O., Harden, S., Marletta, D. & D’Aiuto, F. Circulating inflammatory cell profiling and periodontitis: A systematic review and meta‐analysis. J. Leukoc. Biol. 111, 1069–1096 (2022).
292.	Antonarakis, G. S., Palaska, P.-K. & Herzog, G. Caries prevalence in non-syndromic patients with cleft lip and/or palate: a meta-analysis. Caries Res. 47, 406–413 (2013).
293.	Grewcock, R. E., Innes, N. P. T., Mossey, P. A. & Robertson, M. D. Caries in children with and without orofacial clefting: A systematic review and meta-analysis. Oral Dis. 28, 1400–1411 (2022).
