# Supplementary material for: An umbrella review of the evidence linking oral health and systemic noncommunicable diseases
Source: Nat Commun. 2022 Dec 9;13:7614. doi: 10.1038/s41467-022-35337-8 (PMC9734115; doi:10.1038/s41467-022-35337-8)
Supplement: Supplementary file 7 — Supplementary Data 5 [file 41467_2022_35337_MOESM7_ESM.xlsx]

## Sheet: Supp Data 5
Ref	Article	Country origin of SR	Population	Erectile dysfunction	Global group	Studies Included	Guideline/Guidance	RoB	Search	Research concept	Oral Condition	Condition	ES (Effect size)	ES (95% CI)	Significant MA?	Random-Effects p-value 10^-6	Random-Effects p-value 10^-3	Largest study in the meta-analysis was nominally statistically significant	I2 (%)	95% CI excluded the null value	No evidence of small study effects and excess of significance bias	Meta-analytical Evidence	ES type	FSN (Rosenthal)
1	Bensi et al. (2020)	Italy	Children	Cerebral Palsy	Mental disorders	5	PRISMA	NOS	up to October 2019	Oral disease as outcome	dmft	Dental Caries	Odds Ratio	1.45 (1.05;2.00)	TRUE	No	No	No	0	Yes	No	Weak	Binary	5
1	Bensi et al. (2020)	Italy	Children	Cerebral Palsy	Mental disorders	5	PRISMA	NOS	up to October 2019	Oral disease as outcome	DMFT	Dental Caries	Odds Ratio	1.03 (0.62;1.70)	FALSE	No	No	No	70.02	No	No	Non-significant	Binary
1	Bensi et al. (2020)	Italy	Children	Cerebral Palsy	Mental disorders	7	PRISMA	NOS	up to October 2019	Oral disease as outcome	Dental Trauma	Dental Trauma	Odds Ratio	2.29 (1.12;4.69)	TRUE	No	No	Yes	77.41	Yes	No	Weak	Binary	0
1	Bensi et al. (2020)	Italy	Children	Cerebral Palsy	Mental disorders	5	PRISMA	NOS	up to October 2019	Oral disease as outcome	Gingival index (gingivitis) S-OH index	Periodontal disease	Odds Ratio	1.87 (1.07;3.24)	TRUE	No	No	Yes	76.83	Yes	No	Weak	Binary	0
2	Wagle et al. (2018)	Norway	Adult females	Adverse Pregnancy Outcomes Preterm birth 37 w	Adverse Pregnancy Outcomes	5	NHS Centre for Reviews and Dissemination	NOS	up to December 2016	Oral disease as exposure	Caries	Dental Caries	Odds Ratio	1.16 (0.90;1.49)	FALSE	No	No	No	35	No	Yes	Non-significant	Binary
2	Wagle et al. (2018)	Norway	Adult females	Adverse Pregnancy Outcomes Preterm birth 37 w	Adverse Pregnancy Outcomes	5	NHS Centre for Reviews and Dissemination	NOS	up to December 2016	Oral disease as outcome	DMFT	Dental Caries	Mean Difference	1.56 (-0.28;3.41)	FALSE	No	No	No	92	No	Yes	Non-significant	Continuous
2	Wagle et al. (2018)	Norway	Adult females	Adverse Pregnancy Outcomes Preterm birth 37 w	Adverse Pregnancy Outcomes	3	NHS Centre for Reviews and Dissemination	NOS	up to December 2016	Oral disease as outcome	DMFS	Dental Caries	Mean Difference	-0.15 (-3.40;3.09)	FALSE	No	No	No	89	No	Yes	Non-significant	Continuous
3	Yang et al. (2018)	China	Adults	Schizophrenia	Mental disorders	8	MOOSE	JBI criteria	up to June 2017	Oral disease as outcome	DMFT	Dental Caries	Mean Difference	7.77 (3.27;12.27)	TRUE	Yes	Yes	Yes	99	Yes	No	Highly suggestive	Continuous	26
3	Yang et al. (2018)	China	Adults	Schizophrenia	Mental disorders	7	MOOSE	JBI criteria	up to June 2017	Oral disease as outcome	Caries (D)	Dental Caries	Mean Difference	3.44 (2.06;4.82)	TRUE	Yes	Yes	Yes	95	Yes	No	Highly suggestive	Continuous	55
3	Yang et al. (2018)	China	Adults	Schizophrenia	Mental disorders	7	MOOSE	JBI criteria	up to June 2017	Oral disease as outcome	Missing Teeth (M)	Tooth Loss	Mean Difference	7.61 (3.44;11.77)	TRUE	Yes	Yes	Yes	98	Yes	No	Highly suggestive	Continuous	27
3	Yang et al. (2018)	China	Adults	Schizophrenia	Mental disorders	7	MOOSE	JBI criteria	up to June 2017	Oral disease as outcome	Filled (F)	Dental Caries	Mean Difference	-3.06 (-4.82;-1.30)	TRUE	No	Yes	Yes	98	Yes	No	Suggestive	Continuous	24
4	Coelho et al. (2020)	Portugal	Children	type 1 diabetes mellitus (T1DM)	Metabolic Disorders	27	PRISMA	NOS	up to April 2019	Oral disease as outcome	DMFT in Primary dentition	Dental Caries	Mean Difference	0.53 (-0.20;1.26)	FALSE	No	No	No	97.8	No	No	Non-significant	Continuous
4	Coelho et al. (2020)	Portugal	Children	type 1 diabetes mellitus (T1DM)	Metabolic Disorders	11	PRISMA	NOS	up to April 2019	Oral disease as outcome	DMFT in Permanent dentition	Dental Caries	Mean Difference	-0.55 (-1.10;-0.01)	TRUE	No	No	Yes	98.5	Yes	No	Weak	Continuous	5
4	Coelho et al. (2020)	Portugal	Children	type 2 diabetes mellitus (T2DM)	Metabolic Disorders	12	PRISMA	NOS	up to April 2019	Oral disease as outcome	DMFT in Permanent dentition	Dental Caries	Mean Difference	-5.16 (-10.62;0.30)	FALSE	No	No	Yes	99.9	Yes	No	Non-significant	Continuous
4	Coelho et al. (2020)	Portugal	Children	type 1 diabetes mellitus (T1DM) (HbA1c <=7 vs. HbA1c >7)	Metabolic Disorders	3	PRISMA	NOS	up to April 2019	Oral disease as outcome	DMFT in Permanent dentition	Dental Caries	Mean Difference	-0.34 (-0.74;0.06)	FALSE	No	No	Yes	47.8	Yes	No	Non-significant	Continuous
4	Coelho et al. (2020)	Portugal	Children	type 2 diabetes mellitus (T1DM) (HbA1c <=7 vs. HbA1c >7)	Metabolic Disorders	3	PRISMA	NOS	up to April 2019	Oral disease as outcome	DMFT in Permanent dentition	Dental Caries	Mean Difference	-0.30 (-1.11;0.52)	FALSE	No	No	Yes	92.3	Yes	No	Non-significant	Continuous
5	de Lima et al. (2020)	Brazil	Adults	Diabetes Mellitus	Metabolic Disorders	8	PRISMA	JBI criteria	up to January 2020	Oral disease as outcome	Caries	Dental Caries	Odds Ratio	1.79 (0.74;4.34	FALSE	No	No	No	93	No	No	Non-significant	Binary
5	de Lima et al. (2020)	Brazil	Adults	Diabetes Mellitus	Metabolic Disorders	10	PRISMA	JBI criteria	up to January 2020	Oral disease as outcome	DMFT index	Dental Caries	Mean Difference	1.71 (1.08;2.33)	TRUE	Yes	Yes	Yes	55	Yes	No	Highly suggestive	Continuous	95
5	de Lima et al. (2020)	Brazil	Adults	Diabetes Mellitus	Metabolic Disorders	4	PRISMA	JBI criteria	up to January 2020	Oral disease as outcome	Root caries	Dental Caries	Odds Ratio	3.17 (1.19;8.49)	FALSE	No	No	No	70	Yes	No	Non-significant	Binary
5	de Lima et al. (2020)	Brazil	Adults	Diabetes Mellitus (controlled glycemia vs. uncontrolled glycemia)	Metabolic Disorders	3	PRISMA	JBI criteria	up to January 2020	Oral disease as outcome	Caries	Dental Caries	Odds Ratio	3.82 (1.12;13.07)	TRUE	No	No	Yes	89	Yes	No	Weak	Binary	7
5	de Lima et al. (2020)	Brazil	Adults	Diabetes Mellitus (controlled glycemia vs. uncontrolled glycemia)	Metabolic Disorders	4	PRISMA	JBI criteria	up to January 2020	Oral disease as outcome	DMFT index	Dental Caries	Odds Ratio	2.61 (1.14;4.08)	TRUE	No	Yes	Yes	75	Yes	No	Weak	Binary	10
6	Kisely et al. (2015)	Australia	Adults	Severe Mental Illness ('psychiatric patients')	Mental disorders	16	MOOSE	NOS	up to November 2013	Oral disease as outcome	Edentulism	Edentulism	Odds Ratio	2.81 (1.73;4.57)	TRUE	Yes	Yes	Yes	91	Yes	No	Highly suggestive	Binary	88
6	Kisely et al. (2015)	Australia	Adults	Severe Mental Illness ('psychiatric patients')	Mental disorders	3	MOOSE	NOS	up to November 2013	Oral disease as outcome	Caries (DSurfaces)	Dental Caries	Mean Difference	3.42 (1.93;4.91)	TRUE	Yes	Yes	Yes	5	Yes	No	Strong	Continuous	20
6	Kisely et al. (2015)	Australia	Adults	Severe Mental Illness ('psychiatric patients')	Mental disorders	3	MOOSE	NOS	up to November 2013	Oral disease as outcome	DMFS	Dental Caries	Mean Difference	14.60 (4.05;25.14)	TRUE	No	Yes	Yes	75	Yes	No	Suggestive	Continuous	6
6	Kisely et al. (2015)	Australia	Adults	Severe Mental Illness ('psychiatric patients')	Mental disorders	8	MOOSE	NOS	up to November 2013	Oral disease as outcome	Caries (DTeeth)	Dental Caries	Mean Difference	3.16 (1.76;4.55)	TRUE	Yes	Yes	Yes	95	Yes	No	Highly suggestive	Continuous	50
6	Kisely et al. (2015)	Australia	Adults	Severe Mental Illness ('psychiatric patients')	Mental disorders	7	MOOSE	NOS	up to November 2013	Oral disease as outcome	Missing Teeth (M)	Tooth Loss	Mean Difference	4.76 (1.31;8.21)	TRUE	No	Yes	Yes	98	Yes	No	Suggestive	Continuous	6
6	Kisely et al. (2015)	Australia	Adults	Severe Mental Illness ('psychiatric patients')	Mental disorders	2	MOOSE	NOS	up to November 2013	Oral disease as outcome	Filled (F)	Dental Caries	Mean Difference	-1.23 (-4.07;1.61)	FALSE	No	No	No	93	No	No	Non-significant	Continuous
6	Kisely et al. (2015)	Australia	Adults	Severe Mental Illness ('psychiatric patients')	Mental disorders	11	MOOSE	NOS	up to November 2013	Oral disease as outcome	DMFT	Dental Caries	Mean Difference	4.96 (2.53;7.39)	TRUE	Yes	Yes	Yes	99	Yes	No	Highly suggestive	Continuous	55
7	Liu T et al. (2021)	China	Children and Adolescents	Type-1 diabetes mellitus (D1TM)	Metabolic Disorders	8	Not Reported	Healthcare Research and Quality Agency	up to December 2018	Oral disease as outcome	DMFT index	Dental Caries	Standardized Mean Difference	0.61 (0.14;1.08)	TRUE	Yes	Yes	Yes	93	Yes	No	Highly suggestive	Continuous	12
7	Liu T et al. (2021)	China	Children and Adolescents	Type-1 diabetes mellitus (D1TM)	Metabolic Disorders	5	Not Reported	Healthcare Research and Quality Agency	up to December 2018	Oral disease as outcome	DMFS	Dental Caries	Standardized Mean Difference	0.09 (-0.20;0.38)	FALSE	No	No	Yes	0	Yes	No	Non-significant	Continuous
7	Liu T et al. (2021)	China	Children and Adolescents	Type-1 diabetes mellitus (D1TM)	Metabolic Disorders	2	Not Reported	Healthcare Research and Quality Agency	up to December 2018	Oral disease as outcome	dmft index	Dental Caries	Standardized Mean Difference	-0.43 (-0.71;-0.15)	TRUE	No	No	Yes	0	Yes	No	Weak	Continuous	5
7	Liu T et al. (2021)	China	Children and Adolescents	Type-1 diabetes mellitus (D1TM)	Metabolic Disorders	5	Not Reported	Healthcare Research and Quality Agency	up to December 2018	Oral disease as outcome	Stimulated salivary flow rate	Salivary flow rate	Standardized Mean Difference	-0.40 (-0.57;-0.23)	TRUE	Yes	Yes	No	0	Yes	No	Weak	Continuous	35
7	Liu T et al. (2021)	China	Children and Adolescents	Type-1 diabetes mellitus (D1TM)	Metabolic Disorders	3	Not Reported	Healthcare Research and Quality Agency	up to December 2018	Oral disease as outcome	Unstimulated salivary flow rate	Salivary flow rate	Standardized Mean Difference	-0.29 (-0.49;-0.08)	TRUE	No	No	No	9	Yes	No	Weak	Continuous	6
7	Liu T et al. (2021)	China	Children and Adolescents	Type-1 diabetes mellitus (D1TM)	Metabolic Disorders	2	Not Reported	Healthcare Research and Quality Agency	up to December 2018	Oral disease as outcome	Salivary buffering capacity	Salivary conditions	Standardized Mean Difference	2.12 (-5.88;10.12)	FALSE	No	No	Yes	99	No	No	Non-significant	Continuous
8	Skeie et al. (2019)	Norway	Children and Adolescents	Juvenile idiopathic arthritis	Rheumatic diseases	3	PRISMA	NOS	up to November 2018	Oral disease as outcome	DMFT index	Dental Caries	Mean Difference	-0.08 (-0.42;0.26)	FALSE	No	No	No	0	No	Yes	Non-significant	Continuous
8	Skeie et al. (2019)	Norway	Children and Adolescents	Juvenile idiopathic arthritis	Rheumatic diseases	6	PRISMA	NOS	up to November 2018	Oral disease as outcome	dmft index	Dental Caries	Mean Difference	-1.16 (-3.02;0.71)	FALSE	No	No	Yes	87.9	No	No	Non-significant	Continuous
9	Cademartori et al. (2018)	Brazil	Adults and Elders	Depression	Mental disorders	2	PRISMA	JBI criteria	up to April 2018	Oral disease as outcome	Caries	Dental Caries	Odds Ratio	1.27 (1.13-1.44)	TRUE	Yes	Yes	Yes	0	Yes	No	Strong	Binary	15
9	Cademartori et al. (2018)	Brazil	Adults and Elders	Depression	Mental disorders	4	PRISMA	JBI criteria	up to April 2018	Oral disease as outcome	Periodontal disease	Periodontal disease	Odds Ratio	0.96 (0.84;1.10)	FALSE	No	No	No	0	No	No	Non-significant	Binary
9	Cademartori et al. (2018)	Brazil	Adults and Elders	Depression	Mental disorders	5	PRISMA	JBI criteria	up to April 2018	Oral disease as outcome	Tooth Loss (mainly based on self-report)	Tooth Loss	Odds Ratio	1.31 (1.24;1.37)	TRUE	Yes	Yes	Yes	13.4	Yes	No	Strong	Binary	134
9	Cademartori et al. (2018)	Brazil	Adults and Elders	Depression	Mental disorders	4	PRISMA	JBI criteria	up to April 2018	Oral disease as exposure	Edentulism	Edentulism	Odds Ratio	1.17 (1.02;1.34)	TRUE	Yes	Yes	Yes	76.8	Yes	No	Highly suggestive	Binary	5
10	Zhou et al. (2017)	Hong Kong	Children and Adolescents	Intellectual disabilities	Mental disorders	9	PRISMA	NOS	up to March 2017	Oral disease as outcome	Caries primary dentition	Dental Caries	Standardized Mean Difference	-0.29 (-0.66, 0.09)	FALSE	No	No	No	70.1	No	No	Non-significant	Continuous
10	Zhou et al. (2017)	Hong Kong	Children and Adolescents	Intellectual disabilities	Mental disorders	16	PRISMA	NOS	up to March 2017	Oral disease as outcome	Caries permanent dentition	Dental Caries	Standardized Mean Difference	0.06 (-0.40;0.53)	FALSE	No	No	No	86.4	No	No	Non-significant	Continuous
10	Zhou et al. (2017)	Hong Kong	Children and Adolescents	Intellectual disabilities	Mental disorders	16	PRISMA	NOS	up to March 2017	Oral disease as outcome	DMFT	Dental Caries	Standardized Mean Difference	-0.17 (-0.61;0.27)	FALSE	No	No	No	95.3	No	No	Non-significant	Continuous
11	Didilescu et al. (2020)	Romania	Adults	Liver transplant patients	Transplanted recipients	4	PRISMA	National Heart, Lung, and Blood Institute (NHLBI)	up to December 2017	Oral disease as outcome	Plaque Index	Periodontal disease	Weighted Mean Difference	0.64 (-0.15;1.43)	FALSE	No	No	Yes	98.1	No	No	Non-significant	Continuous
11	Didilescu et al. (2020)	Romania	Adults	Liver transplant patients	Transplanted recipients	4	PRISMA	National Heart, Lung, and Blood Institute (NHLBI)	up to December 2017	Oral disease as outcome	Gingivitis (measured through Loe & Silness Gingival Index)	Periodontal disease	Weighted Mean Difference	0.91 (0.44;1.38)	TRUE	Yes	Yes	Yes	99.5	Yes	No	Weak	Continuous	18
12	Mahajan et al. (2021)	India	Adults	Chronic Kidney Disease plus Diabetes mellitus	Chronic kidney disease	11	PRISMA	NOS	between January 2000 and August 2020	Oral disease as outcome	Periodontal disease	Periodontal disease	Odds Ratio	1.28 (1.07;1.88)	TRUE	No	No	Yes	42.85	Yes	No	Weak	Binary	19
12	Mahajan et al. (2021)	India	Adults	Chronic Kidney Disease plus Diabetes mellitus	Chronic kidney disease	11	PRISMA	NOS	between January 2000 and August 2020	Oral disease as outcome	DMFT	Dental Caries	Odds Ratio	1.56 (0.31-2.81)	FALSE	No	No	No	77.54	No	No	Non-significant	Binary
12	Mahajan et al. (2021)	India	Adults	Chronic Kidney Disease plus Diabetes mellitus	Chronic kidney disease	11	PRISMA	NOS	between January 2000 and August 2020	Oral disease as outcome	Dysgeusia	Oral lesions	Odds Ratio	1.46 (0.81;2.64)	FALSE	No	No	No	62.27	No	No	Non-significant	Binary
12	Mahajan et al. (2021)	India	Adults	Chronic Kidney Disease plus Diabetes mellitus	Chronic kidney disease	11	PRISMA	NOS	between January 2000 and August 2020	Oral disease as outcome	Xerostomia	Salivary conditions	Odds Ratio	1.67 (0.99;2.84)	FALSE	No	No	No	61.85	No	No	Non-significant	Binary
13	Beukers et al. (2021)	The Netherlands	Adults	Atherosclerotic cardiovascular diseases (ACVD) & Death	Cardiovascular Diseases	7	MOOSE	ROBINS-E (Risk Of Bias In Non-Randomized Studies—of Exposures)	up to June 2020	Oral disease as exposure	Tooth Loss	Tooth Loss	Hazard Ratio Adjusted by age/sex	1.01 (0.99;1.03)	FALSE	No	No	No	79	No	No	Non-significant	Binary
13	Beukers et al. (2021)	The Netherlands	Adults	Atherosclerotic cardiovascular diseases (ACVD) & Death	Cardiovascular Diseases	13	MOOSE	ROBINS-E (Risk Of Bias In Non-Randomized Studies—of Exposures)	up to June 2020	Oral disease as exposure	Tooth Loss	Tooth Loss	Hazard Ratio Multivariate	1.02 (1.01;1.03)	TRUE	Yes	Yes	Yes	75	Yes	No	Highly suggestive	Binary	62
13	Beukers et al. (2021)	The Netherlands	Adults	All-cause mortality	Mortality	3	MOOSE	ROBINS-E (Risk Of Bias In Non-Randomized Studies—of Exposures)	up to June 2020	Oral disease as exposure	Tooth Loss	Tooth Loss	Hazard Ratio Crude	1.01 (1.00;1.03)	FALSE	No	No	No	80	No	No	Non-significant	Binary
13	Beukers et al. (2021)	The Netherlands	Adults	All-cause mortality	Mortality	5	MOOSE	ROBINS-E (Risk Of Bias In Non-Randomized Studies—of Exposures)	up to June 2020	Oral disease as exposure	Tooth Loss	Tooth Loss	Hazard Ratio Adjusted by age/sex	1.02 (1.01;1.04)	TRUE	Yes	Yes	Yes	93	Yes	No	Highly suggestive	Binary	24
13	Beukers et al. (2021)	The Netherlands	Adults	All-cause mortality	Mortality	11	MOOSE	ROBINS-E (Risk Of Bias In Non-Randomized Studies—of Exposures)	up to June 2020	Oral disease as exposure	Tooth Loss	Tooth Loss	Hazard Ratio Multivariate	1.02 (1.01;1.03)	TRUE	Yes	Yes	Yes	89	Yes	No	Highly suggestive	Binary	53
14	Papageorgiou et al. (2017)	Switzerland	Adults	Chron's Disease (Inflammatory bowel disease)	Gastrointestinal tract	4	Cochrane Handbook & PRISMA	Downs and Black Checklist	up to January 2017	Oral disease as outcome	Periodontitis	Periodontal disease	Odds Ratio	4.55 (3.00;6.91)	TRUE	Yes	Yes	Yes	0	Yes	No	Weak	Binary	72
14	Papageorgiou et al. (2017)	Switzerland	Adults	Chron's Disease (Inflammatory bowel disease)	Gastrointestinal tract	3	Cochrane Handbook & PRISMA	Downs and Black Checklist	up to January 2017	Oral disease as outcome	DMFT	Dental Caries	Mean Difference	3.73 (0.70;6.75)	TRUE	Yes	Yes	Yes	44	Yes	No	Weak	Continuous	4
14	Papageorgiou et al. (2017)	Switzerland	Adults	Chron's Disease (Inflammatory bowel disease)	Gastrointestinal tract	2	Cochrane Handbook & PRISMA	Downs and Black Checklist	up to January 2017	Oral disease as outcome	Oral lesions	Oral lesions	Odds Ratio	5.17 (0.53;50.58)	FALSE	Yes	Yes	Yes	96	Yes	No	Non-significant	Binary
14	Papageorgiou et al. (2017)	Switzerland	Adults	Chron's Disease (Inflammatory bowel disease)	Gastrointestinal tract	2	Cochrane Handbook & PRISMA	Downs and Black Checklist	up to January 2017	Oral disease as outcome	Angular cheilitis	Oral lesions	Odds Ratio	10.04 (0.85;118.26)	FALSE	Yes	Yes	Yes	56	Yes	No	Non-significant	Binary
14	Papageorgiou et al. (2017)	Switzerland	Adults	Chron's Disease (Inflammatory bowel disease)	Gastrointestinal tract	2	Cochrane Handbook & PRISMA	Downs and Black Checklist	up to January 2017	Oral disease as outcome	Aphthous lesions	Oral lesions	Odds Ratio	1.99 (0.56;7.08)	FALSE	Yes	Yes	Yes	74	Yes	No	Non-significant	Binary
14	Papageorgiou et al. (2017)	Switzerland	Adults	Chron's Disease (Inflammatory bowel disease)	Gastrointestinal tract	2	Cochrane Handbook & PRISMA	Downs and Black Checklist	up to January 2017	Oral disease as outcome	Hairy tongue	Oral lesions	Odds Ratio	9.44 (1.07;83.01)	TRUE	Yes	Yes	Yes	0	Yes	No	Weak	Binary	2
14	Papageorgiou et al. (2017)	Switzerland	Adults	Chron's Disease (Inflammatory bowel disease)	Gastrointestinal tract	2	Cochrane Handbook & PRISMA	Downs and Black Checklist	up to January 2017	Oral disease as outcome	Ulceration	Oral lesions	Odds Ratio	11.16 (1.30;95.55)	TRUE	Yes	Yes	Yes	0	Yes	No	Weak	Binary	2
14	Papageorgiou et al. (2017)	Switzerland	Adults	Ulcerative colitis (Inflammatory bowel disease)	Gastrointestinal tract	3	Cochrane Handbook & PRISMA	Downs and Black Checklist	up to January 2017	Oral disease as outcome	Periodontitis	Periodontal disease	Odds Ratio	5.11 (2.92;8.92)	TRUE	Yes	Yes	Yes	0	Yes	No	Weak	Binary	34
14	Papageorgiou et al. (2017)	Switzerland	Adults	Ulcerative colitis (Inflammatory bowel disease)	Gastrointestinal tract	3	Cochrane Handbook & PRISMA	Downs and Black Checklist	up to January 2017	Oral disease as outcome	DMFT	Dental Caries	Mean Difference	3.97 (1.94;6.00)	TRUE	Yes	Yes	Yes	82	Yes	No	Weak	Continuous	14
14	Papageorgiou et al. (2017)	Switzerland	Adults	Ulcerative colitis (Inflammatory bowel disease)	Gastrointestinal tract	2	Cochrane Handbook & PRISMA	Downs and Black Checklist	up to January 2017	Oral disease as outcome	Oral lesions	Oral lesions	Odds Ratio	6.27 (1.53;25.70)	TRUE	Yes	Yes	Yes	87	Yes	No	Weak	Binary	3
14	Papageorgiou et al. (2017)	Switzerland	Adults	Ulcerative colitis (Inflammatory bowel disease)	Gastrointestinal tract	2	Cochrane Handbook & PRISMA	Downs and Black Checklist	up to January 2017	Oral disease as outcome	Angular cheilitis	Oral lesions	Odds Ratio	4.54 (0.07;288.50)	TRUE	No	No	No	73	No	No	Weak	Binary	0
14	Papageorgiou et al. (2017)	Switzerland	Adults	Ulcerative colitis (Inflammatory bowel disease)	Gastrointestinal tract	3	Cochrane Handbook & PRISMA	Downs and Black Checklist	up to January 2017	Oral disease as outcome	Aphthous lesions	Oral lesions	Odds Ratio	3.38 (1.75;6.53)	TRUE	Yes	Yes	Yes	0	Yes	No	Weak	Binary	12
14	Papageorgiou et al. (2017)	Switzerland	Adults	Ulcerative colitis (Inflammatory bowel disease)	Gastrointestinal tract	2	Cochrane Handbook & PRISMA	Downs and Black Checklist	up to January 2017	Oral disease as outcome	Hairy tongue	Oral lesions	Odds Ratio	9.21 (0.93;91.25)	TRUE	No	No	No	0	Yes	No	Weak	Binary	1
14	Papageorgiou et al. (2017)	Switzerland	Adults	Ulcerative colitis (Inflammatory bowel disease)	Gastrointestinal tract	2	Cochrane Handbook & PRISMA	Downs and Black Checklist	up to January 2017	Oral disease as outcome	Ulceration	Oral lesions	Odds Ratio	9.21 (0.93;91.25)	TRUE	No	No	No	0	Yes	No	Weak	Binary	1
15	Akcalı et al. (2019)	Germany	Adults and children	Thalassemia major	Blood disorders	14	PRISMA	NOS	up to September 2018	Oral disease as outcome	Gingivitis (measured through Loe & Silness Gingival Index)	Periodontal disease	Mean Difference	-0.29 (-0.44;-0.14)	TRUE	Yes	Yes	Yes	86	Yes	No	Highly suggestive	Continuous	61
15	Akcalı et al. (2019)	Germany	Adults and children	Thalassemia major	Blood disorders	2	PRISMA	NOS	up to September 2018	Oral disease as outcome	Bleeding on Probing	Periodontal disease	Mean Difference	-12.72 (-23.72;-1.73)	TRUE	No	No	Yes	0	Yes	No	Weak	Continuous	2
15	Akcalı et al. (2019)	Germany	Adults and children	Thalassemia major	Blood disorders	14	PRISMA	NOS	up to September 2018	Oral disease as outcome	Plaque Index	Periodontal disease	Mean Difference	-0.23 (-0.36;-0.09)	TRUE	No	Yes	Yes	64	Yes	No	Suggestive	Continuous	42
15	Akcalı et al. (2019)	Germany	Adults and children	Thalassemia major	Blood disorders	14	PRISMA	NOS	up to September 2018	Oral disease as outcome	PD	Periodontal disease	Mean Difference	-0.30 (-0.65;0.04)	TRUE	No	No	No	93	No	No	Weak	Continuous	1
15	Akcalı et al. (2019)	Germany	Adults and children	Thalassemia major	Blood disorders	14	PRISMA	NOS	up to September 2018	Oral disease as outcome	Oral Hygiene Index simplified	Periodontal disease	Mean Difference	-0.18 (-0.49;0.13)	TRUE	No	No	No	88	No	No	Weak	Continuous	0
16	Cerutti-Kopplin et al. (2016)	Brazil	Adults	Cognitive Decline	Neurodegenerative diseases	3	PRISMA	STROBE	up to December 2014	Oral disease as exposure	Tooth Loss	Tooth Loss	Hazard Ratio	1.26 (1.14;1.40)	TRUE	Yes	Yes	Yes	0	Yes	No	Strong	Binary	20
16	Cerutti-Kopplin et al. (2016)	Brazil	Adults	Dementia	Neurodegenerative diseases	6	PRISMA	STROBE	up to December 2014	Oral disease as exposure	Tooth Loss	Tooth Loss	Hazard Ratio	1.22 (1.04;1.42)	TRUE	Yes	Yes	Yes	33.49	Yes	No	Strong	Binary	8
17	Dai et al. (2015)	Hong Kong	Adults	Stroke	Cardiovascular Diseases	2	Not Reported	Methodological Evaluation of Observational Research (MORE)	up to November 2013	Oral disease as outcome	Gingivitis (measured through Index)	Periodontal disease	Standardized Mean Difference	0.65 (0.32;0.99)	TRUE	Yes	Yes	Yes	76.6	Yes	No	Weak	Continuous	10
17	Dai et al. (2015)	Hong Kong	Adults	Stroke	Cardiovascular Diseases	2	Not Reported	Methodological Evaluation of Observational Research (MORE)	up to November 2013	Oral disease as outcome	Tooth Loss	Tooth Loss	Standardized Mean Difference	0.27 (0.10;0.44)	TRUE	Yes	Yes	Yes	39.8	Yes	No	Strong	Continuous	6
17	Dai et al. (2015)	Hong Kong	Adults	Stroke	Cardiovascular Diseases	2	Not Reported	Methodological Evaluation of Observational Research (MORE)	up to November 2013	Oral disease as outcome	DMFT	Dental Caries	Standardized Mean Difference	0.25 (0.10;0.40)	TRUE	No	Yes	Yes	0	Yes	No	Weak	Continuous	6
18	Nascimento et al. (2018)	Denmark	Adults	Diabetes mellitus	Metabolic Disorders	6	MOOSE	NOS	up to May 2017	Oral disease as outcome	Periodontitis	Periodontal disease	Risk Ratio	1.86 (1.25;2.77)	TRUE	Yes	Yes	Yes	89.7	Yes	No	Highly suggestive	Binary	15
19	Li et al. (2015)	Hong Kong	Children and Adolescents	Obesity	Metabolic Disorders	3	PRISMA	STROBE	up to December 2014	Oral disease as outcome	Plaque Index	Periodontal disease	Odds Ratio	4.75 (2.42;9.34)	TRUE	Yes	Yes	Yes	0	Yes	No	Weak	Binary	20
19	Li et al. (2015)	Hong Kong	Children and Adolescents	Obesity	Metabolic Disorders	3	PRISMA	STROBE	up to December 2014	Oral disease as outcome	Bleeding on probing	Periodontal disease	Odds Ratio	5.41 (2.75;10,63)	TRUE	Yes	Yes	Yes	0	Yes	No	Weak	Binary	24
19	Li et al. (2015)	Hong Kong	Children and Adolescents	Obesity	Metabolic Disorders	2	PRISMA	STROBE	up to December 2014	Oral disease as outcome	Subgingival calculus	Periodontal disease	Odds Ratio	3.07 (1.10;8.62)	TRUE	Yes	Yes	Yes	0	Yes	No	Weak	Binary	2
19	Li et al. (2015)	Hong Kong	Children and Adolescents	Obesity	Metabolic Disorders	2	PRISMA	STROBE	up to December 2014	Oral disease as outcome	Supragingival calculus	Periodontal disease	Odds Ratio	1.08 (0.60;1.94)	FALSE	Yes	Yes	Yes	0	Yes	No	Non-significant	Binary
19	Li et al. (2015)	Hong Kong	Children and Adolescents	Obesity	Metabolic Disorders	2	PRISMA	STROBE	up to December 2014	Oral disease as outcome	Periodontitis	Periodontal disease	Odds Ratio	14.15 (5.10;39.25)	TRUE	Yes	Yes	Yes	0	Yes	No	Weak	Binary	18
19	Li et al. (2015)	Hong Kong	Children and Adolescents	Obesity	Metabolic Disorders	2	PRISMA	STROBE	up to December 2014	Oral disease as outcome	Stimulated salivary secretion	Salivary flow rate	Mean Difference	-0.89 (-1.18; -0.61)	TRUE	Yes	Yes	Yes	0	Yes	No	Weak	Continuous	25
20	Galletti et al. (2019)	Spain	Adults	Marfan's Syndrome	Marfan's Syndrome	2	PRISMA	NOS	up to September 2018	Oral disease as outcome	Periodontal disease	Periodontal disease	Mean Difference	0.68 (-0.48;1.83)	FALSE	No	No	No	98	No	No	Non-significant	Continuous
20	Galletti et al. (2019)	Spain	Adults	Marfan's Syndrome	Marfan's Syndrome	2	PRISMA	NOS	up to September 2018	Oral disease as outcome	PD	Periodontal disease	Mean Difference	1.49 (-1.75;4.74)	FALSE	No	No	No	98	No	No	Non-significant	Continuous
20	Galletti et al. (2019)	Spain	Adults	Marfan's Syndrome	Marfan's Syndrome	2	PRISMA	NOS	up to September 2018	Oral disease as outcome	Bleeding on Probing	Periodontal disease	Mean Difference	1.26 (0.47;3.42)	FALSE	No	No	No	0	No	No	Non-significant	Continuous
20	Galletti et al. (2019)	Spain	Adults	Marfan's Syndrome	Marfan's Syndrome	2	PRISMA	NOS	up to September 2018	Oral disease as outcome	DMFT	Dental Caries	Mean Difference	1.08 (-1.27;3.42)	FALSE	No	No	No	98	No	No	Non-significant	Continuous
21	Muñoz Aguilera et al. (2020)	United Kingdom	Adults	Hypertension	Cardiovascular Diseases	20	PRISMA	NOS; ROB-2	up to December 2018	Oral disease as outcome	Periodontitis	Periodontal disease	Odds Ratio	1.22 (1.10;1.35)	TRUE	Yes	Yes	Yes	85	Yes	No	Highly suggestive	Binary	85
21	Muñoz Aguilera et al. (2020)	United Kingdom	Adults	Hypertension SBP	Cardiovascular Diseases	20	PRISMA	NOS; ROB-2	up to December 2018	Oral disease as exposure	Periodontitis	Periodontal disease	Mean Difference	4.49 (2.88;6.11)	TRUE	Yes	Yes	Yes	98	Yes	No	Highly suggestive	Continuous	201
21	Muñoz Aguilera et al. (2020)	United Kingdom	Adults	Hypertension DBP	Cardiovascular Diseases	20	PRISMA	NOS; ROB-2	up to December 2018	Oral disease as exposure	Periodontitis	Periodontal disease	Mean Difference	2.03 (1.25;2.81)	TRUE	Yes	Yes	Yes	96	Yes	No	Highly suggestive	Continuous	173
22	Kisely et al. (2015)	Australia	Children, Adolescents and Adults	Eating disorders	Mental disorders	10	MOOSE	NOS	up to June 2014	Oral disease as outcome	Dental erosion	Tooth Erosion	Odds Ratio	5.00 (3.31;7.58)	TRUE	Yes	Yes	Yes	74	Yes	No	Highly suggestive	Binary	207
22	Kisely et al. (2015)	Australia	Children, Adolescents and Adults	Eating disorders	Mental disorders	5	MOOSE	NOS	up to June 2014	Oral disease as outcome	Dental caries	Dental Caries	Mean Difference	3.07 (0.66;5.48)	TRUE	Yes	Yes	Yes	0	Yes	No	Weak	Continuous	7
22	Kisely et al. (2015)	Australia	Children, Adolescents and Adults	Eating disorders	Mental disorders	5	MOOSE	NOS	up to June 2014	Oral disease as outcome	Dry mouth/Hyposalivation	Salivary flow rate	Odds Ratio	2.24 (1.44;3.51)	TRUE	No	Yes	No	73	Yes	No	Weak	Binary	19
23	Kapellas et al. (2019)	Australia	Adults	Chronic Kidney Disease	Chronic kidney disease	9	MOOSE	NOS	up to March 2017	Oral disease as exposure	Periodontitis	Periodontal disease	Odds Ratio	1.60 (1.44;1.79)	TRUE	Yes	Yes	Yes	39.2	Yes	No	Strong	Binary	246
23	Kapellas et al. (2019)	Australia	Adults	Chronic Kidney Disease	Chronic kidney disease	8	MOOSE	NOS	up to March 2017	Oral disease as outcome	Periodontitis	Periodontal disease	Odds Ratio	1.69 (0.84;3.40)	FALSE	No	No	No	89.8	No	No	Non-significant	Binary
24	Nascimento et al. (2015)	Brazil	Adults	Overweight	Metabolic Disorders	5	PRISMA	NOS	up to February 2015	Oral disease as outcome	Periodontitis	Periodontal disease	Risk Ratio	1.13 (1.06;1.20)	TRUE	No	No	Yes	41.6	Yes	Yes	Weak	Binary	21
24	Nascimento et al. (2015)	Brazil	Adults	Obese	Metabolic Disorders	5	PRISMA	NOS	up to February 2015	Oral disease as outcome	Periodontitis	Periodontal disease	Risk Ratio	1.34 (1.21;1.47)	TRUE	No	No	Yes	2.7	Yes	Yes	Weak	Binary	54
25	Nadim et al. (2020)	United Kingdom	Adults	Dementia	Neurodegenerative diseases	12	PRISMA	NOS	up to November 2018	Oral disease as exposure	Periodontal disease	Periodontal disease	Risk Ratio	1.38 (1.01;1.90)	TRUE	Yes	Yes	No	97.9	Yes	No	Weak	Binary	7
26	Ioannidou et al. (2006)	USA	Adults	CRP	Systemic Inflammation	3	Not reported	CONSORT	up to July 2005	Oral disease as exposure	Periodontitis	Periodontal disease	Weighted Mean Difference	-0.18 (-0.70;0.34)	FALSE	No	No	No	0	No	No	Non-significant	Continuous
27	Jerônimo et al. (2020)	Brazil	Adults	Nosocomial pneumonia	Respiratory diseases	5	PRISMA	NOS	up to April 2018	Oral disease as exposure	Periodontitis	Periodontal disease	Odds Ratio	2.55 (1.68;3.86)	TRUE	Yes	Yes	Yes	0	Yes	No	Weak	Binary	31
28	Darnaud et al. (2021)	France	Adults	Pulse Wave Velocity (Carotid-Femoral)	Cardiovascular Diseases	5	PRISMA	NOS	up to April 2020	Oral disease as exposure	Periodontitis	Periodontal disease	Standardized Mean Difference	0.84 (0.50;1.18)	TRUE	Yes	Yes	Yes	5	Yes	No	Weak	Continuous	39
28	Darnaud et al. (2021)	France	Adults	Pulse Wave Velocity (Carotid-Radial)	Cardiovascular Diseases	4	PRISMA	NOS	up to April 2020	Oral disease as exposure	Periodontitis	Periodontal disease	Standardized Mean Difference	0.34 (0.14;0.54)	TRUE	No	Yes	Yes	35	Yes	No	Suggestive	Continuous	13
28	Darnaud et al. (2021)	France	Adults	Pulse Wave Velocity (Brackial-Ankle)	Cardiovascular Diseases	2	PRISMA	NOS	up to April 2020	Oral disease as exposure	Periodontitis	Periodontal disease	Standardized Mean Difference	0.48 (0.15;0.82)	TRUE	No	Yes	Yes	46	Yes	No	Weak	Continuous	5
29	Didilescu et al. (2021)	Romania	Children and Adults	Liver transplantation	Transplanted recipients	6	PRISMA	National Heart, Lung, and Blood Institute (NHLBI)	up to December 2018	Oral disease as exposure	Oral cancers	Oral lesions	Risk Ratio	5.01 (2.80;8.94)	TRUE	Yes	Yes	Yes	50.7	Yes	No	Highly suggestive	Binary	60
30	Gobin et al. (2020)	China	Adults	Metabolic Syndrome	Metabolic Disorders	39	PRISMA	NOS	up to August 2019	Oral disease as exposure	Periodontitis	Periodontal disease	Odds Ratio	1.99 (1.75;2.25)	TRUE	Yes	Yes	Yes	87.7	Yes	No	Highly suggestive	Binary	1549
30	Gobin et al. (2020)	China	Adults	Metabolic Syndrome	Metabolic Disorders	39	PRISMA	NOS	up to August 2019	Oral disease as exposure	Periodontitis adjusted ORs	Periodontal disease	Odds Ratio	1.45 (1.31;1.60)	TRUE	Yes	Yes	Yes	73.5	Yes	No	Highly suggestive	Binary	703
31	Wei et al. (2021)	China	Adult males	Cancer Prostate	Cancer	7	PRISMA	NOS	up to July 2020	Oral disease as exposure	Periodontal disease	Periodontal disease	Risk Ratio	1.17 (1.07;1.27)	TRUE	Yes	Yes	Yes	5.8	Yes	No	Strong	Binary	24
32	Guo et al. (2021)	China	Adult males	Cancer Prostate	Cancer	9	PRISMA	NOS	up to April 2020	Oral disease as exposure	Periodontal disease	Periodontal disease	Risk Ratio	1.40 (1.16;1.70)	TRUE	Yes	Yes	Yes	76.1	Yes	No	Highly suggestive	Binary	32
33	Akram et al. (2016)	Malaysia	Adults	Obesity	Metabolic Disorders	11	PRISMA	NOS	up to May 2016	Oral disease as outcome	Periodontitis GCF resistin	Periodontal disease	Mean Difference	0.32 (0.04;0.60)	TRUE	No	No	No	0	Yes	No	Weak	Continuous	10
33	Akram et al. (2016)	Malaysia	Adults	Obesity	Metabolic Disorders	11	PRISMA	NOS	up to May 2016	Oral disease as outcome	Periodontitis GCF adiponectin	Periodontal disease	Mean Difference	0.14 (-0.09;0.38)	FALSE	No	No	No	0	No	No	Non-significant	Continuous
33	Akram et al. (2016)	Malaysia	Adults	Obesity	Metabolic Disorders	11	PRISMA	NOS	up to May 2016	Oral disease as outcome	Periodontitis GCF leptin	Periodontal disease	Mean Difference	0.03 (-0.31;0.36)	FALSE	No	No	No	0	No	No	Non-significant	Continuous
33	Akram et al. (2016)	Malaysia	Adults	Obesity	Metabolic Disorders	11	PRISMA	NOS	up to May 2016	Oral disease as outcome	Periodontitis GCF TNF-a	Periodontal disease	Mean Difference	0.58 (-0.01;1.18)	FALSE	No	No	No	81.44	No	No	Non-significant	Continuous
33	Akram et al. (2016)	Malaysia	Adults	Obesity	Metabolic Disorders	11	PRISMA	NOS	up to May 2016	Oral disease as outcome	Periodontitis GCF IL-6	Periodontal disease	Mean Difference	0.02 (-0.28;0.32)	FALSE	No	No	No	0	No	No	Non-significant	Continuous
33	Akram et al. (2016)	Malaysia	Adults	Obesity	Metabolic Disorders	11	PRISMA	NOS	up to May 2016	Oral disease as outcome	Periodontitis GCF IL-8	Periodontal disease	Mean Difference	0.74 (-0.45;1.93)	FALSE	No	No	No	91.95	No	No	Non-significant	Continuous
33	Akram et al. (2016)	Malaysia	Adults	Obesity	Metabolic Disorders	11	PRISMA	NOS	up to May 2016	Oral disease as outcome	Periodontitis GCF IL-1B	Periodontal disease	Mean Difference	0.62 (0.31;0.94)	TRUE	Yes	Yes	Yes	0	Yes	No	Weak	Continuous	52
34	Zhu et al. (2017)	China	Adults	Circulating leptin	Metabolic Disorders	25	PRISMA	Agency for Healthcare Research and Quality (AHRQ) for CS and Methodological Index for Nonrandomized Studies (MINORS) for NRSI	up to September 2016	Oral disease as exposure	Periodontitis	Periodontal disease	Standardized Mean Difference	0.97 (0.35;1.59)	TRUE	Yes	Yes	Yes	93.4	Yes	No	Weak	Continuous	62
34	Zhu et al. (2017)	China	Adults	Circulating leptin	Metabolic Disorders	25	PRISMA	Agency for Healthcare Research and Quality (AHRQ) for CS and Methodological Index for Nonrandomized Studies (MINORS) for NRSI	up to September 2016	Oral disease as exposure	Periodontal treatment	Periodontal treatment	Standardized Mean Difference	-0.54 (-1.21;0.13)	FALSE	No	No	No	86.4	No	No	Non-significant	Continuous
34	Zhu et al. (2017)	China	Adults	Circulating adiponectin	Metabolic Disorders	25	PRISMA	Agency for Healthcare Research and Quality (AHRQ) for CS and Methodological Index for Nonrandomized Studies (MINORS) for NRSI	up to September 2016	Oral disease as exposure	Periodontitis	Periodontal disease	Standardized Mean Difference	-0.24 (-0.39;-0.10)	TRUE	Yes	Yes	Yes	48.8	Yes	No	Weak	Continuous	66
34	Zhu et al. (2017)	China	Adults	Circulating adiponectin	Metabolic Disorders	25	PRISMA	Agency for Healthcare Research and Quality (AHRQ) for CS and Methodological Index for Nonrandomized Studies (MINORS) for NRSI	up to September 2016	Oral disease as exposure	Periodontal treatment	Periodontal treatment	Standardized Mean Difference	0.38 (0.16;0.61)	TRUE	Yes	Yes	Yes	54.2	Yes	No	Weak	Continuous	81
35	Qi et al. (2021)	USA	Adults	Cognitive Impairment	Neurodegenerative diseases	16	PRISMA	NOS	up to March 2020	Oral disease as exposure	Periodontitis	Periodontal disease	Risk Ratio	1.48 (1.18;1.87)	TRUE	Yes	Yes	Yes	56	Yes	No	Highly suggestive	Binary	56
35	Qi et al. (2021)	USA	Adults	Dementia	Neurodegenerative diseases	16	PRISMA	NOS	up to March 2020	Oral disease as exposure	Periodontitis	Periodontal disease	Risk Ratio	1.28 (1.09;1.49)	TRUE	Yes	Yes	Yes	48.1	Yes	No	Strong	Binary	40
36	Jordão et al. (2020)	United Kingdom	Adults	Gastro-oesophageal reflux	Gastrointestinal tract	9	PRISMA	NOS	up to August 2019	Oral disease as outcome	Erosive toothwear	Tooth Erosion	Odds Ratio	4.13 (1.68;10.13)	TRUE	Yes	Yes	Yes	85	Yes	No	Highly suggestive	Binary	23
37	Teshome et al. (2016)	Ethiopia	Adults	Hba1c	Metabolic Disorders	7	PRISMA	Cochrane ROB	up to December 2015	Oral disease as exposure	Periodontal treatment	Periodontal treatment	Mean Difference	0.53 (0.24;0.81)	TRUE	No	Yes	Yes	99	Yes	No	Weak	Continuous	27
37	Teshome et al. (2016)	Ethiopia	Adults	Fasting plasma glucose level	Metabolic Disorders	4	PRISMA	Cochrane ROB	up to December 2015	Oral disease as exposure	Periodontal treatment	Periodontal treatment	Mean Difference	8.95 (4.30;13.61)	TRUE	No	Yes	Yes	99	Yes	No	Weak	Continuous	18
38	Simpson et al. (2015)	United Kingdom	Adults	Hba1c	Metabolic Disorders	3	Cochrane Handbook	Cochrane ROB	up to December 2014	Oral disease as exposure	Periodontal treatment	Periodontal treatment	Mean Difference	-0.02 (-0.20;0.16)	TRUE	No	No	No	51	No	No	Weak	Continuous	0
39	Iheozor-Ejiofor et al. (2017)	United Kingdom	Adults	Adverse birth outcomes (Preterm birth)	Adverse Pregnancy Outcomes	11	Cochrane Handbook	Cochrane ROB	up to October 2016	Oral disease as exposure	Periodontal treatment	Periodontal treatment	Risk Ratio	0.87 (0.70;1.10)	FALSE	No	No	No	66	No	No	Non-significant	Binary
39	Iheozor-Ejiofor et al. (2017)	United Kingdom	Adults	Adverse birth outcomes (Low birth weight)	Adverse Pregnancy Outcomes	7	Cochrane Handbook	Cochrane ROB	up to October 2016	Oral disease as exposure	Periodontal treatment	Periodontal treatment	Risk Ratio	0.67 (0.48;0.95)	FALSE	No	No	No	59	No	No	Non-significant	Binary
39	Iheozor-Ejiofor et al. (2017)	United Kingdom	Adults	Adverse birth outcomes (Perinatal mortality)	Adverse Pregnancy Outcomes	7	Cochrane Handbook	Cochrane ROB	up to October 2016	Oral disease as exposure	Periodontal treatment	Periodontal treatment	Risk Ratio	0.85 (0.51;1.43)	FALSE	No	No	No	21	No	No	Non-significant	Binary
39	Iheozor-Ejiofor et al. (2017)	United Kingdom	Adults	Adverse birth outcomes (Pre-eclampsia)	Adverse Pregnancy Outcomes	7	Cochrane Handbook	Cochrane ROB	up to October 2016	Oral disease as exposure	Periodontal treatment	Periodontal treatment	Risk Ratio	1.10 (0.74;1.62)	FALSE	No	No	No	27	No	No	Non-significant	Binary
40	Galdino et al. (2021)	Brazil	Adults	Liver Transplantation Individuals	Transplanted recipients	2	PRISMA	Developed by the authors	up to December 2019	Oral disease as outcome	Plaque Index	Periodontal disease	Mean Difference	0.15 (0.12;0.18)	TRUE	Yes	Yes	Yes	0	Yes	No	Weak	Continuous	69
40	Galdino et al. (2021)	Brazil	Adults	Liver Transplantation Individuals	Transplanted recipients	2	PRISMA	Developed by the authors	up to December 2019	Oral disease as outcome	Gingival index (gingivitis)	Periodontal disease	Mean Difference	0.31 (0.06;0.56)	TRUE	No	No	Yes	99	Yes	No	Weak	Continuous	3
40	Galdino et al. (2021)	Brazil	Adults	Liver Transplantation Individuals	Transplanted recipients	2	PRISMA	Developed by the authors	up to December 2019	Oral disease as outcome	PD	Periodontal disease	Mean Difference	0.49 (-0.26;1.25)	TRUE	No	No	No	96	Yes	No	Weak	Continuous	0
40	Galdino et al. (2021)	Brazil	Adults	Liver Transplantation Individuals	Transplanted recipients	2	PRISMA	Developed by the authors	up to December 2019	Oral disease as outcome	CAL	Periodontal disease	Mean Difference	1.47 (0.19;2.75)	TRUE	No	No	Yes	95	Yes	No	Weak	Continuous	2
41	Chen et al. (2015)	China	Adults	Esophageal carcinoma	Cancer	8	PRISMA	NOS	up to August 2014	Oral disease as exposure	Tooth loss	Tooth Loss	Odds Ratio	1.46 (1.27;1.69)	TRUE	Yes	Yes	Yes	29.9	Yes	Yes	Highly suggestive	Binary	76
42	Ali et al. (2020)	Australia	Adults	Human papillomavirus infection	Virus infection	5	Not reported	National Heart, Lung, and Blood Institute (NHLBI)	up to February 2020	Oral disease as exposure	Periodontitis	Periodontal disease	Odds Ratio	4.71 (0.57;38.97)	FALSE	No	No	No	70	No	No	Non-significant	Binary
42	Ali et al. (2020)	Australia	Adults	Human papillomavirus infection	Virus infection	5	Not reported	National Heart, Lung, and Blood Institute (NHLBI)	up to February 2020	Oral disease as exposure	Periodontitis	Periodontal disease	Odds Ratio	3.65 (1.67;8.01)	TRUE	No	Yes	Yes	70	Yes	No	Suggestive	Binary	15
42	Ali et al. (2020)	Australia	Adults	Human papillomavirus infection	Virus infection	5	Not reported	National Heart, Lung, and Blood Institute (NHLBI)	up to February 2020	Oral disease as exposure	Periodontitis	Periodontal disease	Odds Ratio	3.99 (1.82;8.77)	TRUE	No	Yes	Yes	62	Yes	No	Suggestive	Binary	15
43	Nascimento et al. (2016)	Brazil	Adults	Obesity	Metabolic Disorders	3	PRISMA	JBI criteria	up to July 2015	Oral disease as outcome	Tooth loss	Tooth Loss	Odds Ratio	1.49 (1.20;1.86)	TRUE	Yes	Yes	Yes	83.5	Yes	No	Highly suggestive	Binary	12
43	Nascimento et al. (2016)	Brazil	Adults	Obesity	Metabolic Disorders	2	PRISMA	JBI criteria	up to July 2015	Oral disease as outcome	Edentulism	Edentulism	Odds Ratio	1.25 (1.10;1.42)	TRUE	Yes	Yes	Yes	0	Yes	No	Strong	Binary	7
43	Nascimento et al. (2016)	Brazil	Adults	Obesity	Metabolic Disorders	11	PRISMA	JBI criteria	up to July 2015	Oral disease as exposure	Tooth loss	Tooth Loss	Odds Ratio	1.41 (1.11;1.79)	TRUE	No	Yes	Yes	77.7	Yes	No	Suggestive	Binary	22
43	Nascimento et al. (2016)	Brazil	Adults	Obesity	Metabolic Disorders	8	PRISMA	JBI criteria	up to July 2015	Oral disease as exposure	Edentulism	Edentulism	Odds Ratio	1.60 (1.29;2.00)	TRUE	Yes	Yes	Yes	50.1	Yes	No	Highly suggestive	Binary	47
44	Yue et al. (2020)	China	Adults	Inflammation and metabolic markers in patients undergoing haemodialysis and/or peritoneal dialysis - CRP	Systemic Inflammation	4	PRISMA	Cochrane ROB	up to July 2019	Oral disease as exposure	Periodontal treatment	Periodontal treatment	Standardized Mean Difference	-1.53 (-2.95;-0.11)	TRUE	No	Yes	Yes	97.6	Yes	No	Weak	Continuous	3
44	Yue et al. (2020)	China	Adults	Inflammation and metabolic markers in patients undergoing haemodialysis and/or peritoneal dialysis - IL-6	Systemic Inflammation	2	PRISMA	Cochrane ROB	up to July 2019	Oral disease as exposure	Periodontal treatment	Periodontal treatment	Standardized Mean Difference	-0.23 (-0.78;0.33)	FALSE	No	No	No	62.4	No	No	Non-significant	Continuous
44	Yue et al. (2020)	China	Adults	Inflammation and metabolic markers in patients undergoing haemodialysis and/or peritoneal dialysis - Albumin	Systemic Inflammation	2	PRISMA	Cochrane ROB	up to July 2019	Oral disease as exposure	Periodontal treatment	Periodontal treatment	Standardized Mean Difference	1.36 (-0.22;2.94)	FALSE	No	No	No	93.4	No	No	Non-significant	Continuous
45	Wang et al. (2020)	China	Adults	Cancer Lung	Cancer	6	PRISMA	NOS	up to January 2020	Oral disease as exposure	Periodontal disease	Periodontal disease	Hazard Ratio	1.40 (1.25;1.58)	TRUE	Yes	Yes	Yes	8.7	Yes	No	Strong	Binary	70
45	Wang et al. (2020)	China	Adults	Cancer Lung	Cancer	2	PRISMA	NOS	up to January 2020	Oral disease as exposure	Edentulism	Edentulism	Hazard Ratio	1.93 (1.05;3.57)	TRUE	No	Yes	No	55.3	Yes	No	Weak	Binary	2
46	Otero Rey et al. (2019)	Spain	Adults	Diabetes mellitus	Metabolic Disorders	4	PRISMA	Oxford Centre for Evidence-Based Medicine (OCEBM) Levels of Evidence	up to March 2018	Oral disease as outcome	Lichen planus	Oral lesions	Risk Ratio	2.43 (0.95;6.21)	FALSE	No	No	No	71.3	No	No	Non-significant	Binary
46	Otero Rey et al. (2019)	Spain	Adults	Diabetes mellitus	Metabolic Disorders	9	PRISMA	Oxford Centre for Evidence-Based Medicine (OCEBM) Levels of Evidence	up to March 2018	Oral disease as exposure	Lichen planus	Oral lesions	Risk Ratio	1.45 (0.88;2.41)	FALSE	No	No	No	4.99	No	No	Non-significant	Binary
47	Dioguardi et al. (2019)	Italy	Adults	Alzheimer's Disease	Neurodegenerative diseases	6	PRISMA	NOS	up to October 2018	Oral disease as outcome	Tooth Loss	Tooth Loss	Odds Ratio	1.52 (1.00;2.30)	FALSE	No	No	Yes	98	No	No	Non-significant	Binary
47	Dioguardi et al. (2019)	Italy	Adults	Alzheimer's Disease	Neurodegenerative diseases	6	PRISMA	NOS	up to October 2018	Oral disease as outcome	Edentulism	Edentulism	Odds Ratio	2.26 (1.70;3.01)	TRUE	Yes	Yes	Yes	75	Yes	No	Highly suggestive	Binary	64
48	Cao et al. (2019)	China	Adults	type 2 diabetes mellitus (T2DM)	Metabolic Disorders	2	PRISMA	Cochrane ROB	up to May 2018	Oral disease as exposure	Periodontal treatment	Periodontal treatment	Mean Difference	0.40 (0.09;0.80)	TRUE	No	Yes	Yes	95.43	Yes	No	Weak	Continuous	3
49	Corbella et al. (2013)	Italy	Adults	Diabetes Hba1c 3 months	Metabolic Disorders	8	Not reported	Cochrane ROB	up to October 2012	Oral disease as exposure	Periodontal treatment	Periodontal treatment	Mean Difference	-0.38 (-0.53;0.23)	TRUE	No	No	No	69	No	No	Weak	Continuous	65
49	Corbella et al. (2013)	Italy	Adults	Diabetes Hba1c 6 months	Metabolic Disorders	3	Not reported	Cochrane ROB	up to October 2012	Oral disease as exposure	Periodontal treatment	Periodontal treatment	Mean Difference	-0.31 (-0.74;0.11)	FALSE	No	No	No	69	No	No	Non-significant	Continuous
49	Corbella et al. (2013)	Italy	Adults	Diabetes Hba1c 3 months + adjunctive antimicrobials	Metabolic Disorders	5	Not reported	Cochrane ROB	up to October 2012	Oral disease as exposure	Periodontal treatment	Periodontal treatment	Mean Difference	-9.01 (-15.78;-2.24)	TRUE	No	No	No	69	No	No	Weak	Continuous	8
49	Corbella et al. (2013)	Italy	Adults	Diabetes FPG 3 months	Metabolic Disorders	2	Not reported	Cochrane ROB	up to October 2012	Oral disease as exposure	Periodontal treatment	Periodontal treatment	Mean Difference	-13.62 (-27.69;0.45)	FALSE	No	No	No	0	No	No	Non-significant	Continuous
49	Corbella et al. (2013)	Italy	Adults	Diabetes FPG 6 months	Metabolic Disorders	5	Not reported	Cochrane ROB	up to October 2012	Oral disease as exposure	Periodontal treatment	Periodontal treatment	Mean Difference	0.13 (-0.10;0.35)	FALSE	No	No	No	0	No	No	Non-significant	Continuous
49	Corbella et al. (2013)	Italy	Adults	Diabetes FPG 3 months + adjunctive antimicrobials	Metabolic Disorders	2	Not reported	Cochrane ROB	up to October 2012	Oral disease as exposure	Periodontal treatment	Periodontal treatment	Mean Difference	-0.27 (-40.11;39.56)	FALSE	No	No	No	0	No	No	Non-significant	Continuous
50	Wang et al. (2016)	China	Adult males	Vasculogenic erectile dysfunction	Sexual Health Conditions	4	PRISMA	NOS	up to May 2015	Oral disease as outcome	Periodontitis	Periodontal disease	Odds Ratio	3.07 (1.87;5.05)	TRUE	Yes	Yes	Yes	98	Yes	No	Highly suggestive	Binary	26
50	Wang et al. (2016)	China	Adult males	Vasculogenic erectile dysfunction	Sexual Health Conditions	4	PRISMA	NOS	up to May 2015	Oral disease as outcome	Periodontitis	Periodontal disease	Odds Ratio	2.97 (1.80;4.87)	TRUE	Yes	Yes	Yes	98	Yes	No	Highly suggestive	Binary	23
51	Gopinath et al. (2020)	Malaysia	Adults	Cancer Head and Neck	Cancer	10	PRISMA	NOS	NR	Oral disease as exposure	Periodontitis	Periodontal disease	Odds Ratio	3.19 (2.09;4.85)	TRUE	Yes	Yes	Yes	67.9	Yes	No	Highly suggestive	Binary	97
51	Gopinath et al. (2020)	Malaysia	Adults	Cancer Head and Neck	Cancer	10	PRISMA	NOS	NR	Oral disease as exposure	Alveolar bone loss	Periodontal disease	Odds Ratio	3.54 (2.47;5.07)	TRUE	Yes	Yes	Yes	42	Yes	No	Strong	Binary	83
52	Rapone et al. (2020)	Italy	Children and Adolescents	type 1 diabetes mellitus (T1DM)	Metabolic Disorders	10	PRISMA	NR	up to 2019 (not specified)	Oral disease as outcome	Gingival index (gingivitis)	Periodontal disease	Standardized Mean Difference	0.46 (0.09;0.84)	TRUE	No	No	Yes	60.49	Yes	No	Weak	Continuous	12
53	Wu et al. (2020)	China	Adults	type 2 diabetes mellitus (T2DM)	Metabolic Disorders	53	MOOSE	NOS	up to December 2018	Oral disease as outcome	Periodontitis	Periodontal disease	Risk Ratio	1.34 (1.11;1.61)	TRUE	Yes	Yes	Yes	54.7	Yes	No	Highly suggestive	Binary	129
53	Wu et al. (2020)	China	Adults	type 2 diabetes mellitus (T2DM)	Metabolic Disorders	53	MOOSE	NOS	up to December 2018	Oral disease as exposure	Periodontitis (Mild)	Periodontal disease	Risk Ratio	1.28 (1.07;1.54)	TRUE	Yes	Yes	Yes	20.4	Yes	No	Strong	Binary	90
53	Wu et al. (2020)	China	Adults	type 2 diabetes mellitus (T2DM)	Metabolic Disorders	30	MOOSE	NOS	up to December 2018	Oral disease as exposure	Periodontitis (Severe)	Periodontal disease	Risk Ratio	1.53 (1.27;1.83)	TRUE	Yes	Yes	Yes	0	Yes	No	Strong	Binary	193
54	Botero et al. (2020)	Colombia	Adults	Human cytomegalovirus	Virus infection	26	PRISMA	National Heart, Lung, and Blood Institute (NHLBI)	up to May 2019	Oral disease as outcome	Periodontitis	Periodontal disease	Odds Ratio	5.31 (3.15;8.97)	TRUE	Yes	Yes	Yes	67	Yes	No	Highly suggestive	Binary	352
54	Botero et al. (2020)	Colombia	Adults	Human cytomegalovirus	Virus infection	6	PRISMA	National Heart, Lung, and Blood Institute (NHLBI)	up to May 2019	Oral disease as outcome	Apical Periodontitis	Endodontic Infection	Odds Ratio	3.65 (0.49;27.10)	FALSE	No	No	No	83	Yes	No	Non-significant	Binary
55	Zhang et al. (2020)	China	Adults	Psoriasis	Autoimmune disorders	13	PRISMA	NOS	up to March 2020	Oral disease as outcome	Periodontitis	Periodontal disease	Odds Ratio	2.87 (1.75;4.69)	TRUE	Yes	Yes	Yes	89	Yes	No	Highly suggestive	Binary	71
56	Schmitt et al. (2015)	France	Adults	Pulse Wave Velocity (in general)	Cardiovascular Diseases	7	PRISMA	Cochrane ROB & NOS	up to September 2014	Oral disease as exposure	Periodontitis	Periodontal disease	Mean Difference	0.85 (0.53;1.16)	TRUE	Yes	Yes	Yes	51	Yes	No	Highly suggestive	Continuous	64
56	Schmitt et al. (2015)	France	Adults	Pulse Wave Velocity (Carotid-Femoral)	Cardiovascular Diseases	2	PRISMA	Cochrane ROB & NOS	up to September 2014	Oral disease as exposure	Periodontitis	Periodontal disease	Mean Difference	1.04 (0.34;1.75)	TRUE	Yes	Yes	Yes	58	Yes	No	Weak	Continuous	5
56	Schmitt et al. (2015)	France	Adults	Pulse Wave Velocity (Carotid-Radial)	Cardiovascular Diseases	3	PRISMA	Cochrane ROB & NOS	up to September 2014	Oral disease as exposure	Periodontitis	Periodontal disease	Mean Difference	0.69 (0.03;1.36)	TRUE	Yes	Yes	Yes	78	Yes	No	Highly suggestive	Continuous	2
56	Schmitt et al. (2015)	France	Adults	Pulse Wave Velocity (Brackial-Ankle)	Cardiovascular Diseases	2	PRISMA	Cochrane ROB & NOS	up to September 2014	Oral disease as exposure	Periodontitis	Periodontal disease	Mean Difference	0.83 (0.45;1.22)	TRUE	Yes	Yes	Yes	0	Yes	No	Weak	Continuous	12
57	Atieh et al. (2014)	New Zealand	Adults	type 2 diabetes mellitus (T2DM) - GCF IL1-B	Metabolic Disorders	4	Not reported	STROBE	up to November 2012	Oral disease as exposure	Periodontitis	Periodontal disease	Standardized Mean Difference	0.90 (0.39;1.41)	TRUE	Yes	Yes	Yes	0	Yes	No	Weak	Continuous	14
57	Atieh et al. (2014)	New Zealand	Adults	type 2 diabetes mellitus (T2DM) - GCF IL6	Metabolic Disorders	4	Not reported	STROBE	up to November 2012	Oral disease as exposure	Periodontitis	Periodontal disease	Standardized Mean Difference	0.70 (-0.20;1.61)	FALSE	No	No	No	77	No	No	Non-significant	Continuous
57	Atieh et al. (2014)	New Zealand	Adults	type 2 diabetes mellitus (T2DM) - GCF TNF-a	Metabolic Disorders	4	Not reported	STROBE	up to November 2012	Oral disease as exposure	Periodontitis	Periodontal disease	Standardized Mean Difference	0.33 (-0.19;0.86)	FALSE	No	No	No	0	No	No	Non-significant	Continuous
58	Corbella et al. (2016)	Italy	Adult females	Adverse Pregnancy Outcomes Preterm birth 37 w	Adverse Pregnancy Outcomes	17	Not reported	Cochrane Bias Methods Group 28	up to January 2015	Oral disease as exposure	Periodontitis	Periodontal disease	Risk Ratio	1.61 (1.33;1.95)	TRUE	Yes	Yes	Yes	79	Yes	No	Highly suggestive	Binary	133
58	Corbella et al. (2016)	Italy	Adult females	Adverse Pregnancy Outcomes Low bigthweight	Adverse Pregnancy Outcomes	10	Not reported	Cochrane Bias Methods Group 28	up to January 2015	Oral disease as exposure	Periodontitis	Periodontal disease	Risk Ratio	1.65 (1.27;2.14)	TRUE	Yes	Yes	Yes	79	Yes	No	Highly suggestive	Binary	42
58	Corbella et al. (2016)	Italy	Adult females	Adverse Pregnancy Outcomes Preterm Low & bigthweight	Adverse Pregnancy Outcomes	4	Not reported	Cochrane Bias Methods Group 28	up to January 2015	Oral disease as exposure	Periodontitis	Periodontal disease	Risk Ratio	3.44 (1.34;8.80)	TRUE	Yes	Yes	Yes	90	Yes	No	Highly suggestive	Binary	6
59	Hua et al. (2016)	China	Adults	Ventilator-associated pneumonia	Respiratory diseases	18	Cochrane Handbook	Cochrane ROB	up to December 2015	Oral disease as exposure	Oral hygiene care Chlorhexidine vs. Placebo	Periodontal treatment	Risk Ratio	0.74 (0.61;0.89)	TRUE	Yes	Yes	Yes	90	Yes	No	Highly suggestive	Binary	45
59	Hua et al. (2016)	China	Adults	Mortality	Mortality	15	Cochrane Handbook	Cochrane ROB	up to December 2015	Oral disease as exposure	Oral hygiene care Chlorhexidine vs. Placebo	Dental Treatment	Risk Ratio	1.09 0.96;1.23)	FALSE	No	No	No	0	No	Yes	Non-significant	Binary
60	Araújo et al. (2016)	Brazil	Adults	Depression	Mental disorders	7	PRISMA	NOS	up to October 2015	Oral disease as outcome	Periodontitis	Periodontal disease	Odds Ratio	1.03 (0.75;1.41)	FALSE	No	No	No	87.48	No	No	Non-significant	Binary
61	Ziukaite et al. (2018)	The Netherlands	Adults	Diabetes Mellitus	Metabolic Disorders	21	MOOSE	Keukenmeester et al. (2013)	NR	Oral disease as exposure	Periodontitis	Periodontal disease	Odds Ratio	2.59 (2.12;3.15)	TRUE	Yes	Yes	Yes	74	Yes	No	Highly suggestive	Binary	653
62	Ferreira et al. (2019)	Brazil	Adults	Asthma	Respiratory diseases	6	PRISMA	Fowkes and Fulton checklist (1991)	up to June 2015	Oral disease as outcome	Plaque Index	Periodontal disease	Standardized Mean Difference	0.21 (-0.44;0.87)	FALSE	No	No	No	95	No	No	Non-significant	Continuous
62	Ferreira et al. (2019)	Brazil	Adults	Asthma	Respiratory diseases	5	PRISMA	Fowkes and Fulton checklist (1991)	up to June 2015	Oral disease as outcome	Gingival index (gingivitis)	Periodontal disease	Standardized Mean Difference	0.80 (-0.26;1.86)	FALSE	No	No	No	95	No	No	Non-significant	Continuous
62	Ferreira et al. (2019)	Brazil	Adults	Asthma	Respiratory diseases	2	PRISMA	Fowkes and Fulton checklist (1991)	up to June 2015	Oral disease as outcome	Bleeding on Probing	Periodontal disease	Standardized Mean Difference	4.83 (-2.49;12.16)	FALSE	No	No	No	83	No	No	Non-significant	Continuous
62	Ferreira et al. (2019)	Brazil	Adults	Asthma	Respiratory diseases	6	PRISMA	Fowkes and Fulton checklist (1991)	up to June 2015	Oral disease as outcome	Calculus Index	Periodontal disease	Standardized Mean Difference	0.57 (0.44;0.70)	TRUE	Yes	Yes	Yes	0	Yes	No	Weak	Continuous	158
62	Ferreira et al. (2019)	Brazil	Adults	Asthma	Respiratory diseases	6	PRISMA	Fowkes and Fulton checklist (1991)	up to June 2015	Oral disease as outcome	CAL	Periodontal disease	Standardized Mean Difference	1.13 (0.09;2.18)	TRUE	No	No	Yes	98	Yes	No	Weak	Continuous	5
63	Teeuw et al. (2014)	The Netherlands	Adults	Atherosclerotic profile	Metabolic Disorders	6	PRISMA	Van der Weijden et al. 2009	up to June 2013	Oral disease as exposure	Periodontal treatment Otherwise healthy	Periodontal treatment	Mean Difference	-0.09 (-0.60;0.42)	FALSE	No	No	No	51	No	No	Non-significant	Continuous
63	Teeuw et al. (2014)	The Netherlands	Adults	Atherosclerotic profile	Cardiovascular Diseases	14	PRISMA	Van der Weijden et al. 2009	up to June 2013	Oral disease as exposure	Periodontal treatment With comorbidities	Periodontal treatment	Mean Difference	-0.71 (-1.05;-0.36)	TRUE	Yes	Yes	Yes	95	Yes	No	Highly suggestive	Continuous	73
63	Teeuw et al. (2014)	The Netherlands	Adults	Atherosclerotic profile	Cardiovascular Diseases	14	PRISMA	Van der Weijden et al. 2009	up to June 2013	Oral disease as exposure	Periodontal treatment With comorbidities <6 months follow-up	Periodontal treatment	Mean Difference	-0.89 (-1.33;-0.45)	TRUE	Yes	Yes	Yes	97	Yes	No	Weak	Continuous	68
63	Teeuw et al. (2014)	The Netherlands	Adults	Atherosclerotic profile	Cardiovascular Diseases	14	PRISMA	Van der Weijden et al. 2009	up to June 2013	Oral disease as exposure	Periodontal treatment With comorbidities 6+ months follow-up	Periodontal treatment	Mean Difference	-0.22 (-0.37;-0.07)	TRUE	No	Yes	Yes	0	Yes	No	Weak	Continuous	29
64	Papageorgiou et al. (2015)	Germany	Adults	Obesity	Metabolic Disorders	5	PRISMA	Cochrane ROB & Downs and Black Checklist	up to July 2013	Oral disease as exposure	Periodontitis CAL	Periodontal disease	Mean Difference	-0.04 (-0.25;0.16)	FALSE	No	No	No	0	No	Yes	Non-significant	Continuous
64	Papageorgiou et al. (2015)	Germany	Adults	Obesity	Metabolic Disorders	5	PRISMA	Cochrane ROB & Downs and Black Checklist	up to July 2013	Oral disease as exposure	Periodontitis PPD	Periodontal disease	Mean Difference	-0.07 (-0.16;0.22)	FALSE	No	No	No	0	No	Yes	Non-significant	Continuous
65	Tomás et al. (2012)	Spain	Adults	Bacteraemia from everyday oral activities	Systemic Inflammation	4	PRISMA	Centre for Reviews and Dissemination, University of York (Centre for Reviews and Dissemina- tion, University of York 2008)	up to July 2010	Oral disease as outcome	Gingival index (gingivitis)	Periodontal disease	Odds Ratio	2.77 (1.50;5.11)	TRUE	Yes	Yes	Yes	17.6	Yes	No	Weak	Binary	12
65	Tomás et al. (2012)	Spain	Adults	Bacteraemia from everyday oral activities	Systemic Inflammation	4	PRISMA	Centre for Reviews and Dissemination, University of York (Centre for Reviews and Dissemina- tion, University of York 2008)	up to July 2010	Oral disease as outcome	Plaque Index	Periodontal disease	Odds Ratio	2.61 (1.45;4.69)	TRUE	Yes	Yes	Yes	0	Yes	No	Weak	Binary	12
66	Peng et al. (2019)	China	Adults	Mortality (all causes)	Mortality	15	PRISMA	NOS	up to August 2018	Oral disease as exposure	Tooth Loss (>20)	Tooth Loss	Risk Ratio	1.15 (1.11;1.19)	TRUE	Yes	Yes	Yes	80	Yes	No	Highly suggestive	Binary	317
66	Peng et al. (2019)	China	Adults	Mortality (all causes)	Mortality	15	PRISMA	NOS	up to August 2018	Oral disease as exposure	Edentulism	Edentulism	Risk Ratio	1.57 (1.41;1.75)	TRUE	Yes	Yes	Yes	79.1	Yes	No	Highly suggestive	Binary	361
67	Ferreira et al. (2019)	Brazil	Adults	Physical activity	Physical activity	6	PRISMA	Fowkes and Fulton checklist (1991)	up to August 2018	Oral disease as outcome	Periodontal Disease	Periodontal disease	Odds Ratio	0.67 (0.56;0.81)	TRUE	Yes	Yes	Yes	43	Yes	No	Strong	Binary	37
67	Ferreira et al. (2019)	Brazil	Adults	Physical activity	Physical activity	6	PRISMA	Fowkes and Fulton checklist (1991)	up to August 2018	Oral disease as outcome	Periodontal Disease	Periodontal disease	Odds Ratio	0.78 (0.65;0.93)	TRUE	No	Yes	Yes	68	Yes	No	Suggestive	Binary	10
68	da Silva et al. (2021)	Brazil	Adults	Glomerular filtration rate of chronic kidney disease	Chronic kidney disease	3	PRISMA	MINORS	up to January 2021	Oral disease as exposure	Periodontal treatment	Periodontal treatment	Mean Difference	7.01 (0.66;13.36)	TRUE	No	No	No	0	Yes	No	Weak	Continuous	3
69	Daudt et al. (2018)	Brazil	Adults	Metabolic Syndrome	Metabolic Disorders	26	PRISMA	NOS	up to May 2017	Oral disease as outcome	Periodontitis	Periodontal disease	Risk Ratio	1.38 (1.26;1.51)	TRUE	Yes	Yes	Yes	92.7	Yes	No	Highly suggestive	Binary	437
70	Zhao et al. (2018)	Hong Kong	Adults	Chronic kidney disease	Chronic kidney disease	45	PRISMA	NOS	up to June 2017	Oral disease as exposure	Periodontitis	Periodontal disease	Odds Ratio	3.54 (2.17;5.77)	TRUE	Yes	Yes	Yes	88.3	Yes	No	Highly suggestive	Binary	382
70	Zhao et al. (2018)	Hong Kong	Adults	Chronic kidney disease	Chronic kidney disease	45	PRISMA	NOS	up to June 2017	Oral disease as exposure	Periodontitis	Periodontal disease	Incidence Rate Ratio	1.76 (1.11;2.77)	TRUE	No	No	No	78.5	Yes	No	Weak	Binary	52
71	Moraschini et al. (2016)	Brazil	Adults	Diabetes mellitus	Metabolic Disorders	12	PRISMA	NOS	up to August 2015	Oral disease as outcome	Dental Implant Failure	Dental Implant Conditions	Risk Ratio	1.56 (0.62;3.91)	FALSE	No	No	No	88	No	No	Non-significant	Binary
71	Moraschini et al. (2016)	Brazil	Adults	Diabetes mellitus	Metabolic Disorders	4	PRISMA	NOS	up to August 2015	Oral disease as outcome	Marginal bone loss	Dental Implant Conditions	Mean Difference	0.18 (0.14;0.21)	TRUE	Yes	Yes	Yes	44	Yes	No	Weak	Continuous	112
72	Leira et al. (2017)	Spain	Adults	Alzheimer's Disease	Neurodegenerative diseases	3	PRISMA	NOS	up to January 2016	Oral disease as outcome	Periodontitis	Periodontal disease	Risk Ratio	1.78 (1.14;2.77)	TRUE	Yes	Yes	Yes	0	Yes	No	Weak	Binary	5
73	Moraschini et al. (2018)	Brazil	Adults	Asthma	Respiratory diseases	5	PRISMA	NOS	up to May 2017	Oral disease as outcome	Gingival bleeding	Periodontal disease	Mean Difference	0.70 (0.64;0.75)	TRUE	Yes	Yes	Yes	0	Yes	No	Strong	Continuous	962
73	Moraschini et al. (2018)	Brazil	Adults	Asthma	Respiratory diseases	5	PRISMA	NOS	up to May 2017	Oral disease as outcome	Plaque Index	Periodontal disease	Mean Difference	0.43 (0.32;0.53)	TRUE	No	No	No	0	No	No	Weak	Continuous	104
73	Moraschini et al. (2018)	Brazil	Adults	Asthma	Respiratory diseases	5	PRISMA	NOS	up to May 2017	Oral disease as outcome	Gingival index (gingivitis)	Periodontal disease	Mean Difference	0.51 (0.22;0.80)	TRUE	No	Yes	Yes	94	Yes	No	Weak	Continuous	17
74	Joshi et al. (2019)	United Kingdom	Adults	Coronary atheroma - P. gingivalis	Cardiovascular Diseases	10	PRISMA	NOS	up to May 2018	Oral disease as exposure	Periodontitis	Periodontal disease	Mean Difference	0.40 (0.24;0,56)	TRUE	No	Yes	Yes	76.3	Yes	No	Weak	Continuous	79
74	Joshi et al. (2019)	United Kingdom	Adults	Coronary atheroma - A. actinomycetemcomitans	Cardiovascular Diseases	6	PRISMA	NOS	up to May 2018	Oral disease as exposure	Periodontitis	Periodontal disease	Mean Difference	0.04 (-0.40;0.28)	FALSE	No	No	Yes	76.3	No	No	Non-significant	Continuous
75	Conde-Agudelo et al. (2008)	United Kingdom	Adults	Pregnancy Adverse Outcome Preeclampsia	Adverse Pregnancy Outcomes	6	MOOSE	NR	up to June 2007	Oral disease as exposure	Periodontitis	Periodontal disease	Odds Ratio	2.37 (1.36;4.14)	TRUE	Yes	Yes	Yes	80	Yes	No	Highly suggestive	Binary	15
76	Simpson et al. (2010)	United Kingdom	Adults	Glycemic control	Metabolic Disorders	3	Cochrane Handbook	Cochrane ROB	up to March 2010	Oral disease as exposure	Periodontal treatment	Periodontal treatment	Mean Difference	-0.40 (-0.78;-0.01)	TRUE	No	No	No	0	Yes	No	Weak	Continuous	2
77	Boutin et al. (2013)	Canada	Adult females	Pregnancy Adverse Outcome Preterm Birth	Adverse Pregnancy Outcomes	12	PRISMA	Cochrane ROB	up to February 2012	Oral disease as exposure	Periodontal treatment	Periodontal treatment	Risk Ratio	0.89 (0.73;1.08)	FALSE	No	No	No	52	No	No	Non-significant	Binary
78	Suvan et al. (2011)	United Kingdom	Adults	Overweight/obesity	Metabolic Disorders	6	Not reported	NOS	up to December 2009	Oral disease as outcome	Periodontitis	Periodontal disease	Odds Ratio	2.13 (1.40;3.26)	TRUE	Yes	Yes	Yes	73	Yes	No	Highly suggestive	Binary	22
78	Suvan et al. (2011)	United Kingdom	Adults	Overweight	Metabolic Disorders	11	Not reported	NOS	up to December 2009	Oral disease as outcome	Periodontitis	Periodontal disease	Odds Ratio	1.27 (1.06;1.51)	TRUE	Yes	Yes	Yes	78.8	Yes	No	Highly suggestive	Binary	17
78	Suvan et al. (2011)	United Kingdom	Adults	Obesity	Metabolic Disorders	12	Not reported	NOS	up to December 2009	Oral disease as outcome	Periodontitis	Periodontal disease	Odds Ratio	2.13 (1.40;3.26)	TRUE	Yes	Yes	Yes	72.6	Yes	No	Highly suggestive	Binary	44
79	Moura-Grec et al. (2014)	Brazil	Adults	Obesity	Metabolic Disorders	22 CC	Not reported	NR	until 2010 (not clear)	Oral disease as outcome	Periodontitis	Periodontal disease	Odds Ratio	1.30 (1.25;1.35)	TRUE	Yes	Yes	Yes	98	Yes	No	Highly suggestive	Binary	1376
79	Moura-Grec et al. (2014)	Brazil	Adults	Obesity	Metabolic Disorders	13	Not reported	NR	until 2010 (not clear)	Oral disease as exposure	Periodontitis	Periodontal disease	Odds Ratio	2.75 (2.71;2.80)	TRUE	Yes	Yes	Yes	98	Yes	No	Highly suggestive	Binary	87973
80	Machado et al. (2020)	Portugal	Adults	Transplanted patients IL-6 serum	Transplanted recipients	3	PRISMA	NOS	up to November 2019	Oral disease as exposure	Periodontitis	Periodontal disease	Mean Difference	2.20 (1.00;3.39)	TRUE	Yes	Yes	Yes	21	Yes	No	Weak	Continuous	12
81	de Oliveira Ferreira et al. (2019)	Brazil	Adults	Rheumatoid Arthritis	Rheumatic diseases	3	PRISMA	Fowkes and Fulton checklist (1991)	up to March 2018	Oral disease as exposure	Periodontitis	Periodontal disease	Odds Ratio	1.97 (1.68;2.31)	TRUE	Yes	Yes	Yes	96	Yes	No	Highly suggestive	Binary	75
81	de Oliveira Ferreira et al. (2019)	Brazil	Adults	Rheumatoid Arthritis	Rheumatic diseases	2	PRISMA	Fowkes and Fulton checklist (1991)	up to March 2018	Oral disease as exposure	Periodontitis	Periodontal disease	Odds Ratio	0.69 (0.49;0.97)	TRUE	No	No	Yes	69	Yes	No	Weak	Binary	2
82	Monje et al. (2017)	USA	Adults	Diabetes Mellitus	Metabolic Disorders	3	PRISMA	NOS	up to May 2016	Oral disease as outcome	Peri-implant diseases	Dental Implant Conditions	Risk Ratio	1.46 (1.21;1.77)	TRUE	Yes	Yes	Yes	50	Yes	No	Weak	Binary	15
82	Monje et al. (2017)	USA	Adults	Diabetes Mellitus	Metabolic Disorders	3	PRISMA	NOS	up to May 2016	Oral disease as outcome	Peri-implant diseases	Dental Implant Conditions	Risk Ratio	3.39 (1.06;10.81)	TRUE	No	No	No	50	Yes	No	Weak	Binary	2
83	Martens et al. (2017)	Belgium	Children and Adolescents	Obesity	Metabolic Disorders	7	Not reported	Downs and Black Checklist	up to September 2015	Oral disease as outcome	Periodontitis	Periodontal disease	Odds Ratio	1.46 (1.20;1.77)	TRUE	Yes	Yes	No	33.4	Yes	Yes	Weak	Binary	31
84	Esteves Lima et al. (2016)	Brazil	Adults	Gestational Diabetes Mellitus	Metabolic Disorders	4	PRISMA	NOS	up to April 201	Oral disease as exposure	Periodontitis	Periodontal disease	Odds Ratio	1.67 (1.20;2.32)	TRUE	Yes	Yes	Yes	0	Yes	No	Strong	Binary	10
84	Esteves Lima et al. (2016)	Brazil	Adults	Gestational Diabetes Mellitus	Metabolic Disorders	4	PRISMA	NOS	up to April 201	Oral disease as outcome	Periodontitis	Periodontal disease	Odds Ratio	1.69 (0.68; 4.21)	FALSE	No	No	No	81.37	No	No	Non-significant	Binary
85	Li et al. (2021)	China	Adults	Cancer Colorectal	Cancer	7	PRISMA	NOS	up to July 2020	Oral disease as exposure	Periodontal disease	Periodontal disease	Hazard Ratio	1.44 (1.18;1.76)	TRUE	Yes	Yes	Yes	53.9	Yes	No	Highly suggestive	Binary	27
86	Rosa et al. (2012)	Brazil	Adult females	Pregnancy Adverse Outcome Preterm Birth	Adverse Pregnancy Outcomes	13	PRISMA	Developed by the authors	up to March 2012	Oral disease as exposure	Periodontitis	Periodontal disease	Risk Ratio	0.90 (0.68;1.19)	FALSE	No	No	No	74	No	No	Non-significant	Binary
86	Rosa et al. (2012)	Brazil	Adult females	Pregnancy Adverse Outcome Low birthweight	Adverse Pregnancy Outcomes	9	PRISMA	Developed by the authors	up to March 2012	Oral disease as exposure	Periodontitis	Periodontal disease	Risk Ratio	0.92 (0.71;1.20)	FALSE	No	No	No	56	No	No	Non-significant	Binary
87	Leira et al. (2017)	Spain	Adults	Ischemic stroke	Cardiovascular Diseases	8	PRISMA	GRADE	up to March 2015	Oral disease as outcome	Periodontitis	Periodontal disease	Risk Ratio	2.88 (1.53;5.41)	TRUE	Yes	Yes	Yes	99	Yes	No	Highly suggestive	Binary	24
88	Hussain et al. (2020)	United Kingdom	Adults	Rheumatoid Arthritis DAS28	Rheumatic diseases	3	PRISMA	NOS	up to March 2019	Oral disease as exposure	Periodontitis	Periodontal disease	Mean Difference	0.75 (0.31;1.19)	TRUE	Yes	Yes	Yes	21	Yes	No	Weak	Continuous	10
89	Botelho et al. (2018)	Portugal	Adults	Stress Salivary cortisol	Stress	6	PRISMA	Downs and Black Checklist	up to September 2017	Oral disease as exposure	Periodontitis	Periodontal disease	Log (Mean Ratio)	-0.08 (-0.08;0.23)	FALSE	No	No	No	82	No	No	Non-significant	Binary
90	Zheng et al. (2021)	China	Adults	Emotional disorders Depression	Mental disorders	25	PRISMA & MOOSE	NOS	up to August 2019	Oral disease as outcome	Periodontal disease	Periodontal disease	Odds Ratio	1.16 (0.99;1.35)	FALSE	No	No	No	70.9	No	No	Non-significant	Binary
90	Zheng et al. (2021)	China	Adults	Emotional disorders Depression	Mental disorders	18	PRISMA & MOOSE	NOS	up to August 2019	Oral disease as exposure	Periodontal disease	Periodontal disease	Standardized Mean Difference	1.05 (0.68;1.41)	TRUE	Yes	Yes	Yes	93.8	Yes	No	Highly suggestive	Continuous	188
90	Zheng et al. (2021)	China	Adults	Emotional disorders Anxiety	Mental disorders	12	PRISMA & MOOSE	NOS	up to August 2019	Oral disease as outcome	Periodontal disease	Periodontal disease	Odds Ratio	1.36 (1.11;1.66)	TRUE	Yes	Yes	Yes	82.2	Yes	No	Highly suggestive	Binary	28
90	Zheng et al. (2021)	China	Adults	Emotional disorders Anxiety	Mental disorders	12	PRISMA & MOOSE	NOS	up to August 2019	Oral disease as exposure	Periodontal disease	Periodontal disease	Standardized Mean Difference	0.70 (0.44;0.96)	TRUE	Yes	Yes	Yes	89.8	Yes	No	Highly suggestive	Continuous	112
91	Chambrone et al. (2011)	Brazil	Adults	Pregnancy Adverse Outcome Preterm Birth 37 weeks	Adverse Pregnancy Outcomes	11	Cochrane Handbook, PRISMA & MOOSE	Cochrane ROB	up to October 2010	Oral disease as exposure	Periodontitis	Periodontal disease	Risk Ratio	0.88 (0.72;1.09)	FALSE	No	No	No	61	No	No	Non-significant	Binary
91	Chambrone et al. (2011)	Brazil	Adults	Pregnancy Adverse Outcome Preterm Birth 37 weeks LOW ROB	Adverse Pregnancy Outcomes	11	Cochrane Handbook, PRISMA & MOOSE	Cochrane ROB	up to October 2010	Oral disease as exposure	Periodontitis	Periodontal disease	Risk Ratio	1.05 (0.84;1.30)	FALSE	No	No	No	46	No	No	Non-significant	Binary
91	Chambrone et al. (2011)	Brazil	Adults	Pregnancy Adverse Outcome Preterm Birth 35 weeks	Adverse Pregnancy Outcomes	5	Cochrane Handbook, PRISMA & MOOSE	Cochrane ROB	up to October 2010	Oral disease as exposure	Periodontitis	Periodontal disease	Risk Ratio	0.98 (0.73;1.31)	FALSE	No	No	No	42	No	No	Non-significant	Binary
91	Chambrone et al. (2011)	Brazil	Adults	Pregnancy Adverse Outcome Preterm Birth 32 weeks	Adverse Pregnancy Outcomes	2	Cochrane Handbook, PRISMA & MOOSE	Cochrane ROB	up to October 2010	Oral disease as exposure	Periodontitis	Periodontal disease	Risk Ratio	0.62 (0.36;1.08)	FALSE	No	No	No	0	No	No	Non-significant	Binary
91	Chambrone et al. (2011)	Brazil	Adults	Pregnancy Adverse Outcome Low birthweight < 2,500 g	Adverse Pregnancy Outcomes	3	Cochrane Handbook, PRISMA & MOOSE	Cochrane ROB	up to October 2010	Oral disease as exposure	Periodontitis	Periodontal disease	Risk Ratio	1.07 (0.86;1.33)	FALSE	No	No	No	5	No	No	Non-significant	Binary
92	Jain et al. (2019)	India	Adults	type 2 diabetes mellitus (T2DM) - Hba1c	Metabolic Disorders	6	Not Reported	Cochrane ROB	from June 2006 to June 2016	Oral disease as exposure	Periodontal treatment 3 month	Periodontal treatment	Mean Difference	-0.26 (-0.63;0.11)	FALSE	No	No	No	84	No	No	Non-significant	Continuous
93	Martin-Cabezas et al. (2016)	France	Adults	Arterial hypertension	Cardiovascular Diseases	16	PRISMA	NOS	up to June 2016	Oral disease as outcome	Periodontal diseases	Periodontal disease	Odds Ratio	1.50 (1.27;1.78)	TRUE	Yes	Yes	Yes	97	Yes	No	Highly suggestive	Binary	119
93	Martin-Cabezas et al. (2016)	France	Adults	Arterial hypertension	Cardiovascular Diseases	12	PRISMA	NOS	up to June 2016	Oral disease as outcome	Periodontitis adjusted ORs only	Periodontal disease	Odds Ratio	1.16 (1.07;1.26)	TRUE	No	Yes	Yes	81	Yes	No	Suggestive	Binary	46
93	Martin-Cabezas et al. (2016)	France	Adults	Arterial hypertension	Cardiovascular Diseases	3	PRISMA	NOS	up to June 2016	Oral disease as outcome	Periodontitis severe	Periodontal disease	Odds Ratio	1.64 (1.23;2.19)	TRUE	No	Yes	Yes	35	Yes	No	Suggestive	Binary	10
94	Shang et al. (2021)	Germany	Adults	Diabetes mellitus	Metabolic Disorders	7	PRISMA	NOS	up to April 2020	Oral disease as outcome	Implant failure	Dental Implant Conditions	Risk ratio	1.39 (0.58;3.30)	FALSE	No	No	No	45	No	No	Non-significant	Binary
94	Shang et al. (2021)	Germany	Adults	Diabetes mellitus	Metabolic Disorders	7	PRISMA	NOS	up to April 2020	Oral disease as outcome	Peri-implant bone loss	Dental Implant Conditions	Mean Difference	0.12 (0.02;0.22)	TRUE	No	No	Yes	94	Yes	No	Weak	Continuous	8
94	Shang et al. (2021)	Germany	Adults	Diabetes mellitus	Metabolic Disorders	7	PRISMA	NOS	up to April 2020	Oral disease as outcome	Peri-implant bone loss	Dental Implant Conditions	Mean Difference	0.32 (0.19;0.45)	TRUE	Yes	Yes	Yes	98	Yes	No	Weak	Continuous	54
94	Shang et al. (2021)	Germany	Adults	Diabetes mellitus	Metabolic Disorders	7	PRISMA	NOS	up to April 2020	Oral disease as outcome	Peri-implant bone loss	Dental Implant Conditions	Mean Difference	0.20 (-0.04;0.44)	TRUE	Yes	Yes	Yes	98	Yes	No	Weak	Continuous	3
95	Chambrone et al. (2013)	Brazil	Adults	Chronic Kidney Disease	Chronic kidney disease	4	Cochrane Handbook, PRISMA & MOOSE	NOS	up to September 2012	Oral disease as exposure	Periodontal disease	Periodontal disease	Odds Ratio	1.65 (1.35;2.01)	TRUE	Yes	Yes	Yes	0	Yes	No	Strong	Binary	32
96	Chambrone et al. (2011)	Brazil	Adult females	Pregnancy Adverse Outcome Preterm Birth	Adverse Pregnancy Outcomes	7	Cochrane Handbook & PRISMA	NOS	up to October 2010	Oral disease as exposure	Periodontal disease	Periodontal disease	Risk Ratio	1.70 (1.03;2.81)	TRUE	No	No	Yes	89	Yes	No	Weak	Binary	5
96	Chambrone et al. (2011)	Brazil	Adult females	Pregnancy Adverse Outcome Low birthweight	Adverse Pregnancy Outcomes	4	Cochrane Handbook & PRISMA	NOS	up to October 2010	Oral disease as exposure	Periodontal disease	Periodontal disease	Risk Ratio	2.11 (1.05;4.23)	TRUE	No	No	Yes	86	Yes	No	Weak	Binary	3
96	Chambrone et al. (2011)	Brazil	Adult females	Pregnancy Adverse Outcome Preterm Birth & Low birthweight	Adverse Pregnancy Outcomes	5	Cochrane Handbook & PRISMA	NOS	up to October 2010	Oral disease as exposure	Periodontal disease	Periodontal disease	Risk Ratio	3.57 (1.87;6.84)	TRUE	Yes	Yes	Yes	61	Yes	No	Highly suggestive	Binary	23
97	Paraskevas et al. (2008)	The Netherlands	Adults	CRP	Systemic Inflammation	13	Cochrane Handbook	Cochrane ROB & Centre for Reviews and Dissemination checklist	up to June 2007	Oral disease as exposure	Periodontitis	Periodontal disease	Weighted Mean Difference	1.65 (1.05;2.24)	TRUE	Yes	Yes	Yes	76.7	Yes	No	Highly suggestive	Continuous	127
97	Paraskevas et al. (2008)	The Netherlands	Adults	CRP	Systemic Inflammation	13	Cochrane Handbook	Cochrane ROB & Centre for Reviews and Dissemination checklist	up to June 2007	Oral disease as exposure	Periodontitis	Periodontal disease	Weighted Mean Difference Adjusted	1.56 (1.21;1.90)	TRUE	Yes	Yes	Yes	0	Yes	No	Strong	Continuous	354
97	Paraskevas et al. (2008)	The Netherlands	Adults	CRP	Systemic Inflammation	13	Cochrane Handbook	Cochrane ROB & Centre for Reviews and Dissemination checklist	up to June 2007	Oral disease as exposure	Periodontal treament	Periodontal treatment	Weighted Mean Difference Adjusted	0.50 (0.08;0.93)	TRUE	No	No	Yes	0	Yes	No	Weak	Continuous	14
98	Fagundes et al. (2019)	Brazil	Adults	Stroke (cerebrovascular accidents)	Cardiovascular Diseases	7	PRISMA	Fowkes and Fulton checklist (1991)	up to September 2018	Oral disease as exposure	Periodontitis	Periodontal disease	Odds Ratio only Case-control studies	2.31 (1.39;3.84)	TRUE	No	Yes	Yes	77	Yes	No	Suggestive	Binary	21
98	Fagundes et al. (2019)	Brazil	Adults	Stroke (cerebrovascular accidents)	Cardiovascular Diseases	7	PRISMA	Fowkes and Fulton checklist (1991)	up to September 2018	Oral disease as exposure	Periodontitis	Periodontal disease	Odds Ratio only Prospective	1.88 (1.55;2.28)	TRUE	Yes	Yes	Yes	0	Yes	No	Strong	Binary	100
98	Fagundes et al. (2019)	Brazil	Adults	Ischemic stroke	Cardiovascular Diseases	10	PRISMA	Fowkes and Fulton checklist (1991)	up to September 2018	Oral disease as exposure	Periodontitis	Periodontal disease	Odds Ratio only Case-control studies	2.31 (1.39;3.84)	TRUE	No	Yes	Yes	4	Yes	No	Suggestive	Binary	29
99	da Silva et al. (2017)	Brazil	Adults	Pregnancy Adverse Outcome Preterm Birth	Adverse Pregnancy Outcomes	4	PRISMA	Cochrane Collaboration’s Tool for AssessingROB in RCT	up to June 2015	Oral disease as exposure	Periodontal treament	Periodontal treatment	Risk Ratio	0.54 (0.47;35.24)	TRUE	No	Yes	Yes	32	Yes	Yes	Weak	Binary	108
99	da Silva et al. (2017)	Brazil	Adults	Pregnancy Adverse Outcome Low birthweight	Adverse Pregnancy Outcomes	2	PRISMA	Cochrane Collaboration’s Tool for AssessingROB in RCT	up to June 2015	Oral disease as exposure	Periodontal treament	Periodontal disease	Risk Ratio	0.78 (0.5;1.21)	FALSE	No	No	No	41	No	Yes	Non-significant	Binary
100	Bi et al. (2019)	Canada	Adults	Perinatal outcomes Perinatal mortality	Adverse Pregnancy Outcomes	8	PRISMA	Cochrane Collaboration’s Tool for AssessingROB in RCT	up to Agost 2019	Oral disease as exposure	Periodontal treament	Periodontal treatment	Odds Ratio	0.53 (0.30;0.93)	TRUE	No	No	No	0	Yes	Yes	Weak	Binary	7
100	Bi et al. (2019)	Canada	Adults	Pregnancy Adverse Outcome Preterm Birth <37 weeks	Adverse Pregnancy Outcomes	8	PRISMA	Cochrane Collaboration’s Tool for AssessingROB in RCT	up to Agost 2019	Oral disease as exposure	Periodontal treament	Periodontal treatment	Risk Ratio	0.78 (0.62;0.98)	TRUE	No	No	No	72	Yes	No	Weak	Binary	6
100	Bi et al. (2019)	Canada	Adults	Pregnancy Adverse Outcome Birth weight	Adverse Pregnancy Outcomes	8	PRISMA	Cochrane Collaboration’s Tool for AssessingROB in RCT	up to Agost 2019	Oral disease as exposure	Periodontal treament	Periodontal treatment	Mean Difference	200.79 (64.34;337.24)	TRUE	No	Yes	Yes	93	Yes	No	Suggestive	Continuous	23
101	Cabanillas-Balsera et al. (2019)	Spain	Adults	Diabetes Mellitus	Metabolic Disorders	3	MOOSE	Oxford CEBM guidelines	up to March 2018	Oral disease as outcome	Extracted root filled teeth	Tooth Loss	Odds Ratio	2.44 (1.54;3.88)	TRUE	Yes	Yes	Yes	70.8	Yes	No	Highly suggestive	Binary	14
102	Nibali et al. (2013)	United Kingdom	Adults	Metabolic Syndrome	Metabolic Disorders	10	PRISMA	NOS	up to May 2012	Oral disease as exposure	Periodontitis	Periodontal disease	Odds Ratio	1.67 (1.40;2.00)	TRUE	Yes	Yes	Yes	52.6	Yes	No	Highly suggestive	Binary	111
103	Gomes-Filho et al. (2020)	Brazil	Adults	Repiratory diseases Pneumonia	Respiratory diseases	3	PRISMA	NOS	between January 2010 to June 2019	Oral disease as exposure	Periodontitis	Periodontal disease	Odds Ratio	3.21 (1.99;5.17)	TRUE	Yes	Yes	Yes	0	Yes	No	Weak	Binary	23
103	Gomes-Filho et al. (2020)	Brazil	Adults	Repiratory diseases COPD	Respiratory diseases	4	PRISMA	NOS	between January 2010 to June 2019	Oral disease as exposure	Periodontitis	Periodontal disease	Odds Ratio	1.78 (1.04;3.05)	TRUE	No	No	Yes	37.9	Yes	No	Weak	Binary	3
103	Gomes-Filho et al. (2020)	Brazil	Adults	Repiratory diseases Asthma	Respiratory diseases	3	PRISMA	NOS	between January 2010 to June 2019	Oral disease as exposure	Periodontitis	Periodontal disease	Odds Ratio	3.54 (2.47;5.07)	TRUE	Yes	Yes	Yes	0	Yes	No	Weak	Binary	50
104	Kim et al. (2012)	Lebanon	Adult females	Pregnancy Adverse Outcome Preterm Birth	Adverse Pregnancy Outcomes	11	PRISMA	Cochrane ROB	up to September 2011	Oral disease as exposure	Periodontal treatment scaling and root planing	Periodontal treatment	Risk Ratio	0.81 (0.64;1.02)	FALSE	No	No	Yes	59	No	No	Non-significant	Binary
104	Kim et al. (2012)	Lebanon	Adult females	Pregnancy Adverse Outcome Low birthweight	Adverse Pregnancy Outcomes	8	PRISMA	Cochrane ROB	up to September 2011	Oral disease as exposure	Periodontal treatment scaling and root planing	Periodontal treatment	Risk Ratio	0.72 (0.48;1.07)	FALSE	No	No	No	75	No	No	Non-significant	Binary
104	Kim et al. (2012)	Lebanon	Adult females	Pregnancy Adverse Outcome Mean birthweight	Adverse Pregnancy Outcomes	8	PRISMA	Cochrane ROB	up to September 2011	Oral disease as exposure	Periodontal treatment scaling and root planing	Periodontal treatment	Mean Difference	68.29 (-22.11;158.69)	FALSE	No	No	No	80	No	No	Non-significant	Continuous
105	Maldonado et al. (2018)	Switzerland	Adults	Dementia	Neurodegenerative diseases	2	PRISMA	NOS	up to September 2016	Oral disease as outcome	Gingival index (gingivitis)	Periodontal disease	Mean Difference	15.95 (8.26;23.64)	TRUE	Yes	Yes	Yes	51	Yes	No	Weak	Continuous	11
105	Maldonado et al. (2018)	Switzerland	Adults	Dementia	Neurodegenerative diseases	2	PRISMA	NOS	up to September 2016	Oral disease as outcome	Bleeding on Probing	Periodontal disease	Mean Difference	35.72 (31.95;39.50)	TRUE	Yes	Yes	Yes	51	Yes	No	Weak	Continuous	249
105	Maldonado et al. (2018)	Switzerland	Adults	Dementia	Mental disorders	2	PRISMA	NOS	up to September 2016	Oral disease as outcome	CAL	Periodontal disease	Mean Difference	6.98 (-0.11;14.07)	FALSE	No	No	No	51	Yes	No	Non-significant	Continuous
105	Maldonado et al. (2018)	Switzerland	Adults	Dementia	Neurodegenerative diseases	2	PRISMA	NOS	up to September 2016	Oral disease as outcome	Plaque Index	Periodontal disease	Mean Difference	1.46 (1.30;1.62)	TRUE	Yes	Yes	Yes	51	Yes	No	Weak	Continuous	235
105	Maldonado et al. (2018)	Switzerland	Adults	Dementia	Neurodegenerative diseases	2	PRISMA	NOS	up to September 2016	Oral disease as outcome	PD	Periodontal disease	Mean Difference	2.53 (2.42;2.63)	TRUE	Yes	Yes	Yes	51	Yes	No	Weak	Continuous	1501
106	Corbella et al. (2018)	Italy	Adults	Cancer Any type	Cancer	2	PRISMA	National Heart, Lung, and Blood Institute (NHLBI)	between January 2000 and September 2017	Oral disease as exposure	Periodontitis	Periodontal disease	Risk Ratio	1.14 (1.04;1.24)	TRUE	No	Yes	Yes	0	Yes	No	Suggestive	Binary	4
106	Corbella et al. (2018)	Italy	Adults	Cancer Colorectal	Cancer	3	PRISMA	National Heart, Lung, and Blood Institute (NHLBI)	between January 2000 and September 2017	Oral disease as exposure	Periodontitis	Periodontal disease	Risk Ratio	0.94 (0.79;1.12)	FALSE	No	No	No	0	No	No	Non-significant	Binary
106	Corbella et al. (2018)	Italy	Adults	Cancer Pancreas	Cancer	2	PRISMA	National Heart, Lung, and Blood Institute (NHLBI)	between January 2000 and September 2017	Oral disease as exposure	Periodontitis	Periodontal disease	Risk Ratio	1.74 (1.21;2.52)	TRUE	No	Yes	Yes	0	Yes	No	Suggestive	Binary	5
106	Corbella et al. (2018)	Italy	Adults	Cancer Stomach	Cancer	2	PRISMA	National Heart, Lung, and Blood Institute (NHLBI)	between January 2000 and September 2017	Oral disease as exposure	Periodontitis	Periodontal disease	Risk Ratio	1.03 (0.71;1.48)	FALSE	No	No	No	0	No	No	Non-significant	Binary
106	Corbella et al. (2018)	Italy	Adults	Cancer Bladder	Cancer	2	PRISMA	National Heart, Lung, and Blood Institute (NHLBI)	between January 2000 and September 2017	Oral disease as exposure	Periodontitis	Periodontal disease	Risk Ratio	1.31 (0.93;1.84)	FALSE	No	No	No	0	No	No	Non-significant	Binary
106	Corbella et al. (2018)	Italy	Adults	Cancer Prostate	Cancer	2	PRISMA	National Heart, Lung, and Blood Institute (NHLBI)	between January 2000 and September 2017	Oral disease as exposure	Periodontitis	Periodontal disease	Risk Ratio	1.25 (1.04;1.51)	TRUE	No	Yes	Yes	16	Yes	No	Suggestive	Binary	3
106	Corbella et al. (2018)	Italy	Adults	Cancer Breast	Cancer	2	PRISMA	National Heart, Lung, and Blood Institute (NHLBI)	between January 2000 and September 2017	Oral disease as exposure	Periodontitis	Periodontal disease	Risk Ratio	1.11 (1.00;1.23)	TRUE	No	Yes	Yes	0	Yes	No	Suggestive	Binary	1
106	Corbella et al. (2018)	Italy	Adults	Cancer Lung	Cancer	3	PRISMA	National Heart, Lung, and Blood Institute (NHLBI)	between January 2000 and September 2017	Oral disease as exposure	Periodontitis	Periodontal disease	Risk Ratio	1.24 (1.06;1.45)	TRUE	No	Yes	Yes	0	Yes	No	Suggestive	Binary	6
107	Chrcanovic et al. (2014)	Sweden	Adults	Diabetes Mellitus	Metabolic Disorders	14	PRISMA	Cochrane ROB	up to March 2014	Oral disease as outcome	Dental Implant Failure	Dental Implant Conditions	Risk Ratio	1.07 (0.80;1.44)	FALSE	No	No	No	9	No	No	Non-significant	Binary
107	Chrcanovic et al. (2014)	Sweden	Adults	Diabetes Mellitus	Metabolic Disorders	2	PRISMA	Cochrane ROB	up to March 2014	Oral disease as outcome	Marginal Bone Loss	Dental Implant Conditions	Mean Difference	1.07 (0.80;1.44)	TRUE	Yes	Yes	Yes	81	Yes	No	Weak	Continuous	43
108	Tang et al. (2017)	China	Adults	Rheumatoid Arthritis	Rheumatic diseases	8	NR	NOS	up to November 2014	Oral disease as outcome	Periodontitis	Periodontal disease	Odds Ratio	1.28 (1.24;1.33)	TRUE	Yes	Yes	Yes	11	Yes	No	Strong	Binary	679
109	Deng et al. (2013)	China	Adults	Cardiovascular risk factor CRP	Systemic Inflammation	5	Cochrane Handbook	Cochrane ROB	up to October 2011	Oral disease as exposure	Periodontal treatment	Periodontal treatment	Mean Difference	-0.09 (-0.31;0.13)	TRUE	No	No	No	0	No	No	Weak	Continuous	0
109	Deng et al. (2013)	China	Adults	Cardiovascular risk factor HDL-C	Metabolic Disorders	4	Cochrane Handbook	Cochrane ROB	up to October 2011	Oral disease as exposure	Periodontal treatment	Periodontal treatment	Mean Difference	0.05 (0.00;0.09)	TRUE	No	No	No	0	No	No	Weak	Continuous	2
109	Deng et al. (2013)	China	Adults	Cardiovascular risk factor HDL-C	Metabolic Disorders	4	Cochrane Handbook	Cochrane ROB	up to October 2011	Oral disease as exposure	Periodontal treatment	Periodontal treatment	Mean Difference	-0.01 (-0.35;0.33)	TRUE	No	No	No	0	No	No	Weak	Continuous	0
109	Deng et al. (2013)	China	Adults	Cardiovascular risk factor HDL-C	Metabolic Disorders	4	Cochrane Handbook	Cochrane ROB	up to October 2011	Oral disease as exposure	Periodontal treatment	Periodontal treatment	Mean Difference	-0.16 (-0.49;0.17)	TRUE	No	No	No	0	No	No	Weak	Continuous	0
109	Deng et al. (2013)	China	Adults	Cardiovascular risk factor HDL-C	Metabolic Disorders	3	Cochrane Handbook	Cochrane ROB	up to October 2011	Oral disease as exposure	Periodontal treatment	Periodontal treatment	Mean Difference	0.03 (-0.04;0.11)	TRUE	No	No	No	0	No	No	Weak	Continuous	2
110	Gupta et al. (2020)	India	Adults	Diabetes Mellitus	Metabolic Disorders	8	PRISMA	JBI criteria	up to March 2019	Oral disease as outcome	Periapical lesions healing	Endodontic Infection	Odds Ratio	1.42 (1.13;1.79)	TRUE	No	Yes	No	0	Yes	No	Weak	Binary	19
110	Gupta et al. (2020)	India	Adults	Diabetes Mellitus	Metabolic Disorders	2	PRISMA	JBI criteria	up to March 2019	Oral disease as outcome	Periapical lesions healing	Endodontic Infection	Odds Ratio	6.36 (1.93;20.95)	TRUE	No	Yes	No	0	Yes	No	Weak	Binary	5
111	Kaur et al. (2014)	Australia	Adults	Rheumatoid Arthritis DAS28	Rheumatic diseases	3	PRISMA	Joanna Briggs Institute Meta-analysis of Statistics Assessment and Review Instrument (JBI-MAStARI)	up to September 2013	Oral disease as exposure	Periodontitis	Periodontal treatment	Standardized Mean Difference	-1.30 (-1.75;-0.86)	TRUE	No	Yes	Yes	90.1	Yes	No	Weak	Continuous	33
111	Kaur et al. (2014)	Australia	Adults	Rheumatoid Arthritis ESR	Rheumatic diseases	3	PRISMA	Joanna Briggs Institute Meta-analysis of Statistics Assessment and Review Instrument (JBI-MAStARI)	up to September 2013	Oral disease as exposure	Periodontitis	Periodontal treatment	Standardized Mean Difference	-0.48 (-0.92;-0.03)	TRUE	No	Yes	Yes	0	Yes	No	Weak	Continuous	3
111	Kaur et al. (2014)	Australia	Adults	Rheumatoid Arthritis CRP	Rheumatic diseases	3	PRISMA	Joanna Briggs Institute Meta-analysis of Statistics Assessment and Review Instrument (JBI-MAStARI)	up to September 2013	Oral disease as exposure	Periodontitis	Periodontal disease	Standardized Mean Difference	-0.07 (-0.50;0.35)	FALSE	No	Yes	Yes	0	Yes	No	Non-significant	Continuous
111	Kaur et al. (2014)	Australia	Adults	Rheumatoid Arthritis TNF-α	Rheumatic diseases	3	PRISMA	Joanna Briggs Institute Meta-analysis of Statistics Assessment and Review Instrument (JBI-MAStARI)	up to September 2013	Oral disease as exposure	Periodontitis	Periodontal treatment	Standardized Mean Difference	-0.27 (-2.07;-1.01)	TRUE	No	Yes	Yes	89.8	Yes	No	Weak	Continuous	0
112	Gomes et al. (2013)	Brazil	Adults	Systemic Inflammation IgA	Systemic Inflammation	2	NR	NOS	up to September 2012	Oral disease as exposure	Apical Periodontitis	Endodontic Infection	Mean Difference	34.33 (13.19;55.47)	TRUE	Yes	Yes	Yes	0	Yes	No	Weak	Continuous	6
112	Gomes et al. (2013)	Brazil	Adults	Systemic Inflammation IgE	Systemic Inflammation	2	NR	NOS	up to September 2012	Oral disease as exposure	Apical Periodontitis	Endodontic Infection	Mean Difference	101.89 (-18.63;222.41)	FALSE	No	No	No	73	No	No	Non-significant	Continuous
112	Gomes et al. (2013)	Brazil	Adults	Systemic Inflammation IgG	Systemic Inflammation	5	NR	NOS	up to September 2012	Oral disease as exposure	Apical Periodontitis	Endodontic Infection	Mean Difference	91.36 (5.65;177.07)	TRUE	Yes	Yes	Yes	68	Yes	No	Weak	Continuous	4
112	Gomes et al. (2013)	Brazil	Adults	Systemic Inflammation IgM	Systemic Inflammation	3	NR	NOS	up to September 2012	Oral disease as exposure	Apical Periodontitis	Endodontic Infection	Mean Difference	18.57 (12.34;24.80)	TRUE	Yes	Yes	Yes	0	Yes	No	Weak	Continuous	35
113	Wang et al. (2021)	China	Adults	Carotid Artery Calcification	Cardiovascular diseases	4	PRISMA	NOS & National Heart, Lung, and Blood Institute (NHLBI)	up to February 2021	Oral disease as outcome	Periodontitis	Periodontal disease	Odds Ratio	2.02 (1.18;3.45)	TRUE	No	Yes	Yes	76.6	Yes	No	Suggestive	Binary	6
114	Esteves Lima et al. (2021)	Brazil	Adult Females	Type 2 Diabetes ;ellitus (T2DM) Serum TNF-alpha levels	Metabolic Disorders	4	PRISMA	MINORS	up to July 2020	Oral disease as exposure	Periodontal treatment 1 month	Periodontal treatment	Odds Ratio	-0.16 (-0.58;0.25)	FALSE	No	No	No	16	No	No	Non-significant	Binary
114	Esteves Lima et al. (2021)	Brazil	Adult Females	Type 2 Diabetes ;ellitus (T2DM) Serum TNF-alpha levels	Metabolic Disorders	4	PRISMA	MINORS	up to July 2020	Oral disease as exposure	Periodontal treatment 2 month	Periodontal treatment	Odds Ratio	-0.15 (-1.76;1.46)	FALSE	No	No	No	0	No	No	Non-significant	Binary
114	Esteves Lima et al. (2021)	Brazil	Adult Females	Type 2 Diabetes ;ellitus (T2DM) Serum TNF-alpha levels	Metabolic Disorders	4	PRISMA	MINORS	up to July 2020	Oral disease as exposure	Periodontal treatment 3 month	Periodontal treatment	Odds Ratio	-1.14 (-2.57;0.29)	FALSE	No	No	No	57	No	No	Non-significant	Binary
114	Esteves Lima et al. (2021)	Brazil	Adult Females	Type 2 Diabetes ;ellitus (T2DM) Serum TNF-alpha levels	Metabolic Disorders	4	PRISMA	MINORS	up to July 2020	Oral disease as exposure	Periodontal treatment 1 month	Periodontal treatment	Odds Ratio	-1.90 (-3.05;-0.74)	TRUE	Yes	Yes	Yes	98	Yes	No	Weak	Binary	10
115	Abariga et al. (2016)	USA	Adult Females	Gestational Diabetes Mellitus	Metabolic Disorders	10	PRISMA	NOS	up to March 2016	Oral disease as exposure	Periodontitis	Periodontal disease	Odds Ratio	1.66 (1.17;2.36)	TRUE	No	Yes	No	50.5	Yes	No	Weak	Binary	20
115	Abariga et al. (2016)	USA	Adult Females	Gestational Diabetes Mellitus	Metabolic Disorders	10	PRISMA	NOS	up to March 2016	Oral disease as exposure	Periodontitis	Periodontal disease	Odds Ratio adjusted	2.08 (1.21;3.58)	TRUE	No	Yes	Yes	36.9	Yes	No	Suggestive	Binary	8
116	Engebretson et al. (2013)	USA	Adults	Diabetes Mellitus	Metabolic Disorders	11	NR	Cochrane ROB	between October 2009 and July 2012	Oral disease as exposure	Periodontal treatment	Periodontal treatment	Mean Difference	-0.36 (-0.54;-0.19)	TRUE	Yes	Yes	Yes	9	Yes	No	Weak	Continuous	52
117	Figuero et al. (2013)	Spain	Adult females	Pregnancy (1st term vs. non-preg)	Adverse Pregnancy Outcomes	4	NR	NOS	up to August 2011	Oral disease as outcome	Gingival index (gingivitis)	Periodontal disease	Weighted Mean Difference Cohorts	0.54 (0.18;0.90)	TRUE	No	Yes	Yes	93.4	Yes	No	Weak	Continuous	9
117	Figuero et al. (2013)	Spain	Adult females	Pregnancy (2nd term vs. non-preg)	Adverse Pregnancy Outcomes	2	NR	NOS	up to August 2011	Oral disease as outcome	Gingival index (gingivitis)	Periodontal disease	Weighted Mean Difference Cohorts	0.38 (0.26;0.51)	TRUE	Yes	Yes	Yes	0	Yes	No	Weak	Continuous	27
117	Figuero et al. (2013)	Spain	Adult females	Pregnancy (3rd term vs. non-preg)	Adverse Pregnancy Outcomes	4	NR	NOS	up to August 2011	Oral disease as outcome	Gingival index (gingivitis)	Periodontal disease	Weighted Mean Difference Cohorts	0.64 (0.43;0.86)	TRUE	Yes	Yes	Yes	81	Yes	No	Weak	Continuous	49
117	Figuero et al. (2013)	Spain	Adult females	Pregnancy (1st term vs. non-preg)	Adverse Pregnancy Outcomes	4	NR	NOS	up to August 2011	Oral disease as outcome	Gingival index (gingivitis)	Periodontal disease	Weighted Mean Difference CS Studies	0.37 (-0.08;0.81)	FALSE	No	No	No	99.5	No	No	Non-significant	Continuous
117	Figuero et al. (2013)	Spain	Adult females	Pregnancy (2nd term vs. non-preg)	Adverse Pregnancy Outcomes	3	NR	NOS	up to August 2011	Oral disease as outcome	Gingival index (gingivitis)	Periodontal disease	Weighted Mean Difference CS Studies	0.74 (0.13;1.35)	TRUE	No	No	Yes	99.8	Yes	No	Weak	Continuous	4
117	Figuero et al. (2013)	Spain	Adult females	Pregnancy (3rd term vs. non-preg)	Adverse Pregnancy Outcomes	4	NR	NOS	up to August 2011	Oral disease as outcome	Gingival index (gingivitis)	Periodontal disease	Weighted Mean Difference CS Studies	0.68 (0.01;1.35)	TRUE	No	No	Yes	99.9	Yes	No	Weak	Continuous	2
118	Kunnen et al. (2010)	The Netherlands	Adult females	Pregancy Pre-eclampsia	Adverse Pregnancy Outcomes	3	NR	Dutch Cochrane Collaboration criteria	up to August 2010	Oral disease as exposure	Periodontitis	Periodontal disease	Risk Ratio	1.00 (0.78;1.28)	FALSE	No	No	No	51	No	No	Non-significant	Binary
119	Machado et al. (2020)	Portugal	Adult females	Polycystic Ovarian Syndrome	Sexual Health Conditions	3	PRISMA	NOS	up to March 2020	Oral disease as outcome	Periodontitis	Periodontal disease	Risk Ratio	1.28 (1.06;1.55)	TRUE	Yes	Yes	Yes	43	Yes	No	Strong	Binary	5
119	Machado et al. (2020)	Portugal	Adult females	Polycystic Ovarian Syndrome	Sexual Health Conditions	3	PRISMA	NOS	up to March 2020	Oral disease as exposure	Periodontitis	Periodontal disease	Risk Ratio	1.46 (1.29;1.66)	TRUE	Yes	Yes	Yes	0	Yes	No	Strong	Binary	37
119	Machado et al. (2020)	Portugal	Adult females	Polycystic Ovarian Syndrome	Sexual Health Conditions	13	PRISMA	NOS	up to March 2020	Oral disease as outcome	Bleeding on Probing	Periodontal disease	Mean Difference	2.21 (1.32;3.11)	TRUE	Yes	Yes	Yes	94	Yes	No	Highly suggestive	Continuous	31
119	Machado et al. (2020)	Portugal	Adult females	Polycystic Ovarian Syndrome	Polycystic Ovarian Syndrome	11	PRISMA	NOS	up to March 2020	Oral disease as outcome	PD	Periodontal disease	Risk Ratio	0.61 (0.28;0.94)	TRUE	Yes	Yes	Yes	96	Yes	No	Weak	Binary	0
119	Machado et al. (2020)	Portugal	Adult females	Polycystic Ovarian Syndrome	Polycystic Ovarian Syndrome	3	PRISMA	NOS	up to March 2020	Oral disease as outcome	CAL	Periodontal disease	Risk Ratio	0.33 (0.13;0.53)	TRUE	Yes	Yes	Yes	92	Yes	No	Weak	Binary	4
120	Georgiou et al. (2019)	The Netherlands	Adults	Systemic Inflammation CRP	Systemic Inflammation	3	PRISMA	NOS	up to February 2019	Oral disease as exposure	Apical Periodontitis (Severe Periapical Index)	Endodontic Infection	Mean Difference	5.32 (2.79;7.85)	TRUE	Yes	Yes	Yes	36	Yes	No	Weak	Continuous	16
120	Georgiou et al. (2019)	The Netherlands	Adults	Systemic Inflammation CRP	Systemic Inflammation	3	PRISMA	NOS	up to February 2019	Oral disease as exposure	Apical Periodontitis (Moderate Periapical Index)	Endodontic Infection	Mean Difference	1.81 (0.87;2.74)	TRUE	Yes	Yes	Yes	0	Yes	No	Strong	Continuous	13
120	Georgiou et al. (2019)	The Netherlands	Adults	Systemic Inflammation CIC (circulating immune complex)	Systemic Inflammation	2	PRISMA	NOS	up to February 2019	Oral disease as exposure	Apical Periodontitis (Severe Periapical Index)	Endodontic Infection	Mean Difference	7.64 (-8.19;23.46)	FALSE	No	No	No	98	No	No	Non-significant	Continuous
120	Georgiou et al. (2019)	The Netherlands	Adults	Systemic Inflammation ADMA (asymmetrical dimethylarginine)	Systemic Inflammation	2	PRISMA	NOS	up to February 2019	Oral disease as exposure	Apical Periodontitis (Severe Periapical Index)	Endodontic Infection	Mean Difference	0.08 (0.03;0.13)	TRUE	No	No	No	100	No	No	Weak	Continuous	6
120	Georgiou et al. (2019)	The Netherlands	Adults	Systemic Inflammation ROS (Reactive Oxidative Stress)	Systemic Inflammation	2	PRISMA	NOS	up to February 2019	Oral disease as exposure	Apical Periodontitis (Severe Periapical Index)	Endodontic Infection	Mean Difference	91.49 (-38.24;221.22)	FALSE	Yes	Yes	Yes	36	Yes	No	Non-significant	Continuous
120	Georgiou et al. (2019)	The Netherlands	Adults	Systemic Inflammation IL-6	Systemic Inflammation	2	PRISMA	NOS	up to February 2019	Oral disease as exposure	Apical Periodontitis (Severe Periapical Index)	Endodontic Infection	Mean Difference	1.30 (0.77;1.82)	TRUE	Yes	Yes	Yes	0	Yes	No	Weak	Continuous	16
121	Garde et al. (2019)	Australia	Adults	type 2 diabetes mellitus (T2DM) Total Cholesterol	Metabolic Disorders	4	NR	Cochrane ROB	up to May 2019	Oral disease as exposure	Periodontal treatment 6 months	Periodontal treatment	Mean Difference	-0.47 (-0.75;-0.18)	TRUE	No	Yes	Yes	91	Yes	No	Weak	Continuous	13
121	Garde et al. (2019)	Australia	Adults	type 2 diabetes mellitus (T2DM) Triglycerides	Metabolic Disorders	4	NR	Cochrane ROB	up to May 2019	Oral disease as exposure	Periodontal treatment 6 months	Periodontal treatment	Mean Difference	-0.20 (-0.24;-0.16)	TRUE	Yes	Yes	Yes	98	Yes	No	Weak	Continuous	138
121	Garde et al. (2019)	Australia	Adults	type 2 diabetes mellitus (T2DM) LDL	Metabolic Disorders	4	NR	Cochrane ROB	up to May 2019	Oral disease as exposure	Periodontal treatment 6 months	Periodontal treatment	Mean Difference	-0.02 (-0.06;0.01)	FALSE	No	No	No	82	No	No	Non-significant	Continuous
121	Garde et al. (2019)	Australia	Adults	type 2 diabetes mellitus (T2DM) HDL	Metabolic Disorders	5	NR	Cochrane ROB	up to May 2019	Oral disease as exposure	Periodontal treatment 6 months	Periodontal treatment	Mean Difference	0.06 (0.03;0.08)	TRUE	Yes	Yes	Yes	89	Yes	No	Weak	Continuous	24
121	Garde et al. (2019)	Australia	Adults	type 2 diabetes mellitus (T2DM) Total Cholesterol	Metabolic Disorders	3	NR	Cochrane ROB	up to May 2019	Oral disease as exposure	Periodontal treatment 6 months	Periodontal treatment	Mean Difference	-0.15 (-1.04;0.75)	FALSE	No	No	No	93	No	No	Non-significant	Continuous
121	Garde et al. (2019)	Australia	Adults	type 2 diabetes mellitus (T2DM) Triglycerides	Metabolic Disorders	3	NR	Cochrane ROB	up to May 2019	Oral disease as exposure	Periodontal treatment 6 months	Periodontal treatment	Mean Difference	0.01 (-0.29;0.31)	FALSE	No	No	No	93	No	No	Non-significant	Continuous
121	Garde et al. (2019)	Australia	Adults	type 2 diabetes mellitus (T2DM) LDL	Metabolic Disorders	3	NR	Cochrane ROB	up to May 2019	Oral disease as exposure	Periodontal treatment 6 months	Periodontal treatment	Mean Difference	0.72 (-0.80;2.25)	FALSE	No	No	No	100	No	No	Non-significant	Continuous
121	Garde et al. (2019)	Australia	Adults	type 2 diabetes mellitus (T2DM) HDL	Metabolic Disorders	3	NR	Cochrane ROB	up to May 2019	Oral disease as exposure	Periodontal treatment 6 months	Periodontal treatment	Mean Difference	-0.53 (-2.04;0.99)	FALSE	No	No	No	100	No	No	Non-significant	Continuous
122	Lorenzo-Pouso et al. (2021)	Spain	Adults	Inflammatory Bowel Disease	Gastrointestinal tract	9	PRISMA	NOS	up to March 2020	Oral disease as outcome	Periodontal disease	Periodontal disease	Risk Ratio	2.78 (1.36;5.69)	TRUE	Yes	Yes	Yes	87.9	Yes	No	Highly suggestive	Binary	18
122	Lorenzo-Pouso et al. (2021)	Spain	Adults	Inflammatory Bowel Disease	Gastrointestinal tract	9	PRISMA	NOS	up to March 2020	Oral disease as outcome	Periodontal disease	Periodontal disease	Risk Ratio	3.41 (1.36;8.56)	TRUE	Yes	Yes	Yes	94.6	Yes	No	Highly suggestive	Binary	14
122	Lorenzo-Pouso et al. (2021)	Spain	Adults	Inflammatory Bowel Disease	Gastrointestinal tract	9	PRISMA	NOS	up to March 2020	Oral disease as outcome	Periodontal disease	Periodontal disease	Risk Ratio	3.98 (2.02;7.87)	TRUE	Yes	Yes	Yes	72.9	Yes	No	Highly suggestive	Binary	45
123	Romandini et al. (2021)	Spain	Adults	All-cause mortality	Mortality	21	PRISMA & MOOSE	NOS	up to November 2019	Oral disease as exposure	Periodontitis	Periodontal disease	Risk Ratio	1.46 (1.15;1.84)	TRUE	Yes	Yes	Yes	98.9	Yes	No	Highly suggestive	Binary	54
123	Romandini et al. (2021)	Spain	Adults	Cardiovascular Disease mortality	Mortality	11	PRISMA & MOOSE	NOS	up to November 2019	Oral disease as exposure	Periodontitis	Periodontal disease	Risk Ratio	1.47 (1.14;1.90)	TRUE	Yes	Yes	Yes	93.1	Yes	No	Highly suggestive	Binary	25
123	Romandini et al. (2021)	Spain	Adults	Cancer mortality	Cancer	5	PRISMA & MOOSE	NOS	up to November 2019	Oral disease as exposure	Periodontitis	Periodontal disease	Risk Ratio	1.38 (1.24;1.53)	TRUE	Yes	Yes	Yes	29.8	Yes	No	Strong	Binary	60
123	Romandini et al. (2021)	Spain	Adults	Pneumonia mortality	Respiratory diseases	2	PRISMA & MOOSE	NOS	up to November 2019	Oral disease as exposure	Periodontitis	Periodontal disease	Risk Ratio	0.98 (0.69;1.38)	FALSE	No	No	No	0	No	No	Non-significant	Binary
123	Romandini et al. (2021)	Spain	Adults	CHD mortality	Mortality	3	PRISMA & MOOSE	NOS	up to November 2019	Oral disease as exposure	Periodontitis	Periodontal disease	Risk Ratio	2.58 (2.20;3.03)	TRUE	Yes	Yes	Yes	0	Yes	No	Strong	Binary	148
123	Romandini et al. (2021)	Spain	Adults	Cerebrovascular mortality	Mortality	2	PRISMA & MOOSE	NOS	up to November 2019	Oral disease as exposure	Periodontitis	Periodontal disease	Risk Ratio	3.11 (2.42;3.98)	TRUE	Yes	Yes	Yes	0.8	Yes	No	Strong	Binary	57
123	Romandini et al. (2021)	Spain	Adults	All-cause mortality	Mortality	33	PRISMA & MOOSE	NOS	up to November 2019	Oral disease as exposure	Edentulism	Edentulism	Risk Ratio	1.64 (1.45;1.86)	TRUE	Yes	Yes	Yes	96.7	Yes	No	Highly suggestive	Binary	724
123	Romandini et al. (2021)	Spain	Adults	Cardiovascular Disease mortality	Mortality	9	PRISMA & MOOSE	NOS	up to November 2019	Oral disease as exposure	Edentulism	Edentulism	Risk Ratio	2.03 (1.50;2.74)	TRUE	Yes	Yes	Yes	87.2	Yes	No	Highly suggestive	Binary	61
123	Romandini et al. (2021)	Spain	Adults	Cancer mortality	Cancer	4	PRISMA & MOOSE	NOS	up to November 2019	Oral disease as exposure	Edentulism	Edentulism	Risk Ratio	1.55 (1.24;1.94)	TRUE	Yes	Yes	Yes	75.1	Yes	No	Highly suggestive	Binary	18
123	Romandini et al. (2021)	Spain	Adults	Pneumonia mortality	Mortality	2	PRISMA & MOOSE	NOS	up to November 2019	Oral disease as exposure	Edentulism	Edentulism	Risk Ratio	1.72 (1.07;2.78)	TRUE	No	No	No	0	No	No	Weak	Binary	4
123	Romandini et al. (2021)	Spain	Adults	CHD mortality	Mortality	3	PRISMA & MOOSE	NOS	up to November 2019	Oral disease as exposure	Edentulism	Edentulism	Risk Ratio	2.98 (2.43;3.65)	TRUE	Yes	Yes	Yes	60.6	Yes	No	Highly suggestive	Binary	120
123	Romandini et al. (2021)	Spain	Adults	Cerebrovascular mortality	Mortality	2	PRISMA & MOOSE	NOS	up to November 2019	Oral disease as exposure	Edentulism	Edentulism	Risk Ratio	3.18 (2.24;4.51)	TRUE	Yes	Yes	Yes	74.2	Yes	No	Highly suggestive	Binary	29
124	Artese et al. (2015)	Brazil	Adults	type 2 diabetes mellitus (T2DM) TNF-α	Metabolic Disorders	3	PRISMA	Cochrane ROB	up to November 2013	Oral disease as exposure	Periodontal treatment	Periodontal treatment	Mean Difference	-1.33 (-2.10;-0.56)	TRUE	Yes	Yes	Yes	92.3	Yes	No	Weak	Continuous	10
124	Artese et al. (2015)	Brazil	Adults	type 2 diabetes mellitus (T2DM) CRP	Metabolic Disorders	5	PRISMA	Cochrane ROB	up to November 2013	Oral disease as exposure	Periodontal treatment	Periodontal treatment	Mean Difference	-1.28 (-2.07;-0.48)	TRUE	Yes	Yes	Yes	92.3	Yes	No	Weak	Continuous	14
125	Segura-Egea et al. (2016)	Spain	Adults	Diabetes mellitus	Metabolic Disorders	7	MOOSE	Oxford CEBM guidelines	up to March 2016	Oral disease as outcome	Radioluscent periapical lesions in root-filled teeth	Endodontic Infection	Odds Ratio	1.42 (1.11;1.80)	TRUE	No	Yes	No	0	Yes	No	Weak	Binary	14
126	Chen et al. (2021)	China	Adults	type 2 diabetes mellitus (T2DM)	Metabolic Disorders	20	PRISMA	Modified Jadad scoring system	up to April 2020	Oral disease as exposure	Periodontal treatment 3 mo	Periodontal treatment	Weighted Mean Difference	-0.51 (-0.73;-0.30)	TRUE	Yes	Yes	Yes	88	Yes	No	Highly suggestive	Continuous	133
126	Chen et al. (2021)	China	Adults	type 2 diabetes mellitus (T2DM)	Metabolic Disorders	20	PRISMA	Modified Jadad scoring system	up to April 2020	Oral disease as exposure	Periodontal treatment 6 mo	Periodontal treatment	Weighted Mean Difference	-0.55 (-0.86;-0.24)	TRUE	Yes	Yes	Yes	88.1	Yes	No	Highly suggestive	Continuous	70
127	Maisonneuve et al. (2017)	Italy	Adults	Cancer Pancreas	Cancer	6	NR	NR	up to January 2016	Oral disease as exposure	Periodontal disease	Periodontal disease	Risk Ratio	1.74 (1.41;2.15)	TRUE	Yes	Yes	Yes	0	Yes	No	Strong	Binary	54
127	Maisonneuve et al. (2017)	Italy	Adults	Cancer Pancreas	Cancer	4	NR	NR	up to January 2016	Oral disease as exposure	Edentulism	Edentulism	Risk Ratio	1.54 (1.16;2.05)	TRUE	Yes	Yes	Yes	0	Yes	No	Strong	Binary	10
128	Bouziane et al. (2012)	Morocco	Adults	Helicobacter pylori recurrence	Gastrointestinal tract	3	PRISMA	Cochrane ROB	up to April 2012	Oral disease as exposure	Periodontal treatment	Periodontal treatment	Risk Ratio	0.37 (0.21;0.64)	TRUE	No	Yes	Yes	69	Yes	No	Weak	Binary	11
129	Darré et al. (2008)	France	Adults	Diabetes mellitus glycaemic control	Metabolic Disorders	9	QUOROM	CONSORT & Delphi	up to December 2007	Oral disease as exposure	Periodontal treatment	Periodontal treatment	Standardized Mean Difference	0.46 (0.11;0.82)	TRUE	Yes	Yes	Yes	48	Yes	No	Weak	Continuous	14
130	Machado et al. (2021)	Portugal	Adults	CRP	Systemic Inflammation	24 CC	PRISMA	NOS, Cochrane ROB2 & ROBINS-I	up to February 20121	Oral disease as exposure	Periodontitis	Periodontal disease	Ratio of Means	2.06 (1.64;2.59)	TRUE	Yes	Yes	Yes	98.7	Yes	No	Highly suggestive	Binary	319
130	Machado et al. (2021)	Portugal	Adults	hsCRP	Systemic Inflammation	65	PRISMA	NOS, Cochrane ROB2 & ROBINS-I	up to February 20121	Oral disease as exposure	Periodontitis	Periodontal disease	Ratio of Means	2.09 (1.78;2.47)	TRUE	Yes	Yes	Yes	99.8	Yes	No	Highly suggestive	Binary	1881
130	Machado et al. (2021)	Portugal	Adults	hsCRP	Systemic Inflammation	11	PRISMA	NOS, Cochrane ROB2 & ROBINS-I	up to February 20121	Oral disease as exposure	Periodontal treatment Non-intensive 6 months	Periodontal treatment	Ratio of Means	0.55 (0.45;0.66)	TRUE	Yes	Yes	Yes	88.5	Yes	No	Highly suggestive	Binary	128
130	Machado et al. (2021)	Portugal	Adults	hsCRP	Systemic Inflammation	6	PRISMA	NOS, Cochrane ROB2 & ROBINS-I	up to February 20121	Oral disease as exposure	Periodontal treatment Intensive 6 months	Periodontal treatment	Ratio of Means	1.04 (0.89;1.21)	FALSE	No	No	No	64.7	No	No	Non-significant	Binary
131	Wu et al. (2020)	China	Adults	Cancer Hematopoietic	Cancer	2	PRISMA	NOS	up to October 2018	Oral disease as exposure	Periodontitis	Periodontal disease	Risk Ratio	1.08 (0.86;1.36)	FALSE	No	No	No	0	No	No	Non-significant	Binary
131	Wu et al. (2020)	China	Adults	Cancer Lymphatic	Cancer	3	PRISMA	NOS	up to October 2018	Oral disease as exposure	Periodontitis	Periodontal disease	Risk Ratio	1.21 (1.07;1.27)	TRUE	No	Yes	Yes	34.1	Yes	No	Suggestive	Binary	8
132	Lü et al. (2011)	China	Adults	Rheumatoid Arthritis DAS28	Rheumatic diseases	3	Cochrane Handbook	Cochrane ROB	up to September 2010	Oral disease as exposure	Periodontal treatment	Periodontal treatment	Mean Difference	-5.84 (-11.04;-0.63)	TRUE	No	No	No	0	No	No	Weak	Continuous	3
133	Corbella et al. (2012)	Italy	Adult females	Adverse Pregnancy Outcomes Preterm birth 37 w	Adverse Pregnancy Outcomes	14	NR	NR	up to January 2011	Oral disease as exposure	Periodontal disease	Periodontal disease	Odds Ratio	1.78 (1.58;2.01)	TRUE	Yes	Yes	Yes	82	Yes	No	Highly suggestive	Binary	452
133	Corbella et al. (2012)	Italy	Adult females	Pregnancy Adverse Outcome Low birthweight	Adverse Pregnancy Outcomes	7	NR	NR	up to January 2011	Oral disease as exposure	Periodontal disease	Periodontal disease	Odds Ratio	1.82 (1.51;2.20)	TRUE	Yes	Yes	Yes	66	Yes	No	Highly suggestive	Binary	96
133	Corbella et al. (2012)	Italy	Adult females	Adverse Pregnancy Outcomes Preterm birth & Low birthweight	Adverse Pregnancy Outcomes	3	NR	NR	up to January 2011	Oral disease as exposure	Periodontal disease	Periodontal disease	Odds Ratio	3.00 (1.93;4.68)	TRUE	Yes	Yes	Yes	89	Yes	No	Highly suggestive	Binary	24
134	Wijarnpreecha et al. (2020)	USA	Adults	Nonalcoholic Fatty Liver Disease	Nonalcoholic Fatty Liver Disease	5	PRISMA	NOS	up to December 2019	Oral disease as outcome	PD unadjusted	Periodontal disease	Odds Ratio	1.48 (1.15;1.89)	TRUE	No	Yes	Yes	92	Yes	No	Suggestive	Binary	15
134	Wijarnpreecha et al. (2020)	USA	Adults	Nonalcoholic Fatty Liver Disease	Liver conditions	3	PRISMA	NOS	up to December 2019	Oral disease as outcome	PD adjuested	Periodontal disease	Odds Ratio	1.08 (0.94;1.24)	FALSE	No	No	No	58	No	No	Non-significant	Binary
134	Wijarnpreecha et al. (2020)	USA	Adults	Nonalcoholic Fatty Liver Disease	Liver Disease	3	PRISMA	NOS	up to December 2019	Oral disease as outcome	CAL unadjusted	Periodontal disease	Odds Ratio	1.13 (1.07;1.20)	TRUE	Yes	Yes	Yes	0	Yes	No	Strong	Binary	19
134	Wijarnpreecha et al. (2020)	USA	Adults	Nonalcoholic Fatty Liver Disease	Liver conditions	3	PRISMA	NOS	up to December 2019	Oral disease as outcome	CAL adjusted	Periodontal disease	Odds Ratio	1.08 (0.94;1.24)	FALSE	No	No	No	58	No	No	Non-significant	Binary
135	Lorenzo-Pouso et al. (2020)	Spain	Adults	Medication‐related osteonecrosis of the jaw	Medication‐related osteonecrosis of the jaw	12	PRISMA	NOS	from January 2004 to July 2018	Oral disease as outcome	Periodontitis	Periodontal disease	Risk Ratio	3.00 (2.04;4.41)	TRUE	Yes	Yes	Yes	26.9	Yes	No	Strong	Binary	127
136	Demmer et al. (2013)	USA	Adults	CRP	Systemic Inflammation	20	PRISMA	Cochrane ROB	up to February 2013	Oral disease as exposure	Periodontal treatment	Periodontal treatment	Mean Difference	-0.37 (-0.63;-0.11)	TRUE	Yes	Yes	Yes	27.9	Yes	No	Strong	Continuous	38
137	Polyzos et al. (2010)	Greece	Adult females	Adverse Pregnancy Outcomes Preterm birth 37 w	Adverse Pregnancy Outcomes	11	NR	Cochrane ROB	up to July 2010	Oral disease as exposure	Periodontal treatment	Periodontal treatment	Odds Ratio	0.93 (0.79;1.10)	FALSE	No	No	No	61	No	No	Non-significant	Binary
137	Polyzos et al. (2010)	Greece	Adult females	Pregnancy Adverse Outcome Low birthweight	Adverse Pregnancy Outcomes	8	NR	Cochrane ROB	up to July 2010	Oral disease as exposure	Periodontal treatment	Periodontal treatment	Odds Ratio	0.85 (0.70;1.04)	FALSE	No	No	No	65	No	No	Non-significant	Binary
137	Polyzos et al. (2010)	Greece	Adult females	Adverse Pregnancy Outcomes Spontaneous abortions/stillbirths	Adverse Pregnancy Outcomes	11	NR	Cochrane ROB	up to July 2010	Oral disease as exposure	Periodontal treatment	Periodontal treatment	Odds Ratio	0.84 (0.58;1.22)	FALSE	No	No	No	0	No	No	Non-significant	Binary
137	Polyzos et al. (2010)	Greece	Adult females	Pregnancy Adverse Outcome Low birthweight & Spontaneous abortions/stillbirths	Adverse Pregnancy Outcomes	11	NR	Cochrane ROB	up to July 2010	Oral disease as exposure	Periodontal treatment	Periodontal treatment	Odds Ratio	0.90 (0.77;1.04)	FALSE	No	No	No	65	No	No	Non-significant	Binary
137	Polyzos et al. (2010)	Greece	Adult females	Adverse Pregnancy Outcomes Spontaneous abortions/stillbirths	Adverse Pregnancy Outcomes	5	NR	Cochrane ROB	up to July 2010	Oral disease as exposure	Periodontal treatment	Periodontal treatment	Odds Ratio	0.66 (0.37;1.17)	FALSE	No	No	No	71	No	No	Non-significant	Binary
138	Martorano-Fernandes et al. (2020)	Brazil	Adults	Diabetes mellitus	Metabolic Disorders	3	PRISMA	Fowkes and Fulton checklist (1991)	up to May 2020	Oral disease as outcome	Oral candidiasis	Oral lesions	Odds Ratio	1.40 (0.96;2.04)	FALSE	No	No	No	94	No	No	Non-significant	Binary
138	Martorano-Fernandes et al. (2020)	Brazil	Adults	Diabetes mellitus	Metabolic Disorders	4	PRISMA	Fowkes and Fulton checklist (1991)	up to May 2020	Oral disease as outcome	Denture stomatitis	Denture stomatitis	Odds Ratio	1.92 (1.42;2.59)	TRUE	Yes	Yes	Yes	0	Yes	No	Strong	Binary	23
139	Peña et al. (2021)	Brazil	Adults	Human immunodeficiency virus-1 (HIV-1) & Pulmonary tuberculosis coinfection vs. HIV-1 only	Virus infection	6	PRISMA	Joanna Briggs Institute’s Meta-Analysis of Statistics Assessment and Review Instrument (JBI-MAStARI)	up to March 2020	Oral disease as outcome	Oral candidiasis	Oral lesions	Odds Ratio	1.77 (0.70;4.46)	FALSE	No	No	No	86	No	No	Non-significant	Binary
140	Botelho et al. (2021)	Portugal	Adults	Circulating blood cells profiles White Blood Cells	Systemic Inflammation	30 CC	PRISMA	NOS	up to June 2020	Oral disease as exposure	Periodontitis	Periodontal disease	Mean Difference	0.89 (0.72;1.05)	TRUE	Yes	Yes	Yes	75.4	Yes	No	Highly suggestive	Continuous	1138
140	Botelho et al. (2021)	Portugal	Adults	Circulating blood cells profiles Neutrophils	Systemic Inflammation	18	PRISMA	NOS	up to June 2020	Oral disease as exposure	Periodontitis	Periodontal disease	Mean Difference	0.76 (0.57;0.95)	TRUE	Yes	Yes	Yes	72.1	Yes	No	Highly suggestive	Continuous	1138
140	Botelho et al. (2021)	Portugal	Adults	Circulating blood cells profiles Lymphocytes	Blood Levels	16	PRISMA	NOS	up to June 2020	Oral disease as exposure	Periodontitis	Periodontal disease	Mean Difference	0.02 (-0.09;0.13)	FALSE	No	No	No	76.2	No	No	Non-significant	Continuous
140	Botelho et al. (2021)	Portugal	Adults	Circulating blood cells profiles Monocytes	Blood Levels	8	PRISMA	NOS	up to June 2020	Oral disease as exposure	Periodontitis	Periodontal disease	Mean Difference	-0.00 (-0.03;0.02)	FALSE	No	No	No	30.5	No	No	Non-significant	Continuous
140	Botelho et al. (2021)	Portugal	Adults	Circulating blood cells profiles Eosinophils	Blood Levels	6	PRISMA	NOS	up to June 2020	Oral disease as exposure	Periodontitis	Periodontal disease	Mean Difference	2.66 (-2.55;7.88)	FALSE	No	No	No	100	No	No	Non-significant	Continuous
140	Botelho et al. (2021)	Portugal	Adults	Circulating blood cells profiles Basophils	Blood Levels	7	PRISMA	NOS	up to June 2020	Oral disease as exposure	Periodontitis	Periodontal disease	Mean Difference	-0.00 (-0.00;0.00)	FALSE	No	No	No	0	No	No	Non-significant	Continuous
140	Botelho et al. (2021)	Portugal	Adults	Circulating blood cells profiles Neutrophils (%)	Systemic Inflammation	10	PRISMA	NOS	up to June 2020	Oral disease as exposure	Periodontitis	Periodontal disease	Mean Difference	3.87 (1.51;6.23	TRUE	Yes	Yes	Yes	87.5	Yes	No	Highly suggestive	Continuous	29
140	Botelho et al. (2021)	Portugal	Adults	Circulating blood cells profiles Lymphocytes %	Systemic Inflammation	5	PRISMA	NOS	up to June 2020	Oral disease as exposure	Periodontitis	Periodontal disease	Mean Difference	-4.21 (-6.35;-2.06)	TRUE	Yes	Yes	Yes	77.4	Yes	No	Weak	Continuous	23
140	Botelho et al. (2021)	Portugal	Adults	Circulating blood cells profiles Red Blood Cells	Blood levels	12	PRISMA	NOS	up to June 2020	Oral disease as exposure	Periodontitis	Periodontal disease	Mean Difference	-0.08 (-0.16;-0.00)	TRUE	No	Yes	Yes	56.2	Yes	No	Suggestive	Continuous	6
140	Botelho et al. (2021)	Portugal	Adults	Circulating blood cells profiles Hemoglobin	Blood levels	12	PRISMA	NOS	up to June 2020	Oral disease as exposure	Periodontitis	Periodontal disease	Mean Difference	-0.20 (-0.36;-0.04)	TRUE	No	No	Yes	73.8	Yes	No	Weak	Continuous	15
140	Botelho et al. (2021)	Portugal	Adults	Circulating blood cells profiles Hematocrit	Blood levels	10	PRISMA	NOS	up to June 2020	Oral disease as exposure	Periodontitis	Periodontal disease	Mean Difference	-1.31 (-1.89;-0.74)	TRUE	Yes	Yes	Yes	59.4	Yes	No	Highly suggestive	Continuous	63
140	Botelho et al. (2021)	Portugal	Adults	Circulating blood cells profiles MCV	Blood levels	11	PRISMA	NOS	up to June 2020	Oral disease as exposure	Periodontitis	Periodontal disease	Mean Difference	-1.09 (-2.06;-0.12)	TRUE	No	No	Yes	51.9	Yes	No	Weak	Continuous	9
140	Botelho et al. (2021)	Portugal	Adults	Circulating blood cells profiles MCH	Blood levels	10	PRISMA	NOS	up to June 2020	Oral disease as exposure	Periodontitis	Periodontal disease	Mean Difference	-0.62 (-0.96;-0.28)	TRUE	No	Yes	Yes	43.7	Yes	No	Suggestive	Continuous	38
140	Botelho et al. (2021)	Portugal	Adults	Circulating blood cells profiles MCHC	Blood Levels	9	PRISMA	NOS	up to June 2020	Oral disease as exposure	Periodontitis	Periodontal disease	Mean Difference	-0.21 (-0.43;-0.01)	TRUE	Yes	Yes	Yes	66.2	Yes	No	Highly suggestive	Continuous	3
140	Botelho et al. (2021)	Portugal	Adults	Circulating blood cells profiles ESR	Systemic Inflammation	8	PRISMA	NOS	up to June 2020	Oral disease as exposure	Periodontitis	Periodontal disease	Mean Difference	2.36 (1.45;3.28)	TRUE	Yes	Yes	Yes	0	Yes	No	Weak	Continuous	69
140	Botelho et al. (2021)	Portugal	Adults	Circulating blood cells profiles RDW	Blood Levels	5	PRISMA	NOS	up to June 2020	Oral disease as exposure	Periodontitis	Periodontal disease	Mean Difference	0.25 (-0.03;0.53)	FALSE	No	No	No	65	No	No	Non-significant	Continuous
140	Botelho et al. (2021)	Portugal	Adults	Circulating blood cells profiles Iron	Blood Levels	5	PRISMA	NOS	up to June 2020	Oral disease as exposure	Periodontitis	Periodontal disease	Mean Difference	-7.83 (-28.80;13.14)	FALSE	No	No	No	95	No	No	Non-significant	Continuous
140	Botelho et al. (2021)	Portugal	Adults	Circulating blood cells profiles Ferritin	Blood Levels	5	PRISMA	NOS	up to June 2020	Oral disease as exposure	Periodontitis	Periodontal disease	Mean Difference	20.44 (-10.13;51.01)	FALSE	No	No	No	95	No	No	Non-significant	Continuous
140	Botelho et al. (2021)	Portugal	Adults	Circulating blood cells profiles Platelets	Blood Levels	13	PRISMA	NOS	up to June 2020	Oral disease as exposure	Periodontitis	Periodontal disease	Mean Difference	5.44 (-12.32;23.21)	FALSE	No	No	No	94.6	No	No	Non-significant	Continuous
140	Botelho et al. (2021)	Portugal	Adults	Circulating blood cells profiles MPV	Blood Levels	9	PRISMA	NOS	up to June 2020	Oral disease as exposure	Periodontitis	Periodontal disease	Mean Difference	-0.12 (-0.35;0.11)	FALSE	No	No	No	89.6	No	No	Non-significant	Continuous
140	Botelho et al. (2021)	Portugal	Adults	Circulating blood cells profiles MPV	Blood levels	9	PRISMA	NOS	up to June 2020	Oral disease as exposure	Periodontal treatment	Periodontal treatment	Mean Difference	-0.39 (-0.65;-0.12)	TRUE	No	Yes	Yes	0	Yes	No	Weak	Continuous	20
141	Roca-Millan et al. (2018)	Spain	Adults	Cardiovascular disease CRP	Systemic Inflammation	3	PRISMA	Critical Appraisal Skills Program CASPe (Spanish version) (16)	up to December 2017	Oral disease as exposure	Periodontal treatment	Periodontal treatment	Mean Difference	1.20 (1.10;1.30)	TRUE	Yes	Yes	Yes	0	Yes	No	Weak	Continuous	611
141	Roca-Millan et al. (2018)	Spain	Adults	Cardiovascular disease Leukocytes	Systemic Inflammation	3	PRISMA	Critical Appraisal Skills Program CASPe (Spanish version) (16)	up to December 2017	Oral disease as exposure	Periodontal treatment	Periodontal treatment	Mean Difference	0.80 (0.72;0.88)	TRUE	Yes	Yes	Yes	0	Yes	No	Weak	Continuous	423
142	Jensen et al. (2021)	Australia	Children	type 1 diabetes mellitus (T1DM)	Metabolic Disorders	18	PRISMA	JBI criteria (13)	up to February 2019	Oral disease as outcome	Plaque Index	Periodontal disease	Standardized Mean Difference	0.45 (0.21;0.70)	TRUE	No	Yes	Yes	90	Yes	No	Suggestive	Continuous	80
142	Jensen et al. (2021)	Australia	Children	type 1 diabetes mellitus (T1DM)	Metabolic Disorders	18	PRISMA	JBI criteria (13)	up to February 2019	Oral disease as outcome	Gingival index (gingivitis)	Periodontal disease	Standardized Mean Difference	0.51 (0.28;0.74)	TRUE	Yes	Yes	Yes	86	Yes	No	Highly suggestive	Continuous	108
142	Jensen et al. (2021)	Australia	Children	type 1 diabetes mellitus (T1DM)	Metabolic Disorders	18	PRISMA	JBI criteria (13)	up to February 2019	Oral disease as outcome	PD	Periodontal disease	Standardized Mean Difference	0.55 (0.22;0.87)	TRUE	No	Yes	Yes	73	Yes	No	Weak	Continuous	53
143	Manrique-Corredor et al. (2019)	Spain	Adult females	Adverse Pregnancy Outcomes Preterm birth 37 w	Adverse Pregnancy Outcomes	20	PRISMA	Critical Appraisal Skills Program CASPe (Spanish version) & NOS	up to November 2016	Oral disease as exposure	Periodontitis	Periodontal disease	Odds Ratio	2.01 (1.71;2.36)	TRUE	Yes	Yes	Yes	21.63	Yes	No	Strong	Binary	510
144	Ungprasert et al. (2017)	USA	Adults	Psoriasis	Autoimmune disorders	5	NR	NOS	up to July 2016	Oral disease as exposure	Periodontitis	Periodontal disease	Risk Ratio	1.55 (1.35;1.77)	TRUE	Yes	Yes	Yes	18	Yes	No	Strong	Binary	67
145	Liu et al. (2017)	China	Adult males	Erectile Dysfunction	Sexual Health Conditions	5	PRISMA	NOS	up to December 2015	Oral disease as exposure	Periodontitis	Periodontal disease	Odds Ratio	2.28 (1.50;3.48)	TRUE	Yes	Yes	Yes	97.8	Yes	No	Highly suggestive	Binary	23
146	Teeuw et al. (2010)	The Netherlands	Adults	Diabetes Mellitus Hba1c	Metabolic Disorders	5	NR	Dutch Cochrane Centre tool	up to March 2009	Oral disease as exposure	Periodontal treatment	Periodontal treatment	Weighted Mean Difference	-0.40 (-0.77;-0.04)	TRUE	No	No	Yes	59.5	Yes	No	Weak	Continuous	4
146	Teeuw et al. (2010)	The Netherlands	Adults	Diabetes Mellitus Fasting Plasma Glucose	Metabolic Disorders	3	NR	Dutch Cochrane Centre tool	up to March 2009	Oral disease as exposure	Periodontal treatment	Periodontal treatment	Weighted Mean Difference	2.30 (-13.64;18.24)	FALSE	No	No	Yes	23.7	No	No	Non-significant	Continuous
147	Farook et al. (2021)	Saudi Arabia	Adult males	Erectile Dysfunction	Sexual Health Conditions	6	PRISMA	NOS	up to August 2020	Oral disease as exposure	Periodontitis	Periodontal disease	Odds Ratio	2.56 (1.70;3.85)	TRUE	Yes	Yes	Yes	98	Yes	No	Highly suggestive	Binary	39
148	Wang et al. (2014)	China	Adults	Diabetes Mellitus Hba1c	Metabolic Disorders	10	PRISMA	Cochrane ROB	up to January 2014	Oral disease as exposure	Periodontal treatment 3 month	Periodontal treatment	Mean Difference	–0.36 (-0.52;-0.19)	TRUE	Yes	Yes	Yes	98	Yes	No	Highly suggestive	Continuous	62
148	Wang et al. (2014)	China	Adults	Diabetes Mellitus Hba1c	Metabolic Disorders	10	PRISMA	Cochrane ROB	up to January 2014	Oral disease as exposure	Periodontal treatment 6 month	Periodontal treatment	Mean Difference	-0.30 (-0.69;0.09)	FALSE	No	No	No	98	No	No	Non-significant	Continuous
149	Hu et al. (2021)	China	Adults	Alzheimer's Disease	Neurodegenerative diseases	9	NR	NOS	up to September 2020	Oral disease as exposure	Periodontitis	Periodontal disease	Odds Ratio/Hazard Ratio	1.78 (1.15;2.76)	TRUE	Yes	Yes	Yes	71.3	Yes	No	Highly suggestive	Binary	14
149	Hu et al. (2021)	China	Adults	Alzheimer's Disease	Neurodegenerative diseases	9	NR	NOS	up to September 2020	Oral disease as exposure	Periodontitis Severe	Periodontal disease	Odds Ratio/Hazard Ratio	4.89 (1.60;14.97)	TRUE	No	Yes	Yes	53.7	Yes	No	Weak	Binary	17
149	Hu et al. (2021)	China	Adults	Cognitive impairment	Neurodegenerative diseases	9	NR	NOS	up to September 2020	Oral disease as exposure	Periodontitis	Periodontal disease	Odds Ratio/Hazard Ratio	1.60 (1.24;2.06)	TRUE	Yes	Yes	Yes	28.7	Yes	No	Strong	Binary	35
149	Hu et al. (2021)	China	Adults	Cognitive impairment	Neurodegenerative diseases	9	NR	NOS	up to September 2020	Oral disease as exposure	Periodontitis Severe	Periodontal disease	Odds Ratio/Hazard Ratio	2.32 (1.24;4.36)	TRUE	Yes	Yes	Yes	59.4	Yes	No	Highly suggestive	Binary	15
150	Schwartz et al. (2018)	USA	Adults	Obstructive Sleep Apnea Treatment Epworth Sleepiness Scale	Respiratory diseases	10	PRISMA	Cochrane ROB	up to March 2017	Oral disease as exposure	Mandibular advancement device (vs. CPAP)	Mandibular advancement device	Mean Difference	-0.59 (-1.50;0.31)	FALSE	No	No	No	58	No	No	Non-significant	Continuous
150	Schwartz et al. (2018)	USA	Adults	Obstructive Sleep Apnea Treatment Apnea-hypopnea Index	Respiratory diseases	10	PRISMA	Cochrane ROB	up to March 2017	Oral disease as exposure	Mandibular advancement device (vs. CPAP)	Mandibular advancement device	Mean Difference	-8.24 (-13.13;-3-35)	TRUE	Yes	Yes	Yes	96	Yes	No	Weak	Continuous	31
151	Bahekar et al. (2007)	USA	Adults	Coronary heart disease	Cardiovascular Diseases	5	NR	US Preventive Services Task Force	up to 2006 (unclear)	Oral disease as exposure	Periodontitis	Periodontal disease	Risk Ratio	1.14 (1.07;1.21)	TRUE	Yes	Yes	Yes	51	Yes	No	Highly suggestive	Binary	26
151	Bahekar et al. (2007)	USA	Adults	Coronary heart disease	Cardiovascular Diseases	5	NR	US Preventive Services Task Force	up to 2006 (unclear)	Oral disease as exposure	Periodontitis	Periodontal disease	Risk Ratio	1.59 (1.33;1.91)	TRUE	Yes	Yes	Yes	51	Yes	No	Highly suggestive	Binary	43
151	Bahekar et al. (2007)	USA	Adults	Coronary heart disease	Cardiovascular Diseases	5	NR	US Preventive Services Task Force	up to 2006 (unclear)	Oral disease as exposure	Periodontitis	Periodontal disease	Risk Ratio	2.23 (1.59;3.12)	TRUE	Yes	Yes	Yes	51	Yes	No	Highly suggestive	Binary	35
152	Hsu et al. (2019)	USA	Adults	Diabetes Mellitus	Metabolic Disorders	12	PRISMA	NOS	up to August 2018	Oral disease as outcome	Periodontal treatment 6 months PPD	Periodontal treatment	Weighted Mean Difference	-0.03 (-0.15;0.08)	TRUE	No	No	No	70.9	No	No	Weak	Continuous	0
152	Hsu et al. (2019)	USA	Adults	Diabetes Mellitus	Metabolic Disorders	12	PRISMA	NOS	up to August 2018	Oral disease as outcome	Periodontal treatment 6 months CAL	Periodontal treatment	Weighted Mean Difference	-0.02 (-0.10;0.06)	TRUE	No	No	No	13	No	No	Weak	Continuous	0
153	Fuggle et al. (2016)	United Kingdom	Adults	Rheumatoid Arthritis	Rheumatic diseases	17	NR	Downs and Black Checklist	NR	Oral disease as outcome	Periodontitis	Periodontal disease	Risk Ratio	1.13 (1.04;1.23)	TRUE	No	Yes	Yes	95	Yes	No	Suggestive	Binary	36
153	Fuggle et al. (2016)	United Kingdom	Adults	Osteoarthritis	Rheumatic diseases	4	NR	Downs and Black Checklist	NR	Oral disease as outcome	Periodontitis	Periodontal disease	Risk Ratio	1.10 (0.81;1.49)	FALSE	No	No	No	70	No	No	Non-significant	Binary
154	Stöhr et al. (2021)	Germany	Adults	Diabetes mellitus	Metabolic Disorders	10	PRISMA	Quality In Prognosis Studies (QUIPS)	up to February 2021	Oral disease as exposure	Periodontal disease	Periodontal disease	Risk Ratio	1.26 (1.12;1.41)	TRUE	Yes	Yes	Yes	70.8	Yes	No	Highly suggestive	Binary	45
154	Stöhr et al. (2021)	Germany	Adults	Diabetes mellitus	Metabolic Disorders	7	PRISMA	Quality In Prognosis Studies (QUIPS)	up to February 2021	Oral disease as outcome	Periodontal disease	Periodontal disease	Risk Ratio	1.24 (1.13;1.37)	TRUE	Yes	Yes	Yes	81.8	Yes	No	Highly suggestive	Binary	47
155	Ratz et al. (2015)	United Kingdom	Adults	Ankylosing spondylitis	Rheumatic Diseases	6	PRISMA	The Scottish Intercollegiate Guidelines Network methodology checklist [29]	up to March 2014	Oral disease as outcome	Periodontitis	Periodontal disease	Odds Ratio	1.85 (1.72;1.98)	TRUE	Yes	Yes	Yes	13	Yes	No	Strong	Binary	602
156	Wu et al. (2020)	China	Adults	Hemoglobin	Blood levels	12	NR	NOS	up to April 2019	Oral disease as exposure	Periodontitis	Periodontal disease	Standardized Mean Difference	-0.76 (-1.15;-0.37)	TRUE	Yes	Yes	Yes	89.9	Yes	No	Highly suggestive	Continuous	53
156	Wu et al. (2020)	China	Adults	Red Blood Cells	Blood levels	11	NR	NOS	up to April 2019	Oral disease as exposure	Periodontitis	Periodontal disease	Standardized Mean Difference	-0.69 (-1.09,-0.29)	TRUE	Yes	Yes	Yes	89.8	Yes	No	Weak	Continuous	0
156	Wu et al. (2020)	China	Adults	Hematocrit	Blood levels	10	NR	NOS	up to April 2019	Oral disease as exposure	Periodontitis	Periodontal disease	Standardized Mean Difference	-1.13 (-1.69;-0.57)	TRUE	Yes	Yes	Yes	93.4	Yes	No	Weak	Continuous	48
156	Wu et al. (2020)	China	Adults	MCV	Blood levels	11	NR	NOS	up to April 2019	Oral disease as exposure	Periodontitis	Periodontal disease	Standardized Mean Difference	-0.16 (-0.32;-0.01)	TRUE	No	No	Yes	34		No	Weak	Continuous	5
156	Wu et al. (2020)	China	Adults	MCH	Blood levels	9	NR	NOS	up to April 2019	Oral disease as exposure	Periodontitis	Periodontal disease	Standardized Mean Difference	-0.16 (-0.28,-0.04)	TRUE	Yes	Yes	Yes	0	Yes	No	Strong	Continuous	14
156	Wu et al. (2020)	China	Adults	MCHC	Blood Levels	10	NR	NOS	up to April 2019	Oral disease as exposure	Periodontitis	Periodontal disease	Standardized Mean Difference	–0.04 (–0.55;0.47)	FALSE	No	No	No	93.6	No	No	Non-significant	Continuous
156	Wu et al. (2020)	China	Adults	ESR	Systemic Inflammation	4	NR	NOS	up to April 2019	Oral disease as exposure	Periodontitis	Periodontal disease	Standardized Mean Difference	0.63 (0.06;1.19)	TRUE	No	No	Yes	79.9	Yes	No	Weak	Continuous	3
156	Wu et al. (2020)	China	Adults	Serum iron	Blood Levels	4	NR	NOS	up to April 2019	Oral disease as exposure	Periodontitis	Periodontal disease	Standardized Mean Difference	-1.06 (-2.27;0.15)	FALSE	No	No	No	96.3	No	No	Non-significant	Continuous
156	Wu et al. (2020)	China	Adults	Ferritin	Blood Levels	4	NR	NOS	up to April 2019	Oral disease as exposure	Periodontitis	Periodontal disease	Standardized Mean Difference	0.75 (-0.39;1.90)	FALSE	No	No	No	94.2	No	No	Non-significant	Continuous
156	Wu et al. (2020)	China	Adults	Transferrin	Blood levels	2	NR	NOS	up to April 2019	Oral disease as exposure	Periodontitis	Periodontal disease	Standardized Mean Difference	-4.60 (-13.10;-3.90)	TRUE	No	No	Yes	98.4	Yes	No	Weak	Continuous	0
156	Wu et al. (2020)	China	Adults	Hepcidin	Blood levels	2	NR	NOS	up to April 2019	Oral disease as exposure	Periodontitis	Periodontal disease	Standardized Mean Difference	0.59 (0.05;1.12)	TRUE	No	No	Yes	45.6	Yes	No	Weak	Continuous	2
157	Al-Jewair et al. (2015)	Saudi Arabia	Adults	Obstructive Sleep Apnea	Respiratory diseases	6	PRISMA	NOS	up to October 2014	Oral disease as outcome	Periodontitis	Periodontal disease	Odds Ratio	1.65 (1.11;2.46)	TRUE	No	No	Yes	92	Yes	No	Weak	Binary	8
158	Chaffee et al. (2010)	USA	Adults	Obesity	Metabolic Disorders	28	NR	Developed by the authors	up to July 2010	Oral disease as outcome	Periodontal disease	Periodontal disease	Odds Ratio	1.35 (1.23;1.47)	TRUE	Yes	Yes	Yes	81.7	Yes	No	Highly suggestive	Binary	386
159	da Silva et al. (2021)	Brazil	Adults	Obesity	Metabolic Disorders	19	PRISMA	NOS and Agency for Healthcare Research and Quality tool (20)	up to January 2021	Oral disease as outcome	Gingival index (gingivitis)	Periodontal disease	Standardized Mean Difference	0.05 (-0.20;0.29)	FALSE	No	No	Yes	75	No	Yes	Non-significant	Continuous
160	Larvin et al. (2021)	United Kingdom	Adults	Cardiovascular Disease	Cardiovascular Diseases	15	PRISMA	ROBINS-I	up to October 2019	Oral disease as exposure	Periodontal disease	Periodontal disease	Risk Ratio	1.23 (1.13;1.35)	TRUE	Yes	Yes	Yes	99.2	Yes	No	Highly suggestive	Binary	112
161	Nepomuceno et al. (2017)	Brazil	Adults	Serum lipid levels Total Cholesterol	Metabolic Disorders	17	PRISMA & MOOSE	NOS	up to February 2016	Oral disease as exposure	Periodontal disease	Periodontal disease	Mean Difference	13.41 (4.22;22.59)	TRUE	No	Yes	Yes	87	Yes	No	Suggestive	Continuous	35
161	Nepomuceno et al. (2017)	Brazil	Adults	Serum lipid levels HDL Cholesterol	Metabolic Disorders	18	PRISMA & MOOSE	NOS	up to February 2016	Oral disease as exposure	Periodontal disease	Periodontal disease	Mean Difference	-3.94 (-6.04;-1.84)	TRUE	No	Yes	Yes	72	Yes	No	Suggestive	Continuous	72
161	Nepomuceno et al. (2017)	Brazil	Adults	Serum lipid levels LDL Cholesterol	Metabolic Disorders	18	PRISMA & MOOSE	NOS	up to February 2016	Oral disease as exposure	Periodontal disease	Periodontal disease	Mean Difference	11.04 (4.06;18.02)	TRUE	No	Yes	Yes	85	Yes	No	Suggestive	Continuous	46
161	Nepomuceno et al. (2017)	Brazil	Adults	Serum lipid levels Triglycerides	Metabolic Disorders	18	PRISMA & MOOSE	NOS	up to February 2016	Oral disease as exposure	Periodontal disease	Periodontal disease	Mean Difference	21.94 (9.84,34.03)	TRUE	No	Yes	Yes	88	Yes	No	Suggestive	Continuous	67
162	Qiao et al. (2020)	China	Adults	Rheumatoid Arthritis	Rheumatic diseases	11	PRISMA	Downs and Black Checklist	up to September 2019	Oral disease as exposure	Periodontitis	Periodontal disease	Odds Ratio	1.69 (1.31;2.17)	TRUE	Yes	Yes	Yes	89	Yes	No	Highly suggestive	Binary	66
162	Qiao et al. (2020)	China	Adults	Rheumatoid Arthritis	Rheumatic diseases	11	PRISMA	Downs and Black Checklist	up to September 2019	Oral disease as exposure	Periodontitis	Periodontal disease	Odds Ratio	1.48 (1.20;1.83)	TRUE	No	Yes	Yes	77	Yes	No	Suggestive	Binary	52
162	Qiao et al. (2020)	China	Adults	Rheumatoid Arthritis	Rheumatic diseases	11	PRISMA	Downs and Black Checklist	up to September 2019	Oral disease as exposure	Periodontitis	Periodontal disease	Odds Ratio	1.61 (1.26-2.06)	TRUE	Yes	Yes	Yes	79	Yes	No	Highly suggestive	Binary	48
163	Dicembrini et al. (2020)	Italy	Adults	type 1 diabetes mellitus (T1DM)	Metabolic Disorders	5	PRISMA	NOS	up to October 2019	Oral disease as outcome	Periodontitis	Periodontal disease	Odds Ratio	2.52 (1.33;4.76)	TRUE	No	Yes	Yes	79.3	Yes	No	Suggestive	Binary	10
163	Dicembrini et al. (2020)	Italy	Adults	type 1 diabetes mellitus (T1DM)	Metabolic Disorders	9	PRISMA	NOS	up to October 2019	Oral disease as outcome	CAL	Periodontal disease	Standardized Mean Difference	0.47 (0.37;0.57)	TRUE	Yes	Yes	Yes	85.9	Yes	No	Highly suggestive	Continuous	119
164	Xiao et al. (2020)	China	Adults	Incidence and prognosis of cancer	Cancer	23	PRISMA	NOS	up to June 2019	Oral disease as exposure	Periodontal bacteria infection	Periodontal disease	Odds Ratio	1.22 (1.01 (1.47)	TRUE	No	No	Yes	70	Yes	No	Weak	Binary	14
164	Xiao et al. (2020)	China	Adults	Incidence and prognosis of cancer	Cancer	23	PRISMA	NOS	up to June 2019	Oral disease as exposure	Periodontal bacteria infection Porphyromonas Gingivalis	Periodontal disease	Odds Ratio	1.28 (1.01;1.63)	TRUE	No	Yes	Yes	79	Yes	No	Weak	Binary	13
164	Xiao et al. (2020)	China	Adults	Incidence and prognosis of cancer	Cancer	23	PRISMA	NOS	up to June 2019	Oral disease as exposure	Periodontal bacteria infection Tannerella forsythia	Periodontal disease	Odds Ratio	1.06 (0.80;1.41)	FALSE	No	No	No	41	No	No	Non-significant	Binary
164	Xiao et al. (2020)	China	Adults	Incidence and prognosis of cancer	Cancer	23	PRISMA	NOS	up to June 2019	Oral disease as exposure	Periodontal bacteria infection Aggregatibacter actinomycetemcomitans	Periodontal disease	Odds Ratio	1.00 (0.48;2.08)	FALSE	No	No	No	80	No	No	Non-significant	Binary
164	Xiao et al. (2020)	China	Adults	Incidence and prognosis of cancer	Cancer	23	PRISMA	NOS	up to June 2019	Oral disease as exposure	Periodontal bacteria infection Treponema denticola	Periodontal disease	Odds Ratio	1.00 (0.48;2.08)	FALSE	No	No	No	6	No	No	Non-significant	Binary
164	Xiao et al. (2020)	China	Adults	Incidence and prognosis of cancer	Cancer	23	PRISMA	NOS	up to June 2019	Oral disease as exposure	Periodontal bacteria infection Fusobacterium nucleatum	Periodontal disease	Odds Ratio	0.61 (0.32;1.16)	FALSE	No	No	No	0	No	No	Non-significant	Binary
164	Xiao et al. (2020)	China	Adults	Incidence and prognosis of cancer	Cancer	23	PRISMA	NOS	up to June 2019	Oral disease as exposure	Periodontal bacteria infection Prevotella intermedia	Periodontal disease	Odds Ratio	1.28 (1.01;1.63)	TRUE	No	No	Yes	0	Yes	No	Weak	Binary	13
165	Yang et al. (2018)	China	Adults	Peripheral artery disease	Cardiovascular Diseases	6	PRISMA	NOS	up to February 2018	Oral disease as outcome	Periodontitis	Periodontal disease	Risk Ratio	1.70 (1.25;2.29)	TRUE	No	No	Yes	78.3	Yes	No	Weak	Binary	20
165	Yang et al. (2018)	China	Adults	Peripheral artery disease	Cardiovascular Diseases	3	PRISMA	NOS	up to February 2018	Oral disease as outcome	Tooth Loss	Tooth Loss	Weighted Mean Difference	3.75 (1.31;6.19)	TRUE	No	Yes	Yes	56.9	Yes	No	Suggestive	Continuous	8
165	Yang et al. (2018)	China	Adults	Peripheral artery disease	Cardiovascular Diseases	3	PRISMA	NOS	up to February 2018	Oral disease as outcome	CAL	Periodontal disease	Weighted Mean Difference	-0.05 (-0.30;0.19)	FALSE	No	No	No	0	No	No	Non-significant	Continuous
166	Orlandi et al. (2014)	United Kingdom	Adults	Carotid Intima-Media Thickness	Cardiovascular Diseases	18	PRISMA	NOS	up to January 2014	Oral disease as exposure	Periodontitis	Periodontal disease	Mean Difference	0.08 (0.07;0.09)	TRUE	Yes	Yes	Yes	0	Yes	No	Strong	Continuous	1618
166	Orlandi et al. (2014)	United Kingdom	Adults	Flow mediated Dilatation	Cardiovascular Diseases	7	PRISMA	NOS	up to January 2014	Oral disease as exposure	Periodontitis	Periodontal disease	Mean Difference	-5.01 (-8.11;-2.08)	TRUE	Yes	Yes	Yes	80.1	Yes	No	Weak	Continuous	19
167	Zhang Y et al. (2021)	China	Adults	Inflammatory Bowel Disease	Gastrointestinal tract	6	PRISMA	NOS	between January 2000 and November 2020	Oral disease as outcome	Periodontitis	Periodontal disease	Odds Ratio	2.10 (1.60;2.74)	TRUE	Yes	Yes	Yes	27	Yes	No	Strong	Binary	58
167	Zhang Y et al. (2021)	China	Adults	Crohn’s disease	Gastrointestinal tract	6	PRISMA	NOS	between January 2000 and November 2020	Oral disease as outcome	Periodontitis	Periodontal disease	Odds Ratio	1.72 (1.36;2.19)	TRUE	Yes	Yes	Yes	0	Yes	No	Strong	Binary	40
167	Zhang Y et al. (2021)	China	Adults	Ulcerative colitis (Inflammatory bowel disease)	Gastrointestinal tract	6	PRISMA	NOS	between January 2000 and November 2020	Oral disease as outcome	Periodontitis	Periodontal disease	Odds Ratio	2.39 (1.19;4.80)	TRUE	Yes	Yes	Yes	85	Yes	No	Highly suggestive	Binary	8
168	Zhang J et al. (2021)	China	Adults	Anti-rheumatic agents in Rheumatoid Arthritis	Rheumatic diseases	4	PRISMA	NOS & AHRQ List	up to March 2021	Oral disease as outcome	Gingival index (gingivitis)	Periodontal disease	Standardized Mean Difference	-0.61 (-0.94;-0.27)	TRUE	Yes	Yes	Yes	26	Yes	No	Weak	Continuous	16
169	Moliner-Sánchez et al. (2020)	Spain	Adults	Adverse Pregnancy Outcomes Preterm birth 37 w	Adverse Pregnancy Outcomes	11	PRISMA	NOS	up to May 2020	Oral disease as exposure	Periodontitis	Periodontal disease	Risk Ratio	1.67 (1.17;2.38)	TRUE	Yes	Yes	Yes	78.2	Yes	No	Highly suggestive	Binary	22
169	Moliner-Sánchez et al. (2020)	Spain	Adults	Adverse Pregnancy Outcomes Low birthiweight	Adverse Pregnancy Outcomes	6	PRISMA	NOS	up to May 2020	Oral disease as exposure	Periodontitis	Periodontal disease	Risk Ratio	2.54 (1.61;3.98)	TRUE	Yes	Yes	Yes	59.72	Yes	No	Highly suggestive	Binary	30
170	Baeza et al. (2020)	Brazil	Adults	type 2 diabetes mellitus (T2DM) Hba1c	Metabolic Disorders	9	PRISMA	Cochrane ROB	up to July 2018	Oral disease as exposure	Periodontal treatment	Periodontal treatment	Mean Difference	-0.56 (-0.36;-0.75)	TRUE	Yes	Yes	Yes	0	Yes	No	Weak	Continuous	92
170	Baeza et al. (2020)	Brazil	Adults	type 2 diabetes mellitus (T2DM) CRP	Metabolic Disorders	3	PRISMA	Cochrane ROB	up to July 2018	Oral disease as exposure	Periodontal treatment	Periodontal treatment	Mean Difference	1.89 (1.70;2.08)	TRUE	Yes	Yes	Yes	0	Yes	No	Weak	Continuous	419
171	Rutter-Locher et al. (2017)	United Kingdom	Adults	Systemic Lupus Erythematosus	Rheumatic diseases	4	PRISMA	Downs and Black Checklist	up to August 2017	Oral disease as outcome	Periodontitis	Periodontal disease	Risk Ratio	1.76 (1.29;2.41)	TRUE	No	Yes	Yes	86	Yes	No	Suggestive	Binary	15
172	Chen et al. (2020)	China	Adults	Cancer Lung	Cancer	9	NR	NOS	up to September 2019	Oral disease as exposure	Periodontal disease	Periodontal disease	Risk Ratio	1.37 (1.16;1.63)	TRUE	Yes	Yes	Yes	62.7	Yes	No	Highly suggestive	Binary	37
172	Chen et al. (2020)	China	Adults	Cancer Lung	Cancer	7	NR	NOS	up to September 2019	Oral disease as exposure	Tooth Loss	Tooth Loss	Risk Ratio	1.69 (1.46;1.96)	TRUE	Yes	Yes	Yes	0	Yes	No	Strong	Binary	121
173	Koletsi et al. (2021)	Switzerland	Adults	Cardiovascular Disease	Cardiovascular Diseases	10	MOOSE	ROBINS-I	up to October 2020	Oral disease as outcome	Chronic Endodontic Infection	Endodontic Infection	Risk Ratio	1.38 (1.06;1.80)	TRUE	Yes	Yes	Yes	92.2	Yes	No	Highly suggestive	Binary	12
174	Ozturk et al. (2021)	Turkey	Adults	conventional gastric Helicobacter pylori eradication	Gastrointestinal tract	6	PRISMA	Cochrane ROB	up to November 2018	Oral disease as exposure	Periodontal treatment	Periodontal treatment	Odds Ratio	3.86 (2.55;5.84)	TRUE	Yes	Yes	Yes	70	Yes	No	Weak	Binary	85
174	Ozturk et al. (2021)	Turkey	Adults	recurrence gastric Helicobacter pylori eradication	Gastrointestinal tract	10	PRISMA	Cochrane ROB	up to November 2018	Oral disease as exposure	Periodontal treatment	Periodontal treatment	Odds Ratio	2.51 (1.84;3.43)	TRUE	Yes	Yes	Yes	61	Yes	No	Weak	Binary	115
174	Ozturk et al. (2021)	Turkey	Adults	recurrence gastric Helicobacter pylori eradication	Gastrointestinal tract	4	PRISMA	Cochrane ROB	up to November 2018	Oral disease as exposure	Periodontal treatment until 12 months	Periodontal treatment	Odds Ratio	5.20 (3.22;8.39)	TRUE	Yes	Yes	Yes	71	Yes	No	Weak	Binary	64
175	Zhou et al. (2019)	China	Adult Males	Incident Erectile Dysfunction	Sexual Health Conditions	5	PRISMA	NOS	up to September 2018	Oral disease as exposure	Periodontitis	Periodontal disease	Odds Ratio	2.85 (1.83;4.46)	TRUE	Yes	Yes	Yes	97.9	Yes	No	Highly suggestive	Binary	35
176	Lv et al. (2020)	China	Adults	Macular degenerration	Macular degenerration	5	PRISMA	NOS and AHRQ	up to April 2020	Oral disease as outcome	Periodontitis	Periodontal disease	Risk Ratio	1.35 (1.97;1.70)	TRUE	No	No	Yes	90.4	Yes	No	Weak	Binary	0
177	Xu et al. (2020)	China	Adults	Serum lipid levels Triglycerides	Metabolic Disorders	29	NR	NOS	up to May 2020	Oral disease as exposure	Periodontitis	Periodontal disease	Weighted Mean Difference	19.4 (13.3;25.5)	TRUE	Yes	Yes	Yes	94.8	Yes	No	Highly suggestive	Continuous	388
177	Xu et al. (2020)	China	Adults	Serum lipid levels Total Cholesterol	Metabolic Disorders	26	NR	NOS	up to May 2020	Oral disease as exposure	Periodontitis	Periodontal disease	Weighted Mean Difference	15.4 (10.2;20.6)	TRUE	Yes	Yes	Yes	92.2	Yes	No	Highly suggestive	Continuous	298
177	Xu et al. (2020)	China	Adults	Serum lipid levels LDL Cholesterol	Metabolic Disorders	25	NR	NOS	up to May 2020	Oral disease as exposure	Periodontitis	Periodontal disease	Weighted Mean Difference	11.7 (8.3;15.0)	TRUE	Yes	Yes	Yes	78.6	Yes	No	Highly suggestive	Continuous	396
177	Xu et al. (2020)	China	Adults	Serum lipid levels HDL Cholesterol	Metabolic Disorders	26	NR	NOS	up to May 2020	Oral disease as exposure	Periodontitis	Periodontal disease	Weighted Mean Difference	-4.5 (-6.4;-2.7)	TRUE	Yes	Yes	Yes	92.2	Yes	No	Highly suggestive	Continuous	182
178	Silva et al. (2021)	Portugal	Adults	Rheumatoid arthritis	Rheumatic diseases	7	PRISMA	Cochrane ROB	up to December 2020	Oral disease as exposure	Periodontal treatment	Periodontal treatment	Mean Difference	-0.66 (-1.14;-0.18)	TRUE	No	Yes	Yes	71	Yes	No	Weak	Continuous	12
179	Calderaro et al. (2016)	Brazil	Adults	Rheumatoid Arthritis	Rheumatic diseases	2	NR	PEDro Scale	up to December 2014	Oral disease as exposure	Periodontal treatment	Periodontal treatment	Mean Difference	-1.18 (-1.43;-0.93)	TRUE	No	Yes	Yes	0	Yes	No	Weak	Continuous	62
180	Ren et al. (2016)	China	Adults	Gastric helicobact pylori Erradication rate	Gastrointestinal tract	6	Cochrane Handbook	Cochrane ROB	up to August 2015	Oral disease as exposure	Periodontal treatment	Periodontal treatment	Odds Ratio	2.15 (1.47;3.14)	TRUE	No	Yes	Yes	0	Yes	No	Weak	Binary	29
180	Ren et al. (2016)	China	Adults	Gastric helicobact pylori Non-recurrence rate	Gastrointestinal tract	3	Cochrane Handbook	Cochrane ROB	up to August 2015	Oral disease as exposure	Periodontal treatment	Periodontal treatment	Odds Ratio	3.60 (2.11;6.15)	TRUE	Yes	Yes	Yes	0	Yes	No	Weak	Binary	22
181	Zainal Abidin et al. (2021)	Malaysia	Children and adolescents	Diabetes mellitus	Metabolic Disorders	10	PRISMA	National Heart, Lung, and Blood Institute (NHLBI)	up to 2019 (not detailed)	Oral disease as outcome	Gingival Index (gingivitis)	Periodontal disease	Standardized Mean Difference	0.63 (0.39;0.87)	TRUE	Yes	Yes	Yes	77	Yes	No	Highly suggestive	Continuous	88
181	Zainal Abidin et al. (2021)	Malaysia	Children and adolescents	Diabetes mellitus	Metabolic Disorders	12	PRISMA	National Heart, Lung, and Blood Institute (NHLBI)	up to 2019 (not detailed)	Oral disease as outcome	Plaque Index	Periodontal disease	Standardized Mean Difference	0.54 (0.20;0.87)	TRUE	No	Yes	Yes	88	Yes	No	Suggestive	Continuous	31
181	Zainal Abidin et al. (2021)	Malaysia	Children and adolescents	Diabetes mellitus	Metabolic Disorders	12	PRISMA	National Heart, Lung, and Blood Institute (NHLBI)	up to 2019 (not detailed)	Oral disease as outcome	Bleeding on Probing	Periodontal disease	Standardized Mean Difference	0.32 (0.07;0.58)	TRUE	No	No	Yes	0	Yes	No	Weak	Continuous	16
181	Zainal Abidin et al. (2021)	Malaysia	Children and adolescents	Diabetes mellitus	Metabolic Disorders	3	PRISMA	National Heart, Lung, and Blood Institute (NHLBI)	up to 2019 (not detailed)	Oral disease as outcome	Bleeding site	Periodontal disease	Standardized Mean Difference	0.69 (0.55;0.84)	TRUE	Yes	Yes	Yes	71	Yes	No	Weak	Continuous	101
181	Zainal Abidin et al. (2021)	Malaysia	Children and adolescents	Diabetes mellitus	Metabolic Disorders	3	PRISMA	National Heart, Lung, and Blood Institute (NHLBI)	up to 2019 (not detailed)	Oral disease as outcome	Bleeding site	Periodontal disease	Standardized Mean Difference	0.79 (0.52;1.05)	TRUE	Yes	Yes	Yes	0	Yes	No	Weak	Continuous	34
181	Zainal Abidin et al. (2021)	Malaysia	Children and adolescents	Diabetes mellitus	Metabolic Disorders	6	PRISMA	National Heart, Lung, and Blood Institute (NHLBI)	up to 2019 (not detailed)	Oral disease as outcome	Calculus Index	Periodontal disease	Standardized Mean Difference	0.50 (-0.03;1.04)	FALSE	No	No	No	84	No	No	Non-significant	Continuous
182	Hussain et al. (2021)	United Kingdom	Adults	Systemic Lupus Erythematosus	Rheumatic diseases	4	PRISMA	NOS	up to September 2020	Oral disease as outcome	Periodontitis	Periodontal disease	Odds Ratio	3.20 (0.85;12.02)	FALSE	No	No	No	91	No	No	Non-significant	Binary
182	Hussain et al. (2021)	United Kingdom	Adults	Systemic Lupus Erythematosus	Rheumatic diseases	4	PRISMA	NOS	up to September 2020	Oral disease as outcome	Mean PPD	Periodontal disease	Odds Ratio	-0.09 (-0.45;0.27)	FALSE	No	No	No	90	No	No	Non-significant	Binary
182	Hussain et al. (2021)	United Kingdom	Adults	Systemic Lupus Erythematosus	Rheumatic diseases	4	PRISMA	NOS	up to September 2020	Oral disease as outcome	Mean CAL	Periodontal disease	Odds Ratio	0.05 (-0.30;0.40)	FALSE	No	No	No	89	No	No	Non-significant	Binary
182	Hussain et al. (2021)	United Kingdom	Adults	Systemic Lupus Erythematosus SLEDAI Score	Rheumatic diseases	3	PRISMA	NOS	up to September 2020	Oral disease as outcome	Periodontitis	Periodontal disease	Standardized Mean Difference	0.68 (0.03;1.32)	TRUE	No	No	Yes	72	Yes	No	Weak	Continuous	2
183	Mirzaei et al. (2021)	Iran	Adults	Hyperglycemia	Metabolic Disorders	19	PRISMA	NOS	up to March 2021	Oral disease as outcome	Periodontitis	Periodontal disease	Odds Ratio	1.50 (1.11;1.90)	TRUE	Yes	Yes	Yes	47.2	Yes	No	Strong	Binary	30
184	Maarse et al. (2019)	The Netherlands	Adults	Sjogren's Syndrome	Sjogren's Syndrome	8	PRISMA	NOS	up to July 2017	Oral disease as outcome	Gingival Index (gingivitis)	Periodontal disease	Mean Difference	0.13 (-0.10;0.36)	FALSE	No	No	No	81	No	No	Non-significant	Continuous
184	Maarse et al. (2019)	The Netherlands	Adults	Sjogren's Syndrome	Sjogren's Syndrome	8	PRISMA	NOS	up to July 2017	Oral disease as outcome	Plaque Index	Periodontal disease	Mean Difference	0.17 (-0.08;0.42)	FALSE	No	No	No	82	No	No	Non-significant	Continuous
184	Maarse et al. (2019)	The Netherlands	Adults	Sjogren's Syndrome	Sjogren's Syndrome	8	PRISMA	NOS	up to July 2017	Oral disease as outcome	CAL	Periodontal disease	Mean Difference	0.10 (-0.29;0.49)	FALSE	No	No	No	61	No	No	Non-significant	Continuous
184	Maarse et al. (2019)	The Netherlands	Adults	Sjogren's Syndrome	Sjogren's Syndrome	8	PRISMA	NOS	up to July 2017	Oral disease as outcome	PD	Periodontal disease	Mean Difference	0.12 (-0.04;0.28)	FALSE	No	No	No	39	No	No	Non-significant	Continuous
184	Maarse et al. (2019)	The Netherlands	Adults	Sjogren's Syndrome	Sjogren's Syndrome	3	PRISMA	NOS	up to July 2017	Oral disease as outcome	DMFT	Dental Caries	Mean Difference	4.42 (2.44;6.41)	TRUE	Yes	Yes	Yes	0	Yes	No	Weak	Continuous	19
185	Souza et al. (2019)	Brazil	Adults	Metabolic Syndrome	Metabolic Disorders	5	PRISMA	NOS	up to June 2018	Oral disease as outcome	Tooth Loss (teeth present)	Tooth Loss	Standardized Mean Difference	-2.77 (-4.56;-0.98)	TRUE	No	Yes	Yes	100	Yes	No	Suggestive	Continuous	13
186	Jalili et al. (2020)	Iran	Adults	Gastric helicobact pylori	Gastrointestinal tract	10	PRISMA	STROBE	Not Reported	Oral disease as outcome	Periodontal disease	Periodontal disease	Odds Ratio	1.13 (1.04;1.24)	TRUE	Yes	Yes	Yes	15.6	Yes	No	Strong	Binary	21
187	Silveira et al. (2020)	Brazil	Children, adolescents and adults	Attention-deficit hyperactivity disorder	Mental disorders	7	PRISMA	Fowkes and Fulton checklist (1991)	up to July 2019	Oral disease as outcome	Dental trauma	Dental trauma	Odds Ratio	2.67 (1.22;5.85)	TRUE	No	No	Yes	79	Yes	No	Weak	Binary	9
187	Silveira et al. (2020)	Brazil	Children, adolescents and adults	Autism spectrum disorders	Mental disorders	4	PRISMA	Fowkes and Fulton checklist (1991)	up to July 2019	Oral disease as outcome	Dental trauma	Dental trauma	Odds Ratio	1.24 (0.87;1.78)	FALSE	No	No	No	12	No	No	Non-significant	Binary
187	Silveira et al. (2020)	Brazil	Children, adolescents and adults	Cerebral Palsy	Mental disorders	2	PRISMA	Fowkes and Fulton checklist (1991)	up to July 2019	Oral disease as outcome	Dental trauma	Dental trauma	Odds Ratio	1.89 (1.06;3.37)	TRUE	No	No	No	0	Yes	No	Weak	Binary	2
187	Silveira et al. (2020)	Brazil	Children, adolescents and adults	Epilepsy	Epilepsy	3	PRISMA	Fowkes and Fulton checklist (1991)	up to July 2019	Oral disease as outcome	Dental trauma	Dental trauma	Odds Ratio	3.14 (1.34;7.33)	TRUE	No	Yes	No	56	Yes	No	Weak	Binary	5
187	Silveira et al. (2020)	Brazil	Children, adolescents and adults	Various conditions of special needs	Special needs	4	PRISMA	Fowkes and Fulton checklist (1991)	up to July 2019	Oral disease as outcome	Dental trauma	Dental trauma	Odds Ratio	1.83 (1.47;2.27)	TRUE	Yes	Yes	Yes	14	Yes	No	Strong	Binary	40
188	Aminoshariae et al. (2020)	USA	Adults	Cardiovascular Disease (coronary artery disease & hypertension)	Cardiovascular Diseases	3	PRISMA	NOS	up to July 2020	Oral disease as exposure	Endodontic Treatment outcome	Endodontic Treatment	Risk Ratio	1.67 (1.53;1.81)	TRUE	Yes	Yes	Yes	40	Yes	No	Strong	Binary	144
189	Aminoshariae et al. (2018)	USA	Adults	Cardiovascular Disease	Cardiovascular Diseases	4	PRISMA	The Cochrane Collaboration’s tool for assessing risk of bias, the Oxford Systematic Review Appraisal Sheet, Critical Appraisal Skills Programme, and GRADE	up to 2018 (unspecified)	Oral disease as exposure	Endodontic Pathology	Endodontic Infection	Risk Ratio	1.20 (0.79;1.83)	FALSE	No	No	No	66	No	No	Non-significant	Binary
190	Alvarenga et al. (2019)	Brazil	Adults	Cognitive impairment	Neurodegenerative diseases	9	PRISMA	Fowkes and Fulton checklist (1991)	up to February 2019	Oral disease as exposure	Masticatory dysfunction by tooth loss	Tooth Loss	Odds Ratio	2.24 (1.73;2.90)	TRUE	Yes	Yes	Yes	46	Yes	No	Strong	Binary	116
191	Araújo et al. (2020)	Brazil	Children and Adolescents	Asthma	Respiratory diseases	6	MOOSE	NOS	up to September 2019	Oral disease as outcome	Mouth breathing	Mouth breathing	Odds Ratio	2.46 (1.78;3.39)	TRUE	Yes	Yes	Yes	0	Yes	No	Strong	Binary	60
191	Araújo et al. (2020)	Brazil	Adults	Asthma	Respiratory diseases	3	MOOSE	NOS	up to September 2019	Oral disease as outcome	Mouth breathing	Mouth breathing	Odds Ratio	4.60 (1.49;14.20)	TRUE	No	Yes	Yes	85	Yes	No	Suggestive	Binary	5
192	Hermont et al. (2014)	Brazil	Adults	Eating Disorders With and without Self-induced vomiting	Mental disorders	9	PRISMA	NOS	up to May 2011	Oral disease as outcome	Tooth Erosion	Tooth Erosion	Odds Ratio	1.12 (1.04;1.38)	TRUE	No	Yes	Yes	44	Yes	No	Weak	Binary	21
193	Lockhart et al. (2019)	USA	Adults	Before cardiac valve surgery All-cause mortality	Mortality	4	PRISMA	NOS	up to January 2018	Oral disease as exposure	Dental treatment	Dental treatment	Risk Ratio	1.00 (0.53;1.91)	FALSE	No	No	No	29.9	No	No	Non-significant	Binary
193	Lockhart et al. (2019)	USA	Adults	Before cardiac valve surgery Infective Endocarditis	Cardiovascular Diseases	3	PRISMA	NOS	up to January 2018	Oral disease as exposure	Dental treatment	Dental treatment	Risk Ratio	1.30 (0.51;3.33)	FALSE	No	No	No	0	No	No	Non-significant	Binary
193	Lockhart et al. (2019)	USA	Adults	Before cardiac valve surgery Postsurgical infection rates	Cardiovascular Diseases	2	PRISMA	NOS	up to January 2018	Oral disease as exposure	Dental treatment	Dental treatment	Risk Ratio	1.01 (0.76;1.33)	FALSE	No	No	No	70.3	No	No	Non-significant	Binary
194	Wang et al. (2020)	China	Adults	Cognitive impairment	Neurodegenerative diseases	26	NR	NR	up to December 2019	Oral disease as exposure	Periodontal disease	Periodontal disease	Odds Ratio	1.38 (1.28;1.48)	TRUE	Yes	Yes	Yes	77.9	Yes	No	Highly suggestive	Binary	651
195	Jiang et al. (2021)	China	Adults	Diabetes mellitus	Metabolic Disorders	9	PRISMA	NOS	up to February 2020	Oral disease as outcome	Implant marginal bone loss	Dental Implant Conditions	Mean Difference	0.15 (0.10;0.20)	TRUE	Yes	Yes	Yes	0	Yes	No	Weak	Continuous	107
195	Jiang et al. (2021)	China	Adults	Diabetes mellitus	Metabolic Disorders	7	PRISMA	NOS	up to February 2020	Oral disease as outcome	Implant bleeding on probing	Dental Implant Conditions	Mean Difference	22.62 (16.82;28.43)	TRUE	Yes	Yes	Yes	82	Yes	No	Weak	Continuous	144
196	Fang et al. (2018)	China	Adults	Dementia	Neurodegenerative diseases	18	Not reported	Downs and Black Checklist	up to March 2018	Oral disease as exposure	Tooth loss	Tooth Loss	Odds Ratio	2.62 (1.90;3.61)	TRUE	Yes	Yes	Yes	90.4	Yes	No	Highly suggestive	Binary	212
196	Fang et al. (2018)	China	Adults	Dementia	Neurodegenerative diseases	19	Not reported	Downs and Black Checklist	up to March 2018	Oral disease as exposure	Tooth loss adjusted	Tooth Loss	Odds Ratio	1.55 (1.41;1.70)	TRUE	Yes	Yes	Yes	28	Yes	No	Strong	Binary	560
197	Souto-Souza et al. (2020)	Brazil	Children and Adolescents	Attention Deficit Hyperactivity Disorder	Mental disorders	17	MOOSE	JBI criteria	up to September 2019	Oral disease as outcome	Bruxism	Bruxism	Odds Ratio	2.94 (2.12;4.07)	TRUE	Yes	Yes	Yes	61	Yes	No	Highly suggestive	Binary	246
197	Souto-Souza et al. (2020)	Brazil	Children and Adolescents	Attention Deficit Hyperactivity Disorder	Mental disorders	23	MOOSE	JBI criteria	up to September 2019	Oral disease as outcome	Sleep Bruxism	Bruxism	Odds Ratio	2.77 (1.90;4.03)	TRUE	Yes	Yes	Yes	66	Yes	No	Highly suggestive	Binary	216
197	Souto-Souza et al. (2020)	Brazil	Children and Adolescents	Attention Deficit Hyperactivity Disorder	Mental disorders	2	MOOSE	JBI criteria	up to September 2019	Oral disease as outcome	Awake Bruxism	Bruxism	Odds Ratio	10.64 (2.41;47.03)	TRUE	No	Yes	Yes	0	Yes	No	Weak	Binary	6
198	Rios-Osorio et al. (2020)	Colombia	Adults	type 2 diabetes mellitus (T2DM)	Metabolic Disorders	4	PRISMA	NOS	up to December 2018	Oral disease as outcome	Endodontic Pathology	Endodontic Infection	Odds Ratio	1.82 (1.15;2.88)	TRUE	No	No	No	1	Yes	No	Weak	Binary	6
199	Blaizot et al. (2009)	France	Adults	Cardiovascular events	Cardiovascular Diseases	20	MOOSE	The Université Paul Sabatier18, Sign19,20 and Cho21 checklists	up to december 2007	Oral disease as exposure	Periodontal diseases	Periodontal disease	Odds Ratio	2.35 (1.87;2.96)	TRUE	Yes	Yes	Yes	49.5	Yes	No	Strong	Binary	378
199	Blaizot et al. (2009)	France	Adults	Cardiovascular events	Cardiovascular Diseases	7	MOOSE	The Université Paul Sabatier18, Sign19,20 and Cho21 checklists	up to december 2007	Oral disease as exposure	Periodontal diseases	Periodontal disease	Risk Ratio	1.34 (1.27;1.42)	TRUE	Yes	Yes	Yes	5.6	Yes	No	Strong	Binary	289
200	Oh et al. (2018)	USA	Adults	Dementia	Neurodegenerative diseases	9	PRISMA	GRADE	up to March 2017	Oral disease as exposure	Residual teeh number (inverse of tooth loss)	Tooth Loss	Odds Ratio	0.48 (0.32;0.74)	TRUE	Yes	Yes	Yes	92.4	Yes	No	Highly suggestive	Binary	33
201	AlOtaibi et al. (2021)	Saudi Arabia	Children and Adolescents	Autism spectrum disorders	Mental disorders	5	Not reported	NR	NR	Oral disease as outcome	Plaque Index	Periodontal disease	Standardized Mean Difference	0.69 (-0.24;1.28)	FALSE	No	No	No	97.9	No	No	Non-significant	Continuous
201	AlOtaibi et al. (2021)	Saudi Arabia	Children and Adolescents	Autism spectrum disorders	Mental disorders	5	Not reported	NR	NR	Oral disease as outcome	Gingival Index (gingivitis)	Periodontal disease	Standardized Mean Difference	0.53 (-0.22;1.28)	FALSE	No	No	No	97.1	No	No	Non-significant	Continuous
202	Easwaran et al. (2021)	India	Children	Iron Deficiency Anaemia Hemoglobin	Blood levels	4	PRISMA	NOS	up to May 2020	Oral disease as exposure	Caries	Dental Caries	Odds Ratio	6.07 (3.61;10.21)	TRUE	Yes	Yes	Yes	0	Yes	No	Weak	Binary	65
202	Easwaran et al. (2021)	India	Children	Iron Deficiency Anaemia Hemoglobin	Blood Levels	3	PRISMA	NOS	up to May 2020	Oral disease as exposure	DMFT	Dental Caries	Mean Difference	-0.95 (-2.53;0.63)	FALSE	No	No	No	96	No	No	Non-significant	Continuous
202	Easwaran et al. (2021)	India	Children	Iron Deficiency Anaemia Hemoglobin	Blood Levels	4	PRISMA	NOS	up to May 2020	Oral disease as exposure	DMFT	Dental Caries	Mean Difference	-5.31 (-12.60;1.99)	FALSE	No	No	No	75	No	No	Non-significant	Continuous
202	Easwaran et al. (2021)	India	Children	Iron Deficiency Anaemia Hemoglobin	Blood Levels	3	PRISMA	NOS	up to May 2020	Oral disease as exposure	DMFT	Dental Caries	Mean Difference	-2.82 (-6.65;1.00)	FALSE	No	No	No	95	No	No	Non-significant	Continuous
203	Ji et al. (2021)	China	Children	Iron Deficiency	Blood levels	7	Not Reported	NOS	up to September 2020	Oral disease as exposure	Dental caries	Dental Caries	Odds Ratio	2.76 (2.42;3.13)	TRUE	Yes	Yes	Yes	35	Yes	No	Strong	Binary	586
203	Ji et al. (2021)	China	Children	Serum ferritin	Blood Levels	5	Not Reported	NOS	up to September 2020	Oral disease as exposure	Dental caries	Dental Caries	Mean Difference	-5.80 (-11.97;0.37)	FALSE	No	No	No	70	No	No	Non-significant	Continuous
203	Ji et al. (2021)	China	Children	Iron Deficiency Anemia	Blood levels	8	Not Reported	NOS	up to September 2020	Oral disease as exposure	Dental caries	Dental Caries	Odds Ratio	2.74 (2.41;3.11)	TRUE	Yes	Yes	Yes	33	Yes	No	Strong	Binary	693
203	Ji et al. (2021)	China	Children	Hemoglobin	Blood levels	5	Not Reported	NOS	up to September 2020	Oral disease as exposure	Dental caries	Dental Caries	Mean Difference	-9.96 (-15.45;-4.46)	TRUE	No	Yes	Yes	94	Yes	No	Weak	Continuous	19
203	Ji et al. (2021)	China	Children	Mean Corpuscular Volume	Blood levels	8	Not Reported	NOS	up to September 2020	Oral disease as exposure	Dental caries	Dental Caries	Mean Difference	-3.72 (-6.65;-0.79)	TRUE	No	No	Yes	95	Yes	No	Weak	Continuous	11
204	Sun et al. (2021)	China	Adults	Schizophrenia	Mental disorders	3	PRISMA	NOS	up to March 2020	Oral disease as outcome	DMFT	Dental Caries	Standardized Mean Difference	0.83 (0.57;1.09)	TRUE	Yes	Yes	Yes	51	Yes	No	Weak	Continuous	41
204	Sun et al. (2021)	China	Adults	Schizophrenia	Mental disorders	3	PRISMA	NOS	up to March 2020	Oral disease as outcome	Dental caries	Dental Caries	Standardized Mean Difference	0.79 (0.59;0.98)	TRUE	Yes	Yes	Yes	19	Yes	No	Weak	Continuous	64
204	Sun et al. (2021)	China	Adults	Schizophrenia	Mental disorders	3	PRISMA	NOS	up to March 2020	Oral disease as outcome	Tooth loss	Tooth Loss	Standardized Mean Difference	0.89 (0.24;1.54)	TRUE	No	Yes	Yes	92	Yes	No	Weak	Continuous	5
205	Drumond et al. (2021)	Brazil	Children	Attention deficit/hyperactivity disorder	Mental disorders	6	MOOSE	JBI criteria	up to July 2021	Oral disease as outcome	DMFT	Dental Caries	Mean Difference	0.75 (0.38;1.13)	TRUE	No	Yes	Yes	42	Yes	No	Weak	Continuous	30
205	Drumond et al. (2021)	Brazil	Children	Attention deficit/hyperactivity disorder	Mental disorders	4	MOOSE	JBI criteria	up to July 2021	Oral disease as outcome	DMFS	Dental Caries	Mean Difference	0.39 (-0.02;0.08)	FALSE	No	No	No	0	No	No	Non-significant	Continuous
205	Drumond et al. (2021)	Brazil	Children	Attention deficit/hyperactivity disorder	Mental disorders	2	MOOSE	JBI criteria	up to July 2021	Oral disease as outcome	dmft	Dental Caries	Mean Difference	0.35 (-0.63;1.33)	FALSE	No	No	No	0	No	No	Non-significant	Continuous
206	Le et al. (2021)	Australia	Adult females	Adverse Pregnancy Outcomes PTB <37 weeks	Adverse Pregnancy Outcomes	3	PRISMA	Cochrane Tool	up to May 2020	Oral disease as exposure	Gingivitis treatment	Periodontal treatment	Odds Ratio	0.44 (0.20;0.98)	TRUE	No	No	Yes	36.1	Yes	No	Weak	Binary	2
206	Le et al. (2021)	Australia	Adult females	Adverse Pregnancy Outcomes Birthweight	Adverse Pregnancy Outcomes	2	PRISMA	Cochrane Tool	up to May 2020	Oral disease as exposure	Gingivitis treatment	Periodontal disease	Standardized Mean Difference	105.36 (36.72;174.01)	TRUE	No	Yes	Yes	0	Yes	No	Weak	Continuous	5
207	Marzouk et al. (2021)	USA	Adults	Oral clefts	Oral clefts	10	PRISMA	JBI criteria	up to July 2021	Oral disease as outcome	Plaque Index	Periodontal disease	Mean Difference	0.31 (0.22;0.41)	TRUE	Yes	Yes	Yes	76	Yes	No	Highly suggestive	Continuous	159
207	Marzouk et al. (2021)	USA	Adults	Oral clefts	Oral clefts	5	PRISMA	JBI criteria	up to July 2021	Oral disease as outcome	Gingival Index (gingivitis)	Periodontal disease	Mean Difference	0.50 (0.24;0.77)	TRUE	No	Yes	Yes	97	Yes	No	Weak	Continuous	22
207	Marzouk et al. (2021)	USA	Adults	Oral clefts	Oral clefts	5	PRISMA	JBI criteria	up to July 2021	Oral disease as outcome	Mean Periodontal Pocket Depth	Periodontal disease	Mean Difference	0.64 (0.12;1.16)	TRUE	No	No	Yes	98	Yes	No	Weak	Continuous	6
208	Del Rei Daltro Rosa et al. (2021)	Brazil	Adults	Rheumatoid Arthritis DAS28	Rheumatic diseases	5	PRISMA	Cochrane Tool & NOS	up to April 2019	Oral disease as exposure	Periodontal therapy (NSPT)	Periodontal treatment	Mean Difference	-1.10 (-1.84;-0.36)	TRUE	No	Yes	Yes	92	Yes	No	Weak	Continuous	11
208	Del Rei Daltro Rosa et al. (2021)	Brazil	Adults	Rheumatoid Arthritis Erythrocyte Sedimentation Rate	Rheumatic diseases	4	PRISMA	Cochrane Tool & NOS	up to April 2019	Oral disease as exposure	Periodontal therapy (NSPT)	Periodontal treatment	Mean Difference	-8.98 (-16.05;-1.90)	TRUE	No	No	Yes	78	Yes	No	Weak	Continuous	6
208	Del Rei Daltro Rosa et al. (2021)	Brazil	Adults	Rheumatoid Arthritis CRP	Rheumatic diseases	2	PRISMA	Cochrane Tool & NOS	up to April 2019	Oral disease as exposure	Periodontal therapy (NSPT)	Periodontal treatment	Mean Difference	-0.67 (-2.04;0.71)	TRUE	No	No	Yes	92	No	No	Weak	Continuous	0
209	Porto et al. (2021)	Brazil	Adult females	Adverse Pregnancy Outcomes Low Birthweight	Adverse Pregnancy Outcomes	21	MOOSE	NOS	up to April 2019	Oral disease as exposure	Periodontitis	Periodontal disease	Odds Ratio	2.13 (1.60;2.83)	TRUE	Yes	Yes	Yes	80.8	Yes	No	Highly suggestive	Binary	188
209	Porto et al. (2021)	Brazil	Adult females	Adverse Pregnancy Outcomes Low Birthweight	Adverse Pregnancy Outcomes	16	MOOSE	NOS	up to April 2019	Oral disease as exposure	Periodontitis	Periodontal disease	Odds Ratio	2.33 (1.66;3.27)	TRUE	Yes	Yes	Yes	74.6	Yes	No	Highly suggestive	Binary	126
209	Porto et al. (2021)	Brazil	Adult females	Adverse Pregnancy Outcomes Low Birthweight	Adverse Pregnancy Outcomes	11	MOOSE	NOS	up to April 2019	Oral disease as exposure	Periodontitis	Periodontal disease	Odds Ratio	2.64 (2.04;3.42)	TRUE	Yes	Yes	Yes	17.4	Yes	No	Strong	Binary	211
210	Orlandi et al. (2021)	UK	Healthy adults	Systemic marker hs-CRP	Systemic Inflammation	2	PRISMA	ROB-2	up to April 2020	Oral disease as exposure	Periodontal treatment 6 months FW	Periodontal treatment	Standardized Mean Difference	-0.51 (-1.38;0.37)	FALSE	No	No	No	90.2	No	No	Non-significant	Continuous
210	Orlandi et al. (2021)	UK	Healthy adults	Systemic marker IL-6	Systemic Inflammation	3	PRISMA	ROB-2	up to April 2020	Oral disease as exposure	Periodontal treatment 6 months FW	Periodontal treatment	Standardized Mean Difference	-0.56 (-1.41;0.30)	FALSE	No	No	No	92.8	No	No	Non-significant	Continuous
210	Orlandi et al. (2021)	UK	Healthy adults	Systemic marker Total Cholesterol	Metabolic Disorders	2	PRISMA	ROB-2	up to April 2020	Oral disease as exposure	Periodontal treatment 6 months FW	Periodontal treatment	Standardized Mean Difference	-0.15 (-0.43;0.12)	FALSE	No	No	No	0	No	No	Non-significant	Continuous
210	Orlandi et al. (2021)	UK	Healthy adults	Systemic marker HDL cholesterol	Metabolic Disorders	2	PRISMA	ROB-2	up to April 2020	Oral disease as exposure	Periodontal treatment 6 months FW	Periodontal treatment	Standardized Mean Difference	-0.72 (-2.34;0.90)	FALSE	No	No	No	96.8	No	No	Non-significant	Continuous
210	Orlandi et al. (2021)	UK	Healthy adults	Systemic marker LDL cholesterol	Metabolic Disorders	2	PRISMA	ROB-2	up to April 2020	Oral disease as exposure	Periodontal treatment 6 months FW	Periodontal treatment	Standardized Mean Difference	-0.22 (-0.49;0.05)	FALSE	No	No	No	0	No	No	Non-significant	Continuous
210	Orlandi et al. (2021)	UK	Healthy adults	Systemic marker Triglycerides	Metabolic Disorders	2	PRISMA	ROB-2	up to April 2020	Oral disease as exposure	Periodontal treatment 6 months FW	Periodontal treatment	Standardized Mean Difference	-0.41 (-1.33;0.52)	FALSE	No	No	No	91.2	No	No	Non-significant	Continuous
210	Orlandi et al. (2021)	UK	Healthy adults	Systemic marker SBP	Cardiovascular Diseases	2	PRISMA	ROB-2	up to April 2020	Oral disease as exposure	Periodontal treatment 6 months FW	Periodontal treatment	Standardized Mean Difference	-1.14 (-3.36;1.07)	FALSE	No	No	No	98.1	No	No	Non-significant	Continuous
210	Orlandi et al. (2021)	UK	Healthy adults	Systemic marker DBP	Cardiovascular Diseases	2	PRISMA	ROB-2	up to April 2020	Oral disease as exposure	Periodontal treatment 6 months FW	Periodontal treatment	Standardized Mean Difference	-0.69 (-2.13;0.75)	FALSE	No	No	No	96.2	No	No	Non-significant	Continuous
210	Orlandi et al. (2021)	UK	Adults with NCDs	Systemic marker hs-CRP	Systemic Inflammation	14	PRISMA	ROB-2	up to April 2020	Oral disease as exposure	Periodontal treatment 6 months FW	Periodontal treatment	Standardized Mean Difference	-0.56 (-0.88,-0.25)	TRUE	Yes	Yes	Yes	82.6	Yes	No	Highly suggestive	Continuous	47
210	Orlandi et al. (2021)	UK	Adults with NCDs	Systemic marker TNF-a	Systemic Inflammation	3	PRISMA	ROB-2	up to April 2020	Oral disease as exposure	Periodontal treatment 6 months FW	Periodontal treatment	Standardized Mean Difference	-0.12 (-0.31;0.07)	FALSE	No	No	No	0	No	No	Non-significant	Continuous
210	Orlandi et al. (2021)	UK	Adults with NCDs	Systemic marker IL-6	Systemic Inflammation	5	PRISMA	ROB-2	up to April 2020	Oral disease as exposure	Periodontal treatment 6 months FW	Periodontal treatment	Standardized Mean Difference	-0.43 (-0.90;0.05)	FALSE	No	No	No	82	No	No	Non-significant	Continuous
210	Orlandi et al. (2021)	UK	Adults with NCDs	Systemic marker ESR	Systemic Inflammation	2	PRISMA	ROB-2	up to April 2020	Oral disease as exposure	Periodontal treatment 6 months FW	Periodontal treatment	Standardized Mean Difference	1.18 (-2.40;0.04)	FALSE	No	No	No	85.4	No	No	Non-significant	Continuous
210	Orlandi et al. (2021)	UK	Adults with NCDs	Systemic marker Hba1c	Systemic Inflammation	11	PRISMA	ROB-2	up to April 2020	Oral disease as exposure	Periodontal treatment 6 months FW	Periodontal treatment	Standardized Mean Difference	-0.03 (-0.14;0.08)	FALSE	No	No	No	0	No	No	Non-significant	Continuous
210	Orlandi et al. (2021)	UK	Adults with NCDs	Systemic marker FPG	Systemic Inflammation	6	PRISMA	ROB-2	up to April 2020	Oral disease as exposure	Periodontal treatment 6 months FW	Periodontal treatment	Standardized Mean Difference	-1.33 (-2.41;-0.24)	TRUE	No	No	Yes	96.8	Yes	No	Weak	Continuous	7
210	Orlandi et al. (2021)	UK	Adults with NCDs	Systemic marker Total Cholesterol	Metabolic Disorders	8	PRISMA	ROB-2	up to April 2020	Oral disease as exposure	Periodontal treatment 6 months FW	Periodontal treatment	Standardized Mean Difference	-0.11 (-0.29;0.08)	FALSE	No	No	No	28.6	No	No	Non-significant	Continuous
210	Orlandi et al. (2021)	UK	Adults with NCDs	Systemic marker HDL cholesterol	Metabolic Disorders	19	PRISMA	ROB-2	up to April 2020	Oral disease as exposure	Periodontal treatment 6 months FW	Periodontal treatment	Standardized Mean Difference	0.05 (-0.36;0.47)	FALSE	No	No	No	86.1	No	No	Non-significant	Continuous
210	Orlandi et al. (2021)	UK	Adults with NCDs	Systemic marker LDL cholesterol	Metabolic Disorders	9	PRISMA	ROB-2	up to April 2020	Oral disease as exposure	Periodontal treatment 6 months FW	Periodontal treatment	Standardized Mean Difference	0.06 (-0.10;0.22)	FALSE	No	No	No	10.6	No	No	Non-significant	Continuous
210	Orlandi et al. (2021)	UK	Adults with NCDs	Systemic marker Triglycerides	Metabolic Disorders	9	PRISMA	ROB-2	up to April 2020	Oral disease as exposure	Periodontal treatment 6 months FW	Periodontal treatment	Standardized Mean Difference	_x0001_-0.00 (-0.18;0.17)	FALSE	No	No	No	26.2	No	No	Non-significant	Continuous
210	Orlandi et al. (2021)	UK	Adults with NCDs	Systemic marker VLDL	Metabolic Disorders	2	PRISMA	ROB-2	up to April 2020	Oral disease as exposure	Periodontal treatment 6 months FW	Periodontal treatment	Standardized Mean Difference	-0.01 (-0.85;0.86)	FALSE	No	No	No	79.5	No	No	Non-significant	Continuous
210	Orlandi et al. (2021)	UK	Adults with NCDs	Systemic marker FMD	Systemic Inflammation	2	PRISMA	ROB-2	up to April 2020	Oral disease as exposure	Periodontal treatment 6 months FW	Periodontal treatment	Standardized Mean Difference	0.31 (0.07;0.55)	TRUE	No	No	Yes	2.9	Yes	No	Weak	Continuous	3
210	Orlandi et al. (2021)	UK	Adults with NCDs	Systemic marker BMI	Metabolic Disorders	5	PRISMA	ROB-2	up to April 2020	Oral disease as exposure	Periodontal treatment 6 months FW	Periodontal treatment	Standardized Mean Difference	-0.09 (-0.27;0.09)	FALSE	No	No	No	0	No	No	Non-significant	Continuous
210	Orlandi et al. (2021)	UK	Adults with NCDs	Systemic marker SBP	Cardiovascular Diseases	4	PRISMA	ROB-2	up to April 2020	Oral disease as exposure	Periodontal treatment 6 months FW	Periodontal treatment	Standardized Mean Difference	0.02 (-0.18;0.22)	FALSE	No	No	No	0	No	No	Non-significant	Continuous
210	Orlandi et al. (2021)	UK	Adults with NCDs	Systemic marker DBP	Cardiovascular Diseases	4	PRISMA	ROB-2	up to April 2020	Oral disease as exposure	Periodontal treatment 6 months FW	Periodontal treatment	Standardized Mean Difference	0.29 (0.10;0.49)	TRUE	No	Yes	Yes	0	Yes	No	Weak	Continuous	10
210	Orlandi et al. (2021)	UK	Adults with NCDs	Systemic marker Pulse	Cardiovascular Diseases	2	PRISMA	ROB-2	up to April 2020	Oral disease as exposure	Periodontal treatment 6 months FW	Periodontal treatment	Standardized Mean Difference	0.14 (-0.53;0.82)	FALSE	No	No	No	66.4	No	No	Non-significant	Continuous
210	Orlandi et al. (2021)	UK	Adults with NCDs	Systemic marker sCR	Systemic Inflammation	3	PRISMA	ROB-2	up to April 2020	Oral disease as exposure	Periodontal treatment 6 months FW	Periodontal treatment	Standardized Mean Difference	_x0001_-0.13 (-0.50;0.76)	FALSE	No	No	No	85.6	No	No	Non-significant	Continuous
210	Orlandi et al. (2021)	UK	Adults with NCDs	Systemic marker Albumin	Blood Levels	2	PRISMA	ROB-2	up to April 2020	Oral disease as exposure	Periodontal treatment 6 months FW	Periodontal treatment	Standardized Mean Difference	_x0001_1.35 (-0.22;2.92)	FALSE	No	No	No	92.5	No	No	Non-significant	Continuous
210	Orlandi et al. (2021)	UK	Adults with and without NCDs	Systemic marker hs-CRP	Systemic Inflammation	16	PRISMA	ROB-2	up to April 2020	Oral disease as exposure	Periodontal treatment 6 months FW	Periodontal treatment	Standardized Mean Difference	-0.55 (-0.84;-0.27)	TRUE	Yes	Yes	Yes	82.4	Yes	No	Highly suggestive	Continuous	66
210	Orlandi et al. (2021)	UK	Adults with and without NCDs	Systemic marker TNF-a	Systemic Inflammation	5	PRISMA	ROB-2	up to April 2020	Oral disease as exposure	Periodontal treatment 6 months FW	Periodontal treatment	Standardized Mean Difference	-0.27 (-0.58;0.05)	FALSE	No	No	No	66.3	No	No	Non-significant	Continuous
210	Orlandi et al. (2021)	UK	Adults with and without NCDs	Systemic marker IL-6	Systemic Inflammation	9	PRISMA	ROB-2	up to April 2020	Oral disease as exposure	Periodontal treatment 6 months FW	Periodontal treatment	Standardized Mean Difference	-0.48 (-0.88;0.08)	TRUE	No	No	Yes	86.5	Yes	No	Weak	Continuous	10
210	Orlandi et al. (2021)	UK	Adults with and without NCDs	Systemic marker FPG	Systemic Inflammation	7	PRISMA	ROB-2	up to April 2020	Oral disease as exposure	Periodontal treatment 6 months FW	Periodontal treatment	Standardized Mean Difference	-1.09 (-1.96;0.21)	TRUE	No	No	Yes	96.2	Yes	No	Weak	Continuous	9
210	Orlandi et al. (2021)	UK	Adults with and without NCDs	Systemic marker Total Cholesterol	Metabolic Disorders	11	PRISMA	ROB-2	up to April 2020	Oral disease as exposure	Periodontal treatment 6 months FW	Periodontal treatment	Standardized Mean Difference	-0.11 (-0.25;0.04)	FALSE	No	No	No	10.3	No	No	Non-significant	Continuous
210	Orlandi et al. (2021)	UK	Adults with and without NCDs	Systemic marker HDL cholesterol	Metabolic Disorders	12	PRISMA	ROB-2	up to April 2020	Oral disease as exposure	Periodontal treatment 6 months FW	Periodontal treatment	Standardized Mean Difference	-0.09 (-0.55;0.36)	FALSE	No	No	No	91.1	No	No	Non-significant	Continuous
210	Orlandi et al. (2021)	UK	Adults with and without NCDs	Systemic marker LDL cholesterol	Metabolic Disorders	11	PRISMA	ROB-2	up to April 2020	Oral disease as exposure	Periodontal treatment 6 months FW	Periodontal treatment	Standardized Mean Difference	-0.00 (-0.15;0.14)	FALSE	No	No	No	17.8	No	No	Non-significant	Continuous
210	Orlandi et al. (2021)	UK	Adults with and without NCDs	Systemic marker Triglycerides	Metabolic Disorders	11	PRISMA	ROB-2	up to April 2020	Oral disease as exposure	Periodontal treatment 6 months FW	Periodontal treatment	Standardized Mean Difference	-0.10 (-0.32;0.12)	FALSE	No	No	No	63.8	No	No	Non-significant	Continuous
210	Orlandi et al. (2021)	UK	Adults with and without NCDs	Systemic marker FMD	Systemic Inflammation	3	PRISMA	ROB-2	up to April 2020	Oral disease as exposure	Periodontal treatment 6 months FW	Periodontal treatment	Standardized Mean Difference	0.39 (0.14;0.63)	TRUE	No	Yes	Yes	26.3	Yes	No	Weak	Continuous	8
210	Orlandi et al. (2021)	UK	Adults with and without NCDs	Systemic marker BMI	Metabolic Disorders	6	PRISMA	ROB-2	up to April 2020	Oral disease as exposure	Periodontal treatment 6 months FW	Periodontal treatment	Standardized Mean Difference	-0.09 (-0.25;0.07)	FALSE	No	No	No	0	No	No	Non-significant	Continuous
210	Orlandi et al. (2021)	UK	Adults with and without NCDs	Systemic marker SBP	Cardiovascular Diseases	6	PRISMA	ROB-2	up to April 2020	Oral disease as exposure	Periodontal treatment 6 months FW	Periodontal treatment	Standardized Mean Difference	-0.35 (-1.02;0.32)	FALSE	No	No	No	93.4	No	No	Non-significant	Continuous
210	Orlandi et al. (2021)	UK	Adults with and without NCDs	Systemic marker DBP	Cardiovascular Diseases	6	PRISMA	ROB-2	up to April 2020	Oral disease as exposure	Periodontal treatment 6 months FW	Periodontal treatment	Standardized Mean Difference	-0.06 (-0.62;0.49)	FALSE	No	No	No	90.8	No	No	Non-significant	Continuous
210	Orlandi et al. (2021)	UK	Adults females	Adverse Pregnancy Outcomes PB <37 weeks	Adverse Pregnancy Outcomes	14	PRISMA	ROB-2	up to April 2020	Oral disease as exposure	Periodontal treatment 6 months FW	Periodontal treatment	Risk Ratio	0.77 (0.60;0.98)	TRUE	No	No	Yes	67.1	Yes	No	Weak	Binary	8
210	Orlandi et al. (2021)	UK	Adults females	Adverse Pregnancy Outcomes PB <35 weeks	Adverse Pregnancy Outcomes	4	PRISMA	ROB-2	up to April 2020	Oral disease as exposure	Periodontal treatment 6 months FW	Periodontal treatment	Risk Ratio	0.89 (0.74;1.07)	FALSE	No	No	No	0	No	No	Non-significant	Binary
210	Orlandi et al. (2021)	UK	Adults females	Adverse Pregnancy Outcomes PB <32 weeks	Adverse Pregnancy Outcomes	2	PRISMA	ROB-2	up to April 2020	Oral disease as exposure	Periodontal treatment 6 months FW	Periodontal treatment	Risk Ratio	0.83 (0.41;1.67)	FALSE	No	No	No	55.3	No	No	Non-significant	Binary
210	Orlandi et al. (2021)	UK	Adults females	Adverse Pregnancy Outcomes Low Birthweight <2500	Adverse Pregnancy Outcomes	11	PRISMA	ROB-2	up to April 2020	Oral disease as exposure	Periodontal treatment 6 months FW	Periodontal treatment	Risk Ratio	0.77 (0.57;1.02)	FALSE	No	No	No	57.2	No	No	Non-significant	Binary
210	Orlandi et al. (2021)	UK	Adults females	Adverse Pregnancy Outcomes Low Birthweight <1500	Adverse Pregnancy Outcomes	3	PRISMA	ROB-2	up to April 2020	Oral disease as exposure	Periodontal treatment 6 months FW	Periodontal treatment	Risk Ratio	1.02 (0.52;2.00)	FALSE	No	No	No	47.6	No	No	Non-significant	Binary
210	Orlandi et al. (2021)	UK	Adults females	Adverse Pregnancy Outcomes Preterm low birthweight	Adverse Pregnancy Outcomes	3	PRISMA	ROB-2	up to April 2020	Oral disease as exposure	Periodontal treatment 6 months FW	Periodontal treatment	Risk Ratio	0.39 (0.12;1.28)	FALSE	No	No	No	82.1	No	No	Non-significant	Binary
210	Orlandi et al. (2021)	UK	Adults females	Adverse Pregnancy Outcomes Pre-eclampsia	Adverse Pregnancy Outcomes	4	PRISMA	ROB-2	up to April 2020	Oral disease as exposure	Periodontal treatment 6 months FW	Periodontal treatment	Risk Ratio	1.00 (0.77;1.31)	FALSE	No	No	No	6.4	No	No	Non-significant	Binary
210	Orlandi et al. (2021)	UK	Adults females	Adverse Pregnancy Outcomes Small for gestational age	Adverse Pregnancy Outcomes	2	PRISMA	ROB-2	up to April 2020	Oral disease as exposure	Periodontal treatment 6 months FW	Periodontal treatment	Risk Ratio	0.90 (0.71;1.13)	FALSE	No	No	No	15.1	No	No	Non-significant	Binary
210	Orlandi et al. (2021)	UK	Adults females	Adverse Pregnancy Outcomes Stillbirth	Adverse Pregnancy Outcomes	6	PRISMA	ROB-2	up to April 2020	Oral disease as exposure	Periodontal treatment 6 months FW	Periodontal treatment	Risk Ratio	0.64 (0.36;1.14)	FALSE	No	No	No	9	No	No	Non-significant	Binary
210	Orlandi et al. (2021)	UK	Adults females	Adverse Pregnancy Outcomes Perinatal loss	Adverse Pregnancy Outcomes	8	PRISMA	ROB-2	up to April 2020	Oral disease as exposure	Periodontal treatment 6 months FW	Periodontal treatment	Risk Ratio	0.85 (0.55;1.32)	FALSE	No	No	No	14.1	No	No	Non-significant	Binary
210	Orlandi et al. (2021)	UK	Adults females	Adverse Pregnancy Outcomes Gestational age at delivery	Adverse Pregnancy Outcomes	3	PRISMA	ROB-2	up to April 2020	Oral disease as exposure	Periodontal treatment 6 months FW	Periodontal treatment	Standardized Mean Difference	-0.35 (-0.23;0.93)	FALSE	No	No	No	15.1	No	No	Non-significant	Continuous
210	Orlandi et al. (2021)	UK	Adults females	Adverse Pregnancy Outcomes CRP (baseline)	Adverse Pregnancy Outcomes	2	PRISMA	ROB-2	up to April 2020	Oral disease as exposure	Periodontal treatment 6 months FW	Periodontal treatment	Standardized Mean Difference	-0.04 (-0.35;0.27)	FALSE	No	No	No	4.6	No	No	Non-significant	Continuous
210	Orlandi et al. (2021)	UK	Adults females	Adverse Pregnancy Outcomes CRP (post-partum)	Adverse Pregnancy Outcomes	2	PRISMA	ROB-2	up to April 2020	Oral disease as exposure	Periodontal treatment 6 months FW	Periodontal treatment	Standardized Mean Difference	-0.61 (-1.84;0.61)	FALSE	No	No	No	92.1	No	No	Non-significant	Continuous
210	Orlandi et al. (2021)	UK	Adults females	Adverse Pregnancy Outcomes Birthweight	Adverse Pregnancy Outcomes	6	PRISMA	ROB-2	up to April 2020	Oral disease as exposure	Periodontal treatment 6 months FW	Periodontal treatment	Standardized Mean Difference	0.14 (-0.17;0.45)	FALSE	No	No	No	81.6	No	No	Non-significant	Continuous
211	Lapo et al. (2021)	Italy	Adults	Chronic kidney disease Stage 2	Chronic kidney disease	2	PRISMA	JBI criteria	up to April 2021	Oral disease as outcome	Periodontitis	Periodontal disease	Risk Ratio	2.94 (0.29;30.31)	FALSE	No	No	No	98	No	No	Non-significant	Binary
211	Lapo et al. (2021)	Italy	Adults	Chronic kidney disease Stage 4-5	Chronic kidney disease	5	PRISMA	JBI criteria	up to April 2021	Oral disease as outcome	Periodontitis	Periodontal disease	Risk Ratio	2.16 (1.21;3.87)	TRUE	No	Yes	Yes	75	Yes	No	Suggestive	Binary	8
211	Lapo et al. (2021)	Italy	Adults	Chronic kidney disease Overall	Chronic kidney disease	7	PRISMA	JBI criteria	up to April 2021	Oral disease as outcome	Periodontitis	Periodontal disease	Risk Ratio	2.36 (1.25;4.44)	TRUE	No	Yes	Yes	92	Yes	No	Suggestive	Binary	12
211	Lapo et al. (2021)	Italy	Adults	Chronic kidney disease Stage 4-5	Chronic kidney disease	5	PRISMA	JBI criteria	up to April 2021	Oral disease as outcome	Mean CAL	Periodontal disease	Mean Difference	0.48 (0.34;0.62)	TRUE	Yes	Yes	Yes	30	Yes	No	Weak	Continuous	79
211	Lapo et al. (2021)	Italy	Adults	Chronic kidney disease Overall	Chronic kidney disease	6	PRISMA	JBI criteria	up to April 2021	Oral disease as outcome	Mean CAL	Periodontal disease	Mean Difference	0.41 (0.22;0.60)	TRUE	No	No	No	72	No	No	Weak	Continuous	34
211	Lapo et al. (2021)	Italy	Adults	Chronic kidney disease Stage 4-5	Chronic kidney disease	7	PRISMA	JBI criteria	up to April 2021	Oral disease as outcome	Mean PPD	Periodontal disease	Mean Difference	0.28 (0.03;0.54)	TRUE	Yes	Yes	Yes	89	Yes	No	Weak	Continuous	6
211	Lapo et al. (2021)	Italy	Adults	Chronic kidney disease Overall	Chronic kidney disease	8	PRISMA	JBI criteria	up to April 2021	Oral disease as outcome	Mean PPD	Periodontal disease	Mean Difference	0.25 (0.03;0.47)	TRUE	Yes	Yes	Yes	88	Yes	No	Weak	Continuous	7
212	Andrade et al. (2021)	Hungary	Adults	type 2 diabetes mellitus (T2DM)	Metabolic Disorders	3	PRISMA	JBI criteria	up to January 2021	Oral disease as exposure	Survival rate Implants	Dental Implant Conditions	Risk Ratio	1.00 (0.96;1.04)	FALSE	No	No	No	0	No	No	Non-significant
212	Andrade et al. (2021)	Hungary	Adults	type 2 diabetes mellitus (T2DM)	Metabolic Disorders	3	PRISMA	JBI criteria	up to January 2021	Oral disease as exposure	Survival rate Implants vs. controlled DM	Dental Implant Conditions	Risk Ratio	1.08 (0.87;1.33)	FALSE	No	No	No	70	No	No	Non-significant
213	Gusman et al. (2018)	Brazil	Adults	Dementia	Neurodegenerative diseases	4	PRISMA	NOS	up to September 2017	Oral disease as outcome	PD	Periodontal disease	Mean Difference	1.41 (0.35;2.46)	TRUE	Yes	Yes	Yes	98	Yes	No	Weak		7
213	Gusman et al. (2018)	Brazil	Adults	Dementia	Neurodegenerative diseases	4	PRISMA	NOS	up to September 2017	Oral disease as outcome	CAL	Periodontal disease	Mean Difference	1.40 (0.36;2.44)	TRUE	Yes	Yes	Yes	99	Yes	No	Weak		7
214	Pi et al. (2020)	China	Children	Autism spectrum disorder	Mental disorders	8	NA	NOS	up to September 2018	Oral disease as outcome	DMFT	Dental Caries	Mean Difference	0.50 (0.04;0.96)	TRUE	No	No	Yes	88	Yes	No	Weak	Continuous	6
214	Pi et al. (2020)	China	Children	Autism spectrum disorder	Mental disorders	8	NA	NOS	up to September 2018	Oral disease as outcome	PI	Periodontal Disease	Mean Difference	0.59 (0.36;0.82)	TRUE	Yes	Yes	Yes	73	Yes	No	Weak	Continuous	67
214	Pi et al. (2020)	China	Children	Autism spectrum disorder	Mental disorders	8	NA	NOS	up to September 2018	Oral disease as outcome	Gingival Index (gingivitis)	Periodontal disease	Mean Difference	0.52 (0.30;0.75)	TRUE	Yes	Yes	Yes	61	Yes	No	Weak	Continuous	56
214	Pi et al. (2020)	China	Children	Autism spectrum disorder	Mental disorders	8	NA	NOS	up to September 2018	Oral disease as outcome	Salivary pH	Salivary conditions	Mean Difference	-0.28 (-0.54;-0.02)	TRUE	No	No	No	75	Yes	No	Weak
215	Zhang et al. (2020)	China	Children	Autism spectrum disorder	Mental disorders	9	NA	NOS	up to September 2018	Oral disease as outcome	DMFT	Dental Caries	Mean Difference	0.43 (-0.34;1.20)	FALSE	No	No	No	98.4	No	No	Non-significant	Continuous
215	Zhang et al. (2020)	China	Children	Autism spectrum disorder	Mental disorders	6	NA	NOS	up to September 2018	Oral disease as outcome	dmft	Dental Caries	Mean Difference	0.25 (-0.31;0.81)	FALSE	No	No	No	77.2	No	No	Non-significant	Continuous
216	Hatipoğlu et al. (2022)	Turkey	Individuals	type 1 diabetes mellitus (T1DM)	Metabolic Disorders	32	PRISMA	JBI criteria	up to January 2021	Oral disease as outcome	Salivary Flow rate	Salivary conditions	Mean Difference	-0.22 (-0.26;-0.18)	TRUE	Yes	Yes	Yes	98	Yes	No	Highly suggestive
216	Hatipoğlu et al. (2022)	Turkey	Individuals	type 1 diabetes mellitus (T1DM)	Metabolic Disorders	12	PRISMA	JBI criteria	up to January 2021	Oral disease as outcome	Salivary pH	Salivary conditions	Mean Difference	-0.59 (-0.81;-0.36)	TRUE	Yes	Yes	Yes	97	Yes	No	Weak
216	Hatipoğlu et al. (2022)	Turkey	Individuals	type 1 diabetes mellitus (T1DM)	Metabolic Disorders	5	PRISMA	JBI criteria	up to January 2021	Oral disease as outcome	Salivary Buffer Capacity	Salivary conditions	Mean Difference	0.10 (-0.46;0.66)	FALSE	No	No	No	95	No	No	Non-significant
217	Xi et al. (2017)	China	Indivudals	Chronic Kidney Disease	Chronic kidney disease	10	NA	NOS	up to May 2016	Oral disease as outcome	Plaque Index	Periodontal disease	Mean Difference	0.62 (0.51;0.72)	TRUE	Yes	Yes	Yes	68	Yes	No	Highly suggestive	Continuous	442
217	Xi et al. (2017)	China	Indivudals	Chronic Kidney Disease	Chronic kidney disease	6	NA	NOS	up to May 2016	Oral disease as outcome	Calculus Index	Periodontal disease	Mean Difference	1.09 (0.56;1.63)	TRUE	Yes	Yes	Yes	95	Yes	No	Weak	Continuous	31
217	Xi et al. (2017)	China	Individuals	Chronic Kidney Disease	Chronic kidney disease	7	NA	NOS	up to May 2016	Oral disease as outcome	Probing Depth	Periodontal disease	Mean Difference	0.63 (0.29;0.98)	TRUE	No	Yes	Yes	95	Yes	No	Weak	Continuous	28
217	Xi et al. (2017)	China	Individuals	Chronic Kidney Disease	Chronic kidney disease	4	NA	NOS	up to May 2016	Oral disease as outcome	Attachment Loss	Periodontal disease	Mean Difference	0.63 (0.56;0.69)	TRUE	Yes	Yes	Yes	0	Yes	No	Weak	Continuous	457
217	Xi et al. (2017)	China	Individuals	Chronic Kidney Disease	Chronic kidney disease	9	NA	NOS	up to May 2016	Oral disease as outcome	DMFT	Dental Caries	Mean Difference	1.12 (-1.08;3.32)	FALSE	No	No	No	97	No	No	Non-significant	Continuous
218	Sharifi et al. (2021)	Iran	Children	Serum Ferritin Levels	Blood Levels	5	PRISMA	NOS	up to July 2021	Oral disease as exposure	Dental caries	Dental caries	Mean Difference	-8.95 (-17.61;-0.29)	TRUE	No	No	Yes	87	Yes	No	Weak	Continuous	3
219	Granja et al. (2022)	Brazil	Individuals	Autism spectrum disorder	Mental disorders	15	PRISMA	JBI criteria	up to December 2020	Oral disease as outcome	Bruxism	Bruxism	Odds Ratio	3.80 (2.06;7.01)	TRUE	Yes	Yes	Yes	82	Yes	No	Highly suggestive	Binary	87
220	Xu et al. (2018)	China	Individuals	Myocardial Infarction	Cardiovascular Diseases	22	PRISMA & MOOSE	NOS & AHRQ List	up to July 2016	Oral disease as exposure	Periodontal disease	Periodontal disease	Odds Ratio	2.02 (1.59;2.57)	TRUE	Yes	Yes	Yes	86.3	Yes	No	Highly suggestive	Binary	248
221	Zeng et al. (2020)	China	Individuals	Stroke	Cardiovascular Diseases	5	PRISMA	NOS	up to June 2018	Oral disease as outcome	DMFT	Dental caries	Mean Difference	2.89 (0.91;4.88)	TRUE	No	Yes	Yes	66	Yes	No	Suggestive	Continuous	11
221	Zeng et al. (2020)	China	Individuals	Stroke	Cardiovascular Diseases	2	PRISMA	NOS	up to June 2018	Oral disease as outcome	Tooth Loss	Tooth Loss	Mean Difference	5.36 (-0.90;11.62)	FALSE	No	No	No	85	No	No	Non-significant	Continuous	1
221	Zeng et al. (2020)	China	Individuals	Stroke	Cardiovascular Diseases	3	PRISMA	NOS	up to June 2018	Oral disease as outcome	Plaque Index	Periodontal disease	Mean Difference	0.21 (0.14;0.28)	TRUE	Yes	Yes	Yes	9	Yes	No	Strong	Continuous	36
221	Zeng et al. (2020)	China	Individuals	Stroke	Cardiovascular Diseases	4	PRISMA	NOS	up to June 2018	Oral disease as outcome	Gingival Index (gingivitis)	Periodontal disease	Mean Difference	0.22 (0.14;0.30)	TRUE	Yes	Yes	Yes	57	Yes	No	Highly suggestive	Continuous	39
222	Hatipoğlu et al. (2020)	Turkey	Individuals	Asthma	Respiratory diseases	11	PRISMA	JBI criteria	up to February 2020	Oral disease as outcome	Salivary Flow rate	Salivary conditions	Mean Difference	-0.30 (-0.39;-0.20)	TRUE	Yes	Yes	Yes	92	Yes	No	Highly suggestive
222	Hatipoğlu et al. (2020)	Turkey	Individuals	Asthma	Respiratory diseases	11	PRISMA	JBI criteria	up to February 2020	Oral disease as outcome	Salivary pH	Salivary conditions	Mean Difference	-0.25 (-0.45;-0.05)	TRUE	No	No	Yes	96	Yes	No	Weak
222	Hatipoğlu et al. (2020)	Turkey	Individuals	Asthma	Respiratory diseases	11	PRISMA	JBI criteria	up to February 2020	Oral disease as outcome	Salivary Buffer Capacity	Salivary conditions	Mean Difference	-0.19 (-0.41;-0.04)	TRUE	No	No	Yes	92	Yes	No	Weak
223	Arduino et al. (2022)	Italy	Adults	Herpes simplex virus type 1	Virus infection	12	PRISMA	NOS	NA	Oral disease as outcome	Periodontitis	Periodontal disease	Odds Ratio	4.4 (1.9;10.2)	TRUE	No	Yes	Yes	68.6	Yes	No	Suggestive	Binary	42
223	Arduino et al. (2022)	Italy	Adults	Herpes simplex virus type 1	Virus infection	9	PRISMA	NOS	NA	Oral disease as outcome	Periodontitis	Periodontal disease	Odds Ratio	2.8 (1.0;8.3)	TRUE	No	No	Yes	75.9	No	No	Weak	Binary	4
223	Arduino et al. (2022)	Italy	Adults	Herpes simplex virus type 1	Virus infection	7	PRISMA	NOS	NA	Oral disease as outcome	Periodontitis	Periodontal disease	Odds Ratio	10.3 (3.8;28.1)	TRUE	Yes	Yes	Yes	24.1	Yes	No	Weak	Binary	48
223	Arduino et al. (2022)	Italy	Adults	Herpes simplex virus type 1	Virus infection	2	PRISMA	NOS	NA	Oral disease as outcome	Periodontitis	Periodontal disease	Odds Ratio	4.8 (2.1;11.0)	TRUE	Yes	Yes	Yes	0	Yes	No	Weak	Binary	9
224	Lianhui et al. (2017)	China	Adults	Total Triglyceride	Metabolic Disorders	5	NA	GRADE	up to July 2016	Oral disease as exposure	Periodontitis	Periodontal disease	Odds Ratio	4.73 (2.74;8.17)	TRUE	Yes	Yes	Yes	0	Yes	No	Weak	Binary	53
224	Lianhui et al. (2017)	China	Adults	Total Cholesterol	Metabolic Disorders	7	NA	GRADE	up to July 2016	Oral disease as exposure	Periodontitis	Periodontal disease	Mean Difference	50.50 (39.57;61.42)	TRUE	Yes	Yes	Yes	80	Yes	No	Weak	Continuous	206
224	Lianhui et al. (2017)	China	Adults	Total HDL-Cholesterol	Metabolic Disorders	7	NA	GRADE	up to July 2016	Oral disease as exposure	Periodontitis	Periodontal disease	Mean Difference	0.19 (-2.69;3.06)	FALSE	No	No	No	0	No	No	Non-significant	Continuous
224	Lianhui et al. (2017)	China	Adults	Total LDL-Cholesterol	Metabolic Disorders	7	NA	GRADE	up to July 2016	Oral disease as exposure	Periodontitis	Periodontal disease	Mean Difference	7.05 (-0.73;14.83)	FALSE	No	No	No	10	No	No	Non-significant	Continuous	2
225	Shi et al. (2018)	China	Adult females	Breast cancer	Cancer	7	NA	NOS	up to April 2018	Oral disease as exposure	Periodontal disease	Periodontal disease	Risk Ratio	1.18 (1.11;1.26)	TRUE	Yes	Yes	Yes	17.6	Yes	No	Strong	Binary	66
226	Zeng et al. (2013)	China	Adults	Head and Neck Cancer	Cancer	9	NA	NA	up to March 2013	Oral disease as exposure	Periodontal disease	Periodontal disease	Odds Ratio	2.83 (1.83;4.38)	TRUE	Yes	Yes	Yes	89	Yes	No	Highly suggestive	Binary	64
227	Zeng et al. (2021)	China	Adults	Dementia	Neurodegenerative diseases	9	PRISMA	NOS	up to November 2018	Oral disease as outcome	DMFT	Dental caries	Mean Difference	3.80 (2.21;5.39)	TRUE	Yes	Yes	Yes	98	Yes	No	Highly suggestive	Continuous	64
227	Zeng et al. (2021)	China	Adults	Dementia	Neurodegenerative diseases	4	PRISMA	NOS	up to November 2018	Oral disease as outcome	Tooth Loss	Tooth Loss	Mean Difference	3.11 (-1.06;7.29)	FALSE	No	No	No	95	No	No	Non-significant	Continuous
228	Zeng et al. (2016)	China	Adults	Lung cancer	cancer	5	PRISMA	NA	up to June 2015	Oral disease as exposure	Periodontitis	Periodontal disease	Hazard Ratio	1.24 (1.13;1.36)	TRUE	Yes	Yes	Yes	30	Yes	No	Strong	Binary	34
229	Sgolastra et al. (2013)	Italy	Females	Preeclampsia	Adverse Pregnancy Outcomes	15	PRISMA	NOS	up to March 2013	Oral disease as exposure	Periodontitis	Periodontal disease	Odds Ratio	2.17 (1.38;3.41)	TRUE	No	Yes	Yes	78	Yes	No	Suggestive	Binary	48
230	Uppal et al. (2010)	USA	Females	Preterm Birth	Adverse Pregnancy Outcomes	10	NA	Cochrane Handbook	NA	Oral disease as exposure	Periodontal treatment	Periodontal treatment	Odds Ratio	0.59 (0.40;0.88)	TRUE	Yes	Yes	Yes	75.8	Yes	No	Highly suggestive	Binary	17
230	Uppal et al. (2010)	USA	Females	Preterm Birth	Adverse Pregnancy Outcomes	8	NA	Cochrane Handbook	NA	Oral disease as exposure	Periodontal treatment	Periodontal treatment	Odds Ratio	0.59 (0.40;0.88)	TRUE	Yes	Yes	Yes	75.8	Yes	No	Highly suggestive	Binary	13
231	Huang et al. (2014)	China	Females	Preeclampsia	Adverse Pregnancy Outcomes	11	MOOSE	MOOSE	up to March 2013	Oral disease as exposure	Periodontal disease	Periodontal disease	Odds Ratio	2.69 (1.74;4.17)	TRUE	No	Yes	Yes	75.7	Yes	No	Suggestive	Binary	70
232	Liew et al. (2013)	USA	Adults	Diabetes Hba1c	Metabolic Disorders	6	NA	Self-made	up to March 2012	Oral disease as exposure	Periodontal treatment	Periodontal treatment	Weighted Mean Difference	–0.41 (–0.73;-0.09)	TRUE	No	No	Yes	57.8	Yes	No	Non-significant	Continuous	8
233	Xuan et al. (2021)	China	Adults	Colorectal cancer	Cancer	11	PRISMA	NOS	up to February 2020	Oral disease as exposure	Periodontitis	Periodontal disease	Risk Ratio	1.21 (1.06;1.38)	TRUE	No	Yes	Yes	83.9	Yes	No	Suggestive	Binary	22
233	Xuan et al. (2021)	China	Adults	Colorectal cancer mortality	Cancer	3	PRISMA	NOS	up to February 2020	Oral disease as exposure	Periodontitis	Periodontal disease	Risk Ratio	1.38 (0.73;2.60)	FALSE	No	No	No	53.5	No	No	Non-significant	Binary
234	Ren et al. (2016)	USA	Adults	Colorectal cancer	Cancer	5	NA	NA	up to May 2015	Oral disease as exposure	Periodontal disease	Periodontal disease	Odds Ratio	1.05 (0.86;1.29)	FALSE	No	No	No	50.9	No	No	Non-significant	Binary
235	Xu et al. (2019)	China	Adults	Squamous Cell Carcinoma of the Head and Neck	Cancer	8	PRISMA	NOS	up to October 2017	Oral disease as exposure	Periodontal disease	Periodontal disease	Odds Ratio	2.52 (1.43;4.44)	TRUE	No	Yes	Yes	94	Yes	No	Suggestive	Binary	23
235	Xu et al. (2019)	China	Adults	Squamous Cell Carcinoma of the Head and Neck	Cancer	8	PRISMA	NOS	up to October 2017	Oral disease as exposure	Tooth Loss	Tooth Loss	Odds Ratio	2.13 (1.63;2.78	TRUE	No	Yes	Yes	82.6	Yes	No	Suggestive	Binary	83
236	Sun et al. (2014)	China	Adults	Diabetes Hba1c 3 months	Metabolic Disorders	6	Cochrane	Cochrane	up to July 2012	Oral disease as exposure	Periodontal Treatment	Periodontal treatment	Standardized mean difference	1.03 (0.36;1.70)	TRUE	No	Yes	Yes	89	Yes	No	Weak	Continuous	15
236	Sun et al. (2014)	China	Adults	Diabetes Hba1c 6 months	Metabolic Disorders	10	Cochrane	Cochrane	up to July 2012	Oral disease as exposure	Periodontal Treatment	Periodontal treatment	Standardized mean difference	1.21 (0.75;1.68)	TRUE	Yes	Yes	Yes	41.2	Yes	No	Weak	Continuous	89
236	Sun et al. (2014)	China	Adults	Diabetes FPG 3 months	Metabolic Disorders	3	Cochrane	Cochrane	up to July 2012	Oral disease as exposure	Periodontal Treatment	Periodontal treatment	Standardized mean difference	1.18 (0.72;1.64)	TRUE	Yes	Yes	Yes	85.4	Yes	No	Weak	Continuous	26
236	Sun et al. (2014)	China	Adults	Diabetes FPG 3 months	Metabolic Disorders	4	Cochrane	Cochrane	up to July 2012	Oral disease as exposure	Periodontal Treatment	Periodontal treatment	Standardized mean difference	1.69 (-0.27;1.66)	FALSE	No	No	No	92.6	No	No	Non-significant	Continuous	1
237	George et al. (2011)	Australia	Females	Preterm Birth (<37 weeks)	Adverse Pregnancy Outcomes	10	NA	JBI criteria	up to October 2010	Oral disease as exposure	Periodontal Treatment	Periodontal treatment	Odds Ratio	0.65 (0.45;0.93)	TRUE	Yes	Yes	Yes	66	Yes	No	Highly suggestive	Binary	10
237	George et al. (2011)	Australia	Females	Low birth weight (LBW < 2500 g)	Adverse Pregnancy Outcomes	7	NA	JBI criteria	up to October 2010	Oral disease as exposure	Periodontal Treatment	Periodontal treatment	Odds Ratio	0.53 (0.31;0.92)	TRUE	No	Yes	Yes	69	Yes	No	Suggestive	Binary	7
237	George et al. (2011)	Australia	Females	Abortion/Stillbirths	Adverse Pregnancy Outcomes	8	NA	JBI criteria	up to October 2010	Oral disease as exposure	Periodontal Treatment	Periodontal treatment	Odds Ratio	0.71 (0.43;1.16)	FALSE	No	No	No	14	No	No	Non-significant	Binary
238	Michaud et al. (2017)	USA	Adults	Lung cancer	cancer	5	NA	NA	Between July 2011 and July 2016	Oral disease as exposure	Periodontal Disease	Periodontal disease	Risk Ratio	1.33 (1.19;1.49)	TRUE	Yes	Yes	Yes	0	Yes	No	Strong	Binary	42
238	Michaud et al. (2017)	USA	Adults	Colorectal cancer	cancer	4	NA	NA	Between July 2011 and July 2016	Oral disease as exposure	Periodontal Disease	Periodontal disease	Risk Ratio	1.47 (0.95;2.29)	FALSE	No	No	No	66.5	No	No	Non-significant	Binary	1
239	Zhong et al. (2020)	China	Adults	Systemic lupus erythematosus	Rheumatic diseases	5	PRISMA	AHRQ	up to September 2019	Oral disease as exposure	Periodontitis	Periodontal disease	Odds Ratio	5.32 (1.69;16.78)	TRUE	No	Yes	Yes	95	Yes	No	Weak	Binary	11
240	Le et al. (2022)	Australia	Females	Preterm Birth (<37 weeks)	Adverse Pregnancy Outcomes	11	PRISMA	Cochrane Collaboration’s tool	up to June 2020	Oral disease as exposure	Periodontal Treatment	Periodontal treatment	Risk Ratio	0.86 (0.66;1.13)	FALSE	No	No	No	49.94	No	No	Non-significant	Binary
240	Le et al. (2022)	Australia	Females	Low birth weight (LBW < 2500 g)	Adverse Pregnancy Outcomes	9	PRISMA	Cochrane Collaboration’s tool	up to June 2020	Oral disease as exposure	Periodontal Treatment	Periodontal treatment	Risk Ratio	0.80 (0.58;1.10)	FALSE	No	No	No	49.94	No	No	Non-significant	Binary
241	Noites et al. (2022)	Portugal	Adults	Cardiovascular Disease cross-sectional studies	Cardiovascular Diseases	8	PRISMA	NHLB-NIH	up to August 2020	Oral disease as exposure	Apical Periodontitis	Periodontal disease	Risk Ratio	1.53 (1.02;2.29)	TRUE	No	No	Yes	75	No	No	Weak	Binary	5
241	Noites et al. (2022)	Portugal	Adults	Cardiovascular Disease cohort studies	Cardiovascular Diseases	2	PRISMA	NHLB-NIH	up to August 2020	Oral disease as exposure	Apical Periodontitis	Periodontal disease	Risk Ratio	1.27 (0.71;2.27)	FALSE	No	No	No	69.1	No	No	Non-significant	Binary
241	Noites et al. (2022)	Portugal	Adults	Cardiovascular Disease case-control studies	Cardiovascular Diseases	5	PRISMA	NHLB-NIH	up to August 2020	Oral disease as exposure	Apical Periodontitis	Periodontal disease	Risk Ratio	1.24 (0.67;2.29)	FALSE	No	No	No	82.1	No	No	Non-significant	Binary
242	Ahmadinia et al. (2022)	Iran	Adults	type 2 diabetes mellitus (T2DM)	Metabolic Disorders	17	PRISMA	NOS	up to February 2022	Oral disease as outcome	Tooth Loss	Tooth Loss	Odds Ratio unadjusted	1.87 (1.62;2.13)	TRUE	Yes	Yes	Yes	95.9	Yes	No	Highly suggestive	Binary	443
242	Ahmadinia et al. (2022)	Iran	Adults	type 2 diabetes mellitus (T2DM)	Metabolic Disorders	13	PRISMA	NOS	up to February 2022	Oral disease as outcome	Tooth Loss	Tooth Loss	Odds Ratio unadjusted	1.20 (1.10;1.30)	TRUE	Yes	Yes	Yes	78.4	Yes	No	Highly suggestive	Binary	69
243	Sgolastra et al. (2013)	Italy	Adults	type 2 diabetes mellitus (T2DM) Hba1c	Metabolic Disorders	6	PRISMA	CONSORT	up to May 2012	Oral disease as exposure	Periodontal Treatment	Periodontal treatment	Mean Difference	0.65 (0.43;0.88)	TRUE	Yes	Yes	Yes	0	Yes	No	Weak	Continuous	69
243	Sgolastra et al. (2013)	Italy	Adults	type 2 diabetes mellitus (T2DM) FPG	Metabolic Disorders	5	PRISMA	CONSORT	up to May 2012	Oral disease as exposure	Periodontal Treatment	Periodontal treatment	Mean Difference	9.04 (2.17;15.90)	TRUE	No	Yes	Yes	0	Yes	No	Weak	Continuous	8
243	Sgolastra et al. (2013)	Italy	Adults	type 2 diabetes mellitus (T2DM) Total Cholesterol	Metabolic Disorders	4	PRISMA	CONSORT	up to May 2012	Oral disease as exposure	Periodontal Treatment	Periodontal treatment	Mean Difference	8.03 (-2.45;18.51)	FALSE	No	No	No	0	No	No	Non-significant	Continuous
243	Sgolastra et al. (2013)	Italy	Adults	type 2 diabetes mellitus (T2DM) Total Triglyceride	Metabolic Disorders	4	PRISMA	CONSORT	up to May 2012	Oral disease as exposure	Periodontal Treatment	Periodontal treatment	Mean Difference	12.74 (-15.50;40.98)	FALSE	No	No	No	30	No	No	Non-significant	Continuous
243	Sgolastra et al. (2013)	Italy	Adults	type 2 diabetes mellitus (T2DM) HDL	Metabolic Disorders	4	PRISMA	CONSORT	up to May 2012	Oral disease as exposure	Periodontal Treatment	Periodontal treatment	Mean Difference	-1.94 (-5.48;1.59)	FALSE	No	No	No	0	No	No	Non-significant	Continuous
243	Sgolastra et al. (2013)	Italy	Adults	type 2 diabetes mellitus (T2DM) LDL	Metabolic Disorders	4	PRISMA	CONSORT	up to May 2012	Oral disease as exposure	Periodontal Treatment	Periodontal treatment	Mean Difference	-0.72 (-10.38;8.94)	FALSE	No	No	No	0	No	No	Non-significant	Continuous
244	Ye et al. (2016)	China	Adults	Oral Cancer	Cancer	11	NA	NA	NA	Oral disease as exposure	Periodontal disease	Periodontal disease	Odds Ratio	3.21 (2.25;4.16)	TRUE	Yes	Yes	Yes	99.8	Yes	No	Highly suggestive	Binary	158
245	Polyzos et al. (2009)	Greece	Females	Preterm Birth (<37 weeks)	Adverse Pregnancy Outcomes	8	NA	NA	up to January 2008	Oral disease as exposure	Periodontal treatment	Periodontal treatment	Odds Ratio	0.55 (0.35;0.86)	TRUE	No	Yes	Yes	50.7	Yes	No	Suggestive	Binary	12
245	Polyzos et al. (2009)	Greece	Females	Low birth weight (LBW < 2500 g)	Adverse Pregnancy Outcomes	6	NA	NA	up to January 2008	Oral disease as exposure	Periodontal treatment	Periodontal treatment	Odds Ratio	0.48 (0.23;1.00)	FALSE	No	No	No	57.6	No	No	Non-significant	Binary	3
245	Polyzos et al. (2009)	Greece	Females	Abortion/Stillbirths	Adverse Pregnancy Outcomes	4	NA	NA	up to January 2008	Oral disease as exposure	Periodontal treatment	Periodontal treatment	Odds Ratio	0.73 (0.41;1.31)	FALSE	No	No	No	22.2	No	No	Non-significant	Binary
246	Wei BJ et al. (2013)	China	Females	Preeclampsia	Adverse Pregnancy Outcomes	15	NA	NOS	up to February 2013	Oral disease as exposure	Periodontal disease	Periodontal disease	Odds Ratio	2.79 (2.01;3.01)	TRUE	Yes	Yes	Yes	69.75	Yes	No	Highly suggestive	Binary	194
247	Yao et al. (2014)	China	Adults	Oral Cancer	Cancer	5	NA	Cochrane Handbook	NA	Oral disease as exposure	Periodontal disease	Periodontal disease	Odds Ratio	3.53 (1.52;8.23)	TRUE	No	Yes	Yes	93	Yes	No	Suggestive	Binary	11
248	Zhu et al. (2015)	China	Adults	Herpesviruses Epstein Barr Virus	Virus infection	10	PRISMA	NA	up to December 2014	Oral disease as outcome	Periodontitis	Periodontal disease	Odds Ratio	5.74 (2.53;13.00)	TRUE	Yes	Yes	Yes	67	Yes	No	Weak	Binary	55
248	Zhu et al. (2015)	China	Adults	Herpesviruses Human Citomegalovirus	Virus infection	9	PRISMA	NA	up to December 2014	Oral disease as outcome	Periodontitis	Periodontal disease	Odds Ratio	3.59 (1.41;9.16)	TRUE	No	Yes	Yes	74	Yes	No	Weak	Binary	15
248	Zhu et al. (2015)	China	Adults	Herpesviruses Herpes Simplex Virus	Virus infection	2	PRISMA	NA	up to December 2014	Oral disease as outcome	Periodontitis	Periodontal disease	Odds Ratio	2.81 (0.95;8.27)	TRUE	No	No	No	0	No	No	Weak	Binary	1
249	Ma et al. (2018)	China	Adults	Colorectal cancer	Cancer	6	Not reported	NOS	up to August 2017	Oral disease as outcome	Periodontitis	Periodontal disease	Risk Ratio	1.08 (1.02;1.15)	TRUE	No	No	Yes	20.5	Yes	Yes	Weak	Binary	10
250	Li et al. (2017)	China	Adults	Herpesviruses Epstein Barr Virus	Virus infection	10	PRISMA	NOS	up to October 2015	Oral disease as outcome	Aggresssive Periodontitis	Periodontal disease	Odds Ratio	6.11 (2.13;17.51)	TRUE	No	Yes	Yes	69.8	Yes	No	Weak	Binary	32
250	Li et al. (2017)	China	Adults	Herpesviruses Human Citomegalovirus	Virus infection	12	PRISMA	NOS	up to October 2015	Oral disease as outcome	Aggresssive Periodontitis	Periodontal disease	Odds Ratio	3.63 (2.15;6.13)	TRUE	No	Yes	Yes	56.3	Yes	No	Weak	Binary	92
250	Li et al. (2017)	China	Adults	Herpesviruses Herpes Simplex Virus 1	Virus infection	4	PRISMA	NOS	up to October 2015	Oral disease as outcome	Aggresssive Periodontitis	Periodontal disease	Odds Ratio	20.99 (8.52;51.73)	TRUE	Yes	Yes	Yes	49.6	Yes	No	Weak	Binary	61
250	Li et al. (2017)	China	Adults	Herpesviruses Herpes Simplex Virus 2	Virus infection	2	PRISMA	NOS	up to October 2015	Oral disease as outcome	Aggresssive Periodontitis	Periodontal disease	Odds Ratio	3.80 (0.59;24.25)	FALSE	No	No	No	0	No	No	Non-significant	Binary
251	Qin et al. (2021)	China	Adults	Myocardial infarction	Cardiovascular Diseases	10	NA	NOS	up to August 2020	Oral disease as exposure	Periodontal Disease	Periodontal disease	Odds Ratio	1.13 (1.04;1.21)	TRUE	No	Yes	Yes	78	Yes	No	Suggestive	Binary	21
252	Zeng et al. (2012)	China	Adults	Chronic Obstructive Pulmonary Disease	Respiratory diseases	14	NA	NA	up to January 2012	Oral disease as exposure	Periodontitis	Periodontal disease	Odds Ratio	2.08 (1.48;2.91	TRUE	Yes	Yes	Yes	94.4	Yes	No	Highly suggestive	Binary	79
253	Zhang et al. (2020)	China	Adults	Gastrointestinal cancer	Cancer	17	PRISMA	NOS	up to April 2019	Oral disease as exposure	Periodontitis	Periodontal disease	Hazard Ratio	1.23 (1.10;1.37)	TRUE	Yes	Yes	Yes	62.7	Yes	No	Highly suggestive	Binary	66
253	Zhang et al. (2020)	China	Adults	Colorectal cancer	Cancer	2	PRISMA	NOS	up to April 2019	Oral disease as exposure	Periodontitis	Periodontal disease	Hazard Ratio	1.66 (0.44;6.27)	FALSE	No	No	No	76.7	No	No	Non-significant	Binary
253	Zhang et al. (2020)	China	Adults	Pancreatic cancer	Cancer	3	PRISMA	NOS	up to April 2019	Oral disease as exposure	Periodontitis	Periodontal disease	Hazard Ratio	2.20 (1.44;3.37)	TRUE	Yes	Yes	Yes	0	Yes	No	Strong	Binary	12
253	Zhang et al. (2020)	China	Adults	Stomach cancer	Cancer	2	PRISMA	NOS	up to April 2019	Oral disease as exposure	Periodontitis	Periodontal disease	Hazard Ratio	1.28 (0.71;2.31)	FALSE	No	No	No	0	No	No	Non-significant	Binary
254	Wang et al. (2014)	Taiwan	Adults	Diabetes Hba1c	Metabolic Disorders	3	Cochrane	Cochrane	up to January 2014	Oral disease as exposure	Periodontal Treatment	Periodontal treatment	Standardized mean difference	-0.24 (-0.62;0.14)	FALSE	No	No	No	0	No	Yes	Non-significant	Continuous
255	Liu et al. (2018)	China	China	Depression	Emotional disorders	6	NA	NOS	up to November 2017	Oral disease as outcome	Chronic Periodontitis	Periodontal disease	Odds Ratio	1.61 (1.16;2.23)	TRUE	Yes	Yes	Yes	84.3	Yes	No	Highly suggestive	Binary	12
255	Liu et al. (2018)	China	China	Anxiety	Emotional disorders	8	NA	NOS	up to November 2017	Oral disease as outcome	Chronic Periodontitis	Periodontal disease	Odds Ratio	1.77 (1.15;2.70)	TRUE	Yes	Yes	Yes	79.4	Yes	No	Highly suggestive	Binary	12
256	Rodrigues et al. (2022)	Brazil	Adults	Chronic kidney disease	Chronic kidney disease	13	PRISMA	JBI criteria	up to July 2021	Oral disease as outcome	Salivary pH	Salivary conditions	Standardized Mean Difference	1.57 (1.11;2.03)	TRUE	No	Yes	Yes	91.91	Yes	No	Weak
257	Chen et al. (2019)	China	Adults	Helicobacter pylori	Gastrointestinal tract	13	PRISMA	NA	up to April 2018	Oral disease as outcome	Periodontal Disease	Periodontal disease	Hazard Ratio	2,31 (1.99;2.68)	TRUE	Yes	Yes	Yes	35.6	Yes	No	Strong	Binary	569
257	Chen et al. (2019)	China	Adults	Helicobacter pylori	Gastrointestinal tract	8	PRISMA	NA	up to April 2018	Oral disease as outcome	Periodontal Disease	Periodontal disease	Hazard Ratio	2.19 (1.99;2.68)	TRUE	Yes	Yes	Yes	24.5	Yes	No	Strong	Binary	754
258	Liu et al. (2014)	China	Adults	Systemic Oxidative Stress total antioxidant capacity (TAOC)	Blood Levels	9	NA	NOS	up to October 2014	Oral disease as exposure	Periodontitis	Periodontal disease	Standardized Mean Difference	-2.02 (-3.08;-0.96)	TRUE	Yes	Yes	Yes	95.5	Yes	No	Weak	Continuous	38
258	Liu et al. (2014)	China	Adults	Systemic Oxidative Stress malondialdehyde (MDA)	Blood Levels	5	NA	NOS	up to October 2014	Oral disease as exposure	Periodontitis	Periodontal disease	Standardized Mean Difference	0.99 (0.12;1.86)	TRUE	No	No	Yes	92.3	Yes	No	Weak	Continuous	5
258	Liu et al. (2014)	China	Adults	Systemic Oxidative Stress superoxide dis- mutase (SOD)	Blood Levels	6	NA	NOS	up to October 2014	Oral disease as exposure	Periodontitis	Periodontal disease	Standardized Mean Difference	-1.72 (-3.50;0.07)	FALSE	No	No	No	97.9	No	No	Non-significant	Continuous	2
258	Liu et al. (2014)	China	Adults	Systemic Oxidative Stress nitric oxide (NO)	Blood Levels	4	NA	NOS	up to October 2014	Oral disease as exposure	Periodontitis	Periodontal disease	Standardized Mean Difference	4.98 (2.33;7.63)	TRUE	Yes	Yes	Yes	95.4	Yes	No	Weak	Continuous	17
259	She et al. (2020)	China	Adults	Inflmmatory Bowel Disease	Gastrointestinal tract	5	MOOSE	NOS	up to August 2019	Oral disease as outcome	Periodontitis	Periodontal disease	Odds Ratio	3.17 (2.09;4.80)	TRUE	Yes	Yes	Yes	0	Yes	No	Weak	Binary	50
259	She et al. (2020)	China	Adults	Crohn's Disease	Gastrointestinal tract	4	MOOSE	NOS	up to August 2019	Oral disease as outcome	Periodontitis	Periodontal disease	Odds Ratio	3.64 (2.33;5.67)	TRUE	Yes	Yes	Yes	51.4	Yes	No	Weak	Binary	44
259	She et al. (2020)	China	Adults	Ulcerative Colitis	Gastrointestinal tract	4	MOOSE	NOS	up to August 2019	Oral disease as outcome	Periodontitis	Periodontal disease	Odds Ratio	5.37 (3.30;8.74)	TRUE	Yes	Yes	Yes	0	Yes	No	Weak	Binary	64
260	Zeng et al. (2016)	China	Adults	Carotid Atherosclerosis	Cardiovascular Diseases	15	NA	NA	up to February 2015	Oral disease as exposure	Periodontitis	Periodontal disease	Odds Ratio	1.27 (1.14;1.41)	TRUE	Yes	Yes	Yes	78.9	Yes	No	Highly suggestive	Binary	90
261	Gao (2017)	China	Adults	Epstein–Barr virus	Virus infection	21	NA	NA	up to October 2016	Oral disease as outcome	Periodontitis	Periodontal disease	Odds Ratio	6.2 (3.1;12.3)	TRUE	Yes	Yes	Yes	74.3	Yes	No	Highly suggestive	Binary	186
262	Khodadadi et al. (2022)	Iran	Adults	Obstructive sleep apnea	Respiratory diseases	9	NA	NOS	up to December 2021	Oral disease as outcome	Periodontitis	Periodontal disease	Odds Ratio	2.17 (1.66;2.83)	TRUE	Yes	Yes	Yes	43	Yes	No	Strong	Binary	98
263	Foratori-Junior et al. (2022)	Brazil	Adults	Overweight	Metabolic Disorders	11	MOOSE	NOS	January 2000 to April 2021	Oral disease as outcome	Periodontitis	Periodontal disease	Odds Ratio	2.21 (1.53;3.17)	TRUE	Yes	Yes	Yes	88.75	Yes	No	Highly suggestive	Binary	62
264	Zhang et al. (2021)	China	Adults	Systemic sclerosis	Rheumatic Diseases	3	PRISMA	NOS	up to July 2020	Oral disease as outcome	Periodontitis	Periodontal disease	Odds Ratio	7.01 (3.53;13.91)	TRUE	Yes	Yes	Yes	64.5	Yes	No	Weak	Binary	32
265	Ma et al. (2020)	China	Adults	Esophageal cancer	Cancer	4	NA	NOS	up to August 2020	Oral disease as exposure	Periodontitis	Periodontal disease	Odds Ratio	1.79 (1.15;2.79)	TRUE	No	Yes	Yes	60.3	Yes	No	Suggestive	Binary	6
265	Ma et al. (2020)	China	Adults	Prostate cancer	Cancer	4	NA	NOS	up to August 2020	Oral disease as exposure	Periodontitis	Periodontal disease	Odds Ratio	1.20 (1.09;1.31)	TRUE	No	Yes	Yes	0	Yes	No	Suggestive	Binary	17
265	Ma et al. (2020)	China	Adults	Kidney cancer	Cancer	2	NA	NOS	up to August 2020	Oral disease as exposure	Periodontitis	Periodontal disease	Odds Ratio	1.30 (0.96;1.76)	FALSE	No	No	Yes	44	Yes	No	Non-significant	Binary	1
265	Ma et al. (2020)	China	Adults	Hematological cancer	Cancer	5	NA	NOS	up to August 2020	Oral disease as exposure	Periodontitis	Periodontal disease	Odds Ratio	1.19 (1.09;1.29)	TRUE	No	Yes	Yes	0	Yes	No	Suggestive	Binary	23
265	Ma et al. (2020)	China	Adults	Melanoma of the skin cancer	Cancer	3	NA	NOS	up to August 2020	Oral disease as exposure	Periodontitis	Periodontal disease	Odds Ratio	1.21 (1.03;1.42)	TRUE	No	No	Yes	0	Yes	No	Weak	Binary	3
266	Sun et al. (2021)	China	Adults	rheumatoid arthritis	Rheumatic Diseases	5	PRISMA	Cochrane Collaboration’s tool	up to October 2020	Oral disease as exposure	DAS28	Periodontal treatment	Mean difference	0.61 (0.37;0.85)	TRUE	No	No	Yes	42.5	No	No	Weak	Continuous	41
266	Sun et al. (2021)	China	Adults	rheumatoid arthritis	Rheumatic Diseases	5	PRISMA	Cochrane Collaboration’s tool	up to October 2020	Oral disease as exposure	ESR	Periodontal treatment	Mean difference	0.57 (-0.09;1.23)	FALSE	No	No	No	79.1	No	No	Non-significant	Continuous	1
267	Li et al. (2015)	China	Adults	Diabetes	Metabolic Disorders	9	Not reported	Cochrane Collaboration’s tool	up to April 2015	Oral disease as exposure	Periodontitis	Periodontal treatment	Mean difference	-0.27 (-0.46;-0.07)	TRUE	No	No	Yes	41.7	Yes	Yes	Weak	Continuous	17
268	López-Valverde et al. (2022)	Spain	Adults	Gastric Infection	Gastrointestinal tract	12	PRISMA	NOS	up to September 2021	Oral disease as outcome	Periodontal disease	Periodontal disease	Mean difference	0.16 (0.04;0.28)	TRUE	Yes	Yes	Yes	92	Yes	Yes	Highly suggestive	Continuous	19
269	Wei X et al. (2019)	China	Adults	Oral Helicobacter pylori	Gastrointestinal tract	11	PRISMA	Not reported	from 2000 to 2018	Oral disease as outcome	Periodontitis	Periodontal disease	Odds Ratio	3.42 (2.71;4.31)	TRUE	No	No	Yes	21	Yes	No	Weak	Binary	426
270	Gao et al. (2021)	China	Adults	Coronary Heart Disease	Cardiovascular Diseases	4	PRISMA	NOS	up to April 2020	Oral disease as outcome	Gingivitis	Periodontal disease	Odds Ratio	1.09 (0.99;1.19)	FALSE	No	No	No	40.8	No	No	Non-significant	Binary	1
270	Gao et al. (2021)	China	Adults	Coronary Heart Disease	Cardiovascular Diseases	10	PRISMA	NOS	up to April 2020	Oral disease as outcome	Periodontitis	Periodontal disease	Odds Ratio	1.18 (1.10;1.26)	TRUE	No	No	Yes	11.7	Yes	No	Weak	Binary	69
270	Gao et al. (2021)	China	Adults	Coronary Heart Disease	Cardiovascular Diseases	3	PRISMA	NOS	up to April 2020	Oral disease as outcome	Edentulous	Edentulism	Odds Ratio	1.20 (1.10;1.22)	TRUE	No	No	Yes	51.6	Yes	No	Weak	Binary	16
271	Zheng et al. (2021)	China	Adults	Diabetes mellitus	Metabolic Disorders	27	PRISMA	NOS	up to December 2020	Oral disease as outcome	Periodontitis	Periodontal disease	Odds Ratio	1.85 (1.61;2.11)	TRUE	Yes	Yes	Yes	28	Yes	No	Strong	Binary	725
272	Guo et al. (2021)	China	Adults	Cognitive Impairment	Neurodegenerative diseases	6	Not reported	NOS	up to October 2020	Oral disease as outcome	Periodontitis	Periodontal disease	Odds Ratio	1,69 (1.20;2.40)	TRUE	No	Yes	Yes	0	Yes	No	Suggestive	Binary	15
272	Guo et al. (2021)	China	Adults	Dementia	Neurodegenerative diseases	11	Not reported	NOS	up to October 2020	Oral disease as outcome	Periodontitis	Periodontal disease	Odds Ratio	2.13(1.25;3.64)	TRUE	No	Yes	Yes	61	Yes	No	Suggestive	Binary	21
272	Guo et al. (2021)	China	Adults	Dementia	Neurodegenerative diseases	4	Not reported	NOS	up to October 2020	Oral disease as outcome	GI	Periodontal disease	Mean difference	0.69 (0.31;0.52)	TRUE	Yes	Yes	Yes	90	Yes	No	Weak	Continuous	15
272	Guo et al. (2021)	China	Adults	Dementia	Neurodegenerative diseases	4	Not reported	NOS	up to October 2020	Oral disease as outcome	PI	Periodontal disease	Mean difference	1.26 (1.08;1.44)	TRUE	Yes	Yes	Yes	89	Yes	No	Weak	Continuous	275
272	Guo et al. (2021)	China	Adults	Dementia	Neurodegenerative diseases	2	Not reported	NOS	up to October 2020	Oral disease as outcome	BOP	Periodontal disease	Mean difference	32.80 (13.60;52.01)	TRUE	No	Yes	Yes	99	Yes	Yes	Weak	Continuous	7
272	Guo et al. (2021)	China	Adults	Dementia	Neurodegenerative diseases	2	Not reported	NOS	up to October 2020	Oral disease as outcome	gingival bleeding index	Periodontal disease	Mean difference	14.55 (8.85;20.24)	TRUE	No	No	Yes	0	Yes	Yes	Weak	Continuous	17
272	Guo et al. (2021)	China	Adults	Dementia	Neurodegenerative diseases	3	Not reported	NOS	up to October 2020	Oral disease as outcome	CPI	Periodontal disease	Mean difference	0.25 (0.09;0.40)	TRUE	No	No	Yes	16	Yes	Yes	Weak	Continuous	8
272	Guo et al. (2021)	China	Adults	Dementia	Neurodegenerative diseases	3	Not reported	NOS	up to October 2020	Oral disease as outcome	CAL	Periodontal disease	Mean difference	1.22 (0.61;1.83)	TRUE	Yes	Yes	Yes	95	Yes	No	Weak	Continuous	15
272	Guo et al. (2021)	China	Adults	Dementia	Neurodegenerative diseases	4	Not reported	NOS	up to October 2020	Oral disease as outcome	PPD	Periodontal disease	Mean difference	0.78 (0.30;1.27)	TRUE	Yes	Yes	Yes	96	Yes	No	Weak	Continuous	11
273	Qiao et al. (2019)	China	Adults	Psoriasis	Autoimmune disorders	6	Not reported	NOS	up to May 2019	Oral disease as outcome	BOP	Periodontal disease	Mean difference	9.19 (4.05;14.33)	TRUE	No	No	Yes	73.6	Yes	No	Weak	Continuous	22
273	Qiao et al. (2019)	China	Adults	Psoriasis	Autoimmune disorders	5	Not reported	NOS	up to May 2019	Oral disease as outcome	PPD	Periodontal disease	Mean difference	0.52 (0.18;0.87)	TRUE	No	Yes	Yes	86.8	Yes	No	Weak	Continuous	12
273	Qiao et al. (2019)	China	Adults	Psoriasis	Autoimmune disorders	4	Not reported	NOS	up to May 2019	Oral disease as outcome	CAL	Periodontal disease	Mean difference	0.41 (0.05;0.76)	TRUE	No	No	Yes	81	Yes	No	Weak	Continuous	4
273	Qiao et al. (2019)	China	Adults	Psoriasis	Autoimmune disorders	3	Not reported	NOS	up to May 2019	Oral disease as outcome	PI	Periodontal disease	Mean difference	0.19 (-0.17;0.54)	FALSE	No	No	No	72.1	No	No	Non-significant	Continuous
273	Qiao et al. (2019)	China	Adults	Psoriasis	Autoimmune disorders	2	Not reported	NOS	up to May 2019	Oral disease as outcome	GI	Periodontal disease	Mean difference	0.46 (-0.41;1.33)	FALSE	No	No	No	92.3	No	No	Non-significant	Continuous
273	Qiao et al. (2019)	China	Adults	Psoriasis	Autoimmune disorders	2	Not reported	NOS	up to May 2019	Oral disease as outcome	Missing teeth	Periodontal disease	Mean difference	1.13 (0.27;1.99)	TRUE	Yes	Yes	Yes	0	Yes	No	Weak	Continuous	3
274	Huang et al. (2021)	China	Adults	Rheumatoid arthritis	Rheumatic Diseases	7	PRISMA	Cochrane Collaboration’s tool	up to March 2021	Oral disease as outcome	PPD	Periodontal disease	Mean difference	-0.06 (-0.18;0.06)	FALSE	No	No	No	0	No	Yes	Non-significant	Continuous
274	Huang et al. (2021)	China	Adults	Rheumatoid arthritis	Rheumatic Diseases	3	PRISMA	Cochrane Collaboration’s tool	up to March 2021	Oral disease as outcome	CAL	Periodontal disease	Mean difference	0.23 (-0.01;0.46)	FALSE	No	No	No	9	No	Yes	Non-significant	Continuous	1
274	Huang et al. (2021)	China	Adults	Rheumatoid arthritis	Rheumatic Diseases	6	PRISMA	Cochrane Collaboration’s tool	up to March 2021	Oral disease as outcome	PI	Periodontal disease	Mean difference	0.26 (-0.04;0.56)	FALSE	No	No	No	0	No	No	Non-significant	Continuous	1
274	Huang et al. (2021)	China	Adults	Rheumatoid arthritis	Rheumatic Diseases	3	PRISMA	Cochrane Collaboration’s tool	up to March 2021	Oral disease as outcome	GI	Periodontal disease	Mean difference	0.04 (-0.03;0.10)	FALSE	No	No	No	46.5	No	Yes	Non-significant	Continuous
275	Xu et al. (2021)	China	Adults	Osteoporosis	Osteoporosis	21	PRISMA	NOS	up to February 2020	Oral disease as outcome	Periodontitis	Periodontal disease	Odds Ratio	1.96 (1.50;2.54)	TRUE	Yes	Yes	Yes	90.1	Yes	No	Highly suggestive	Binary	168
276	Maulani et al. (2021)	Indonesia	Adults	Epstein-Barr virus	Virus infection	26	PRISMA	NOS	up to December 2020	Oral disease as outcome	Periodontitis	Periodontal disease	Odds Ratio	7.07 (4.20;11.91)	TRUE	Yes	Yes	Yes	67	Yes	No	Highly suggestive	Binary	495
276	Maulani et al. (2021)	Indonesia	Adults	Epstein-Barr virus	Virus infection	5	PRISMA	NOS	up to December 2020	Oral disease as outcome	CAL	Periodontal disease	Mean Difference	0.22 (-0.02;0.46)	FALSE	No	No	No	12	No	Yes	Non-significant	Continuous	1
276	Maulani et al. (2021)	Indonesia	Adults	Epstein-Barr virus	Virus infection	6	PRISMA	NOS	up to December 2020	Oral disease as outcome	PPD	Periodontal disease	Mean Difference	0.47 (0.08;0.85)	TRUE	No	No	Yes	69	Yes	Yes	Weak	Continuous	7
276	Maulani et al. (2021)	Indonesia	Adults	Epstein-Barr virus	Virus infection	2	PRISMA	NOS	up to December 2020	Oral disease as outcome	BOP	Periodontal disease	Mean Difference	19.45 (4.47;34.43)	TRUE	No	No	Yes	65	Yes	Yes	Weak	Continuous	3
276	Maulani et al. (2021)	Indonesia	Adults	Epstein-Barr virus	Virus infection	4	PRISMA	NOS	up to December 2020	Oral disease as outcome	GI	Periodontal disease	Mean Difference	0.07 (-0.02;0.16)	FALSE	No	No	No	0	No	Yes	Non-significant	Continuous
276	Maulani et al. (2021)	Indonesia	Adults	Epstein-Barr virus	Virus infection	4	PRISMA	NOS	up to December 2020	Oral disease as outcome	PI	Periodontal disease	Mean Difference	0.03 (-0.05;0.82)	FALSE	No	No	No	0	No	Yes	Non-significant	Continuous
277	Leng et al. (2015)	China	Adults	Coronary Heart Disease	Cardiovascular Diseases	18	Not reported	Not reported	up to May 2015	Oral disease as outcome	Periodontitis	Periodontal disease	Risk Ratio	1.19 (1.13;1.26)	TRUE	Yes	Yes	Yes	22.4	Yes	No	Strong	Binary	271
278	Zhang et al. (2017)	China	Adults	Mortality in people with Chronic Kidney Disease	Chronic kidney disease	8	MOOSE	NOS	between 1950 and October 2016	Oral disease as exposure	Periodontitis	Periodontal disease	Risk Ratio	1.25 (1.05;1.50)	TRUE	No	No	No	52.2	Yes	Yes	Weak	Binary	11
279	Shao et al. (2018)	China	Adults	Breast Cancer Female	Cancer	11	PRISMA	Not reported	up to February 2018	Oral disease as outcome	Periodontitis	Periodontal disease	Risk Ratio	1.22 (1.06;1.40)	TRUE	No	No	Yes	51.40	Yes	No	Weak	Binary	21
280	Shi et al. (2018)	China	Adults	Chronic Obstructive Pulmonary Disease	Respiratory diseases	8	Not reported	NOS	up to August 2017	Oral disease as outcome	PPD	Periodontal disease	Mean Difference	0.26 (0.02;0.50)	TRUE	No	No	Yes	93.8	Yes	No	Weak	Continuous	6
280	Shi et al. (2018)	China	Adults	Chronic Obstructive Pulmonary Disease	Respiratory diseases	10	Not reported	NOS	up to August 2017	Oral disease as outcome	CAL	Periodontal disease	Mean Difference	0.48 (0.28;0.68)	TRUE	Yes	Yes	Yes	89.7	Yes	No	Highly suggestive	Continuous	72
280	Shi et al. (2018)	China	Adults	Chronic Obstructive Pulmonary Disease	Respiratory diseases	2	Not reported	NOS	up to August 2017	Oral disease as outcome	Level of alveolar bone loss	Periodontal disease	Mean Difference	0.13 (0.00;0.25)	FALSE	No	No	No	88.1	No	No	Non-significant	Continuous	1
280	Shi et al. (2018)	China	Adults	Chronic Obstructive Pulmonary Disease	Respiratory diseases	5	Not reported	NOS	up to August 2017	Oral disease as outcome	PI	Periodontal disease	Mean Difference	0.23 (0.04;0.41)	TRUE	No	No	Yes	95.8	Yes	No	Weak	Continuous	6
280	Shi et al. (2018)	China	Adults	Chronic Obstructive Pulmonary Disease	Respiratory diseases	3	Not reported	NOS	up to August 2017	Oral disease as outcome	OHI	Periodontal disease	Mean Difference	0.80 (0.33;1.28)	TRUE	No	No	Yes	94.9	Yes	No	Weak	Continuous	10
280	Shi et al. (2018)	China	Adults	Chronic Obstructive Pulmonary Disease	Respiratory diseases	4	Not reported	NOS	up to August 2017	Oral disease as outcome	Bleeding Index	Periodontal disease	Mean Difference	0.24 (-0.11;0.59)	FALSE	No	No	No	95.9	No	No	Non-significant	Continuous
280	Shi et al. (2018)	China	Adults	Chronic Obstructive Pulmonary Disease	Respiratory diseases	2	Not reported	NOS	up to August 2017	Oral disease as outcome	BOP	Periodontal disease	Mean Difference	6.88 (5.49;8.27)	TRUE	Yes	Yes	Yes	0	Yes	No	Weak	Continuous	68
280	Shi et al. (2018)	China	Adults	Chronic Obstructive Pulmonary Disease	Respiratory diseases	4	Not reported	NOS	up to August 2017	Oral disease as outcome	GI	Periodontal disease	Mean Difference	0.36 (0.04;0.69)	TRUE	No	No	Yes	97.7	Yes	No	Weak	Continuous	4
280	Shi et al. (2018)	China	Adults	Chronic Obstructive Pulmonary Disease	Respiratory diseases	7	Not reported	NOS	up to August 2017	Oral disease as outcome	Remaining teeth	Tooth Loss	Mean Difference	-3.73 (-5.12;-2,33)	TRUE	Yes	Yes	Yes	94.5	Yes	No	Highly suggestive	Continuous	65
281	Qiu et al. (2020)	China	Adults	Alzheimer's Disease	Neurodegenerative diseases	4	NA	NOS & AHRQ	up to January 2019	Oral disease as exposure	Periodontitis	Periodontal disease	Risk Ratio	1.22 (1.13;1.33)	TRUE	Yes	Yes	Yes	26	Yes	No	Strong	Binary	35
281	Qiu et al. (2020)	China	Adults	Alzheimer's Disease	Neurodegenerative diseases	4	NA	NOS & AHRQ	up to January 2019	Oral disease as exposure	Probing Depth	Periodontal disease	Mean Difference	2.58 (0.17;4.99))	TRUE	No	No	Yes	100	Yes	No	Weak	Continuous	3
281	Qiu et al. (2020)	China	Adults	Alzheimer's Disease	Neurodegenerative diseases	3	NA	NOS & AHRQ	up to January 2019	Oral disease as exposure	Clinical Attachment Loss	Periodontal disease	Mean Difference	1.27 (0.43;2.10	TRUE	No	Yes	Yes	95	Yes	No	Weak	Continuous	7
282	Xie et al. (2018)	China	Aduls	Bladder Cancer	Cancer	4	PRISMA	Not reported	up to December 2017	Oral disease as exposure	Periodontitis	Periodontal disease	Hazard Ratio	1.09 (0.95;1.25)	FALSE	No	No	No	0	No	Yes	Non-significant	Binary
283	Wu et al. (2022)	China	Adults	COPD	Respiratory diseases	6	PRISMA	NOS	up to July 2021	Oral disease as outcome	Periodontitis	Periodontal disease	Odds Ratio	1.64 (1.19;2.27)	TRUE	No	No	No	42.3	Yes	No	Weak	Binary	15
283	Wu et al. (2022)	China	Adults	Pneumonia	Respiratory diseases	4	PRISMA	NOS	up to July 2021	Oral disease as outcome	Periodontitis	Periodontal disease	Odds Ratio	2.21 (0.96;5.06)	TRUE	No	No	Yes	10.7	Yes	No	Weak	Binary	2
283	Wu et al. (2022)	China	Adults	Asthma	Respiratory diseases	4	PRISMA	NOS	up to July 2021	Oral disease as outcome	Periodontitis	Periodontal disease	Odds Ratio	3.03 (1.51;6.07)	TRUE	No	No	No	20.3	Yes	No	Weak	Binary	11
284	Chen et al. (2018)	China	Adults	Dementia	Neurodegenerative diseases	11	PRISMA	NA	up to June 2018	Oral disease as exposure	Tooth Loss	Tooth Loss	Risk Ratio	1.34 (1.19;1.51)	TRUE	Yes	Yes	Yes	36.3	Yes	No	Strong	Binary	84
285	Sayeed et al. (2021)	India	Adults	Metabolic Syndrome	Metabolic Disorders	17	PRISMA	NOS	up to December 2019	Oral disease as exposure	Periodontal disease	Periodontal disease	Odds Ratio	1.60 (1.37;1.88)	TRUE	Yes	Yes	Yes	90.78	Yes	Yes	Highly suggestive	Binary	205
285	Sayeed et al. (2021)	India	Adults	Metabolic Syndrome	Metabolic Disorders	19	PRISMA	NOS	up to December 2019	Oral disease as outcome	Periodontal disease	Periodontal disease	Odds Ratio	1.57 (1.36;1.81)	TRUE	Yes	Yes	Yes	91.67	Yes	Yes	Highly suggestive	Binary	248
286	França et al. (2019)	Brazil	Adults	Erythrocyte lineage Hemoglobin	Blood levels	9	PRISMA	NA	up to September 2016	Oral disease as exposure	Chronic periodontitis	Periodontal disease	Mean Difference	-1.60 (-2.72;-0.48)	TRUE	No	Yes	Yes	97	Yes	No	Weak	Continuous	18
286	França et al. (2019)	Brazil	Adults	Erythrocyte lineage Red Blod Cells	Blood levels	9	PRISMA	NA	up to September 2016	Oral disease as exposure	Chronic periodontitis	Periodontal disease	Mean Difference	-0.51 (-0.78;-0.24)	TRUE	No	Yes	Yes	94	Yes	No	Weak	Continuous	37
286	França et al. (2019)	Brazil	Adults	Erythrocyte lineage Packed cell volume	Blood levels	8	PRISMA	NA	up to September 2016	Oral disease as exposure	Chronic periodontitis	Periodontal disease	Mean Difference	-4.41 (-7.13;-1.68)	TRUE	No	Yes	Yes	96	Yes	No	Weak	Continuous	22
286	França et al. (2019)	Brazil	Adults	Erythrocyte lineage Mean corpuscular volume	Blood levels	9	PRISMA	NA	up to September 2016	Oral disease as exposure	Chronic periodontitis	Periodontal disease	Mean Difference	0.33 (-2.09;2.74)	FALSE	No	No	No	84	No	No	Non-significant	Continuous
286	França et al. (2019)	Brazil	Adults	Erythrocyte lineage Mean corpuscular hemoglobin	Blood levels	8	PRISMA	NA	up to September 2016	Oral disease as exposure	Chronic periodontitis	Periodontal disease	Mean Difference	-0.80 (-1.38;-0.22)	TRUE	No	Yes	Yes	55	Yes	No	Weak	Continuous	14
286	França et al. (2019)	Brazil	Adults	Erythrocyte lineage Mean corpuscular hemoglobin concentration	Blood levels	8	PRISMA	NA	up to September 2016	Oral disease as exposure	Chronic periodontitis	Periodontal disease	Mean Difference	-0.93 (-1.63;-0.23)	TRUE	No	Yes	Yes	88	Yes	No	Weak	Continuous	13
286	França et al. (2019)	Brazil	Adults	Erythrocyte lineage Erythrocyte sedimentation rate	Blood levels	4	PRISMA	NA	up to September 2016	Oral disease as exposure	Chronic periodontitis	Periodontal disease	Mean Difference	4.40 (-2.50;11.30)	FALSE	No	No	No	90	No	No	Non-significant	Continuous
287	Shi et al. (2016)	China	Adults	Myocardial Infarction	Cardiovascular Diseases	15	Not reported	NOS	up to August 2016	Oral disease as outcome	Periodontal disease	Periodontal disease	Odds Ratio	2.53 (1.93;3.32)	TRUE	Yes	Yes	Yes	79.385	Yes	No	Highly suggestive	Binary	236
287	Shi et al. (2016)	China	Adults	Myocardial Infarction	Cardiovascular Diseases	7	Not reported	NOS	up to August 2016	Oral disease as outcome	CAL	Periodontal disease	Mean Difference	1.00 (0.76;1.25)	TRUE	Yes	Yes	Yes	90.516	Yes	No	Highly suggestive	Continuous	166
287	Shi et al. (2016)	China	Adults	Myocardial Infarction	Cardiovascular Diseases	6	Not reported	NOS	up to August 2016	Oral disease as outcome	PPD	Periodontal disease	Mean Difference	1.21 (1.58; 1,88)	TRUE	Yes	Yes	Yes	98.81	Yes	No	Highly suggestive	Continuous	86
287	Shi et al. (2016)	China	Adults	Myocardial Infarction	Cardiovascular Diseases	4	Not reported	NOS	up to August 2016	Oral disease as outcome	BOP	Periodontal disease	Mean Difference	0.34 (0.13;0.56)	TRUE	Yes	Yes	Yes	98.962	Yes	No	Weak	Continuous	11
287	Shi et al. (2016)	China	Adults	Myocardial Infarction	Cardiovascular Diseases	5	Not reported	NOS	up to August 2016	Oral disease as outcome	PI	Periodontal disease	Mean Difference	0.38 (0.21;0.56)	TRUE	Yes	Yes	Yes	99.201	Yes	No	Weak	Continuous	31
287	Shi et al. (2016)	China	Adults	Myocardial Infarction	Cardiovascular Diseases	5	Not reported	NOS	up to August 2016	Oral disease as outcome	Missing Teeth	Periodontal disease	Mean Difference	4.12 (2.01;6.23)	TRUE	Yes	Yes	Yes	92	Yes	No	Weak	Continuous	23
288	Wu et al. (2021)	Taiwan	Adults	Sjogren's syndrome	Rheumatic Diseases	9	PRISMA	ROBINS-I tool	up to September 2020	Oral disease as outcome	PPD	Periodontal disease	Mean Difference	0.20 (-0.06;0.45)	FALSE	No	No	No	33	No	No	Non-significant	Continuous
288	Wu et al. (2021)	Taiwan	Adults	Sjogren's syndrome	Rheumatic Diseases	5	PRISMA	ROBINS-I tool	up to September 2020	Oral disease as outcome	CAL	Periodontal disease	Mean Difference	0.40 (-0.08;0.88)	FALSE	No	No	No	60	No	No	Non-significant	Continuous
288	Wu et al. (2021)	Taiwan	Adults	Sjogren's syndrome	Rheumatic Diseases	6	PRISMA	ROBINS-I tool	up to September 2020	Oral disease as outcome	PI	Periodontal disease	Mean Difference	0.53 (0.05;1.01)	TRUE	Yes	Yes	Yes	71	Yes	No	Weak	Continuous	5
288	Wu et al. (2021)	Taiwan	Adults	Sjogren's syndrome	Rheumatic Diseases	6	PRISMA	ROBINS-I tool	up to September 2020	Oral disease as outcome	GI	Periodontal disease	Mean Difference	0.50 (0.01;0.98)	TRUE	Yes	Yes	Yes	71	Yes	No	Weak	Continuous	3
289	Simpson et al. (2022)	United Kingdom	Adults	Diabetes	Metabolic Disorders	20	Not reported	Cochrane Collaboration’s tool	1996 to 2003	Oral disease as exposure	Periodontal therapy	Periodontal treatment	Mean Difference	-0.46 (-0.64;-0.28)	TRUE	No	No	Yes	42	Yes	No	Weak	Continuous	166
290	Luo et al. (2021)	China	Adutls	Blood Pressure	Cardiovascular Diseases	2	Not reported	Cochrane Collaboration’s tool	up to November 2020	Oral disease as outcome	Periodontitis	Periodontal disease	Mean diference	-0.14 (-4.05;3.77)	FALSE	No	No	No	0	No	No	Non-significant	Continuous
291	Irwandi et al. (2022)	United Kingdom	Adults	Neutrophils CD11b+	Blood Levels	3	PRISMA	NOS, ROB2, ROBINS-I	up to March 2021	Oral disease as exposure	Periodontitis	Periodontal disease	Weighted Mean Difference	0.01 (-0.01;0.03)	FALSE	No	No	No	60.79	No	No	Non-significant	Continuous
291	Irwandi et al. (2022)	United Kingdom	Adults	Neutrophils CD16+	Blood Levels	2	PRISMA	NOS, ROB2, ROBINS-I	up to March 2021	Oral disease as exposure	Periodontitis	Periodontal disease	Weighted Mean Difference	0.09 (0.06;0.012)	TRUE	Yes	Yes	Yes	94.24	Yes	No	Weak	Continuous	24
291	Irwandi et al. (2022)	United Kingdom	Adults	Lymphocytes CD3+	Blood Levels	6	PRISMA	NOS, ROB2, ROBINS-I	up to March 2021	Oral disease as exposure	Periodontitis	Periodontal disease	Weighted Mean Difference	0.03 (-0.04;0.09)	FALSE	No	No	No	84.98	No	No	Non-significant	Continuous
291	Irwandi et al. (2022)	United Kingdom	Adults	T Lymphocytes CD4+ (T helper cells)	Blood Levels	10	PRISMA	NOS, ROB2, ROBINS-I	up to March 2021	Oral disease as exposure	Periodontitis	Periodontal disease	Weighted Mean Difference	0.04 (0.01;0.07)	TRUE	No	No	Yes	57.94	Yes	No	Weak	Continuous	16
291	Irwandi et al. (2022)	United Kingdom	Adults	T Lymphocytes CD4+CD45RA+	Blood Levels	4	PRISMA	NOS, ROB2, ROBINS-I	up to March 2021	Oral disease as exposure	Periodontitis	Periodontal disease	Weighted Mean Difference	-0.00 -0.06;0.06)	FALSE	No	No	No	71.01	No	No	Non-significant	Continuous
291	Irwandi et al. (2022)	United Kingdom	Adults	T Lymphocytes CD4+CD45RO+	Blood Levels	3	PRISMA	NOS, ROB2, ROBINS-I	up to March 2021	Oral disease as exposure	Periodontitis	Periodontal disease	Weighted Mean Difference	0.07 (0.04;0.11)	TRUE	No	Yes	Yes	0	Yes	No	Weak	Continuous	21
291	Irwandi et al. (2022)	United Kingdom	Adults	T Lymphocytes CD4+IL-4+	Blood Levels	2	PRISMA	NOS, ROB2, ROBINS-I	up to March 2021	Oral disease as exposure	Periodontitis	Periodontal disease	Weighted Mean Difference	0.00 (-0.00;0.01)	FALSE	No	No	No	0	No	No	Non-significant	Continuous
291	Irwandi et al. (2022)	United Kingdom	Adults	T Lymphocytes CD4+IL-17+	Blood Levels	4	PRISMA	NOS, ROB2, ROBINS-I	up to March 2021	Oral disease as exposure	Periodontitis	Periodontal disease	Weighted Mean Difference	0.00 (-0.00;0.00)	FALSE	No	No	No	0	No	No	Non-significant	Continuous
291	Irwandi et al. (2022)	United Kingdom	Adults	T Lymphocytes CD4+IFN-γ+ (Th1)	Blood Levels	6	PRISMA	NOS, ROB2, ROBINS-I	up to March 2021	Oral disease as exposure	Periodontitis	Periodontal disease	Weighted Mean Difference	0.01 (0.00;0.02)	TRUE	No	No	Yes	2.14	Yes	No	Weak	Continuous	3
291	Irwandi et al. (2022)	United Kingdom	Adults	T Lymphocytes CD4+Foxp3+	Blood Levels	2	PRISMA	NOS, ROB2, ROBINS-I	up to March 2021	Oral disease as exposure	Periodontitis	Periodontal disease	Weighted Mean Difference	0.00 (-0.01;0.01)	FALSE	No	No	No	0	No	No	Non-significant	Continuous
291	Irwandi et al. (2022)	United Kingdom	Adults	T Lymphocytes CD8+ (Cytotoxic)	Blood Levels	10	PRISMA	NOS, ROB2, ROBINS-I	up to March 2021	Oral disease as exposure	Periodontitis	Periodontal disease	Weighted Mean Difference	-0.02 (-0.04;-0.01)	TRUE	No	Yes	Yes	21.85	Yes	No	Weak	Continuous	5
291	Irwandi et al. (2022)	United Kingdom	Adults	T Lymphocytes CD8+IFN-γ+	Blood Levels	2	PRISMA	NOS, ROB2, ROBINS-I	up to March 2021	Oral disease as exposure	Periodontitis	Periodontal disease	Weighted Mean Difference	0.02 (0.01;0.04)	TRUE	No	Yes	Yes	0	Yes	No	Weak	Continuous	10
291	Irwandi et al. (2022)	United Kingdom	Adults	T Lymphocytes CD45RA+	Blood Levels	4	PRISMA	NOS, ROB2, ROBINS-I	up to March 2021	Oral disease as exposure	Periodontitis	Periodontal disease	Weighted Mean Difference	-0.01 (-0.05;0.04)	FALSE	No	No	No	90.93	No	No	Non-significant	Continuous
291	Irwandi et al. (2022)	United Kingdom	Adults	T Lymphocytes γδ+	Blood Levels	2	PRISMA	NOS, ROB2, ROBINS-I	up to March 2021	Oral disease as exposure	Periodontitis	Periodontal disease	Weighted Mean Difference	-0.00 (-0.01;0.01)	FALSE	No	No	No	0	No	No	Non-significant	Continuous
291	Irwandi et al. (2022)	United Kingdom	Adults	B Lymphocytes CD19+	Blood Levels	9	PRISMA	NOS, ROB2, ROBINS-I	up to March 2021	Oral disease as exposure	Periodontitis	Periodontal disease	Weighted Mean Difference	0.01 (-0.00;0.02)	FALSE	No	No	No	41.44	No	No	Non-significant	Continuous
291	Irwandi et al. (2022)	United Kingdom	Adults	B Lymphocytes CD19+CD27+ (Memory B cells)	Blood Levels	2	PRISMA	NOS, ROB2, ROBINS-I	up to March 2021	Oral disease as exposure	Periodontitis	Periodontal disease	Weighted Mean Difference	0.08 (0.01;0.16)	TRUE	No	No	Yes	91.17	Yes	No	Weak	Continuous	2
291	Irwandi et al. (2022)	United Kingdom	Adults	B Lymphocytes CD19+CD5+	Blood Levels	3	PRISMA	NOS, ROB2, ROBINS-I	up to March 2021	Oral disease as exposure	Periodontitis	Periodontal disease	Weighted Mean Difference	-0.00 (-0.01;0.01)	FALSE	No	No	No	1.4	No	No	Non-significant	Continuous
291	Irwandi et al. (2022)	United Kingdom	Adults	B Lymphocytes CD5+	Blood Levels	3	PRISMA	NOS, ROB2, ROBINS-I	up to March 2021	Oral disease as exposure	Periodontitis	Periodontal disease	Weighted Mean Difference	0.06 (0.03;0.10)	TRUE	No	Yes	Yes	0	Yes	No	Weak	Continuous	15
291	Irwandi et al. (2022)	United Kingdom	Adults	B Lymphocytes CD5+CD19+	Blood Levels	2	PRISMA	NOS, ROB2, ROBINS-I	up to March 2021	Oral disease as exposure	Periodontitis	Periodontal disease	Weighted Mean Difference	0.03 (0.02;0.04)	TRUE	Yes	Yes	Yes	80.98	Yes	No	Weak	Continuous	24
291	Irwandi et al. (2022)	United Kingdom	Adults	B Lymphocytes CD20+CD23+	Blood Levels	2	PRISMA	NOS, ROB2, ROBINS-I	up to March 2021	Oral disease as exposure	Periodontitis	Periodontal disease	Weighted Mean Difference	0.02 (0.01;0.05)	FALSE	No	No	No	79.2	No	No	Non-significant	Continuous
291	Irwandi et al. (2022)	United Kingdom	Adults	B Lymphocytes CD20+CD69+	Blood Levels	2	PRISMA	NOS, ROB2, ROBINS-I	up to March 2021	Oral disease as exposure	Periodontitis	Periodontal disease	Weighted Mean Difference	0.02 (0.01;0.03)	TRUE	No	Yes	Yes	22.91	Yes	No	Weak	Continuous	10
291	Irwandi et al. (2022)	United Kingdom	Adults	B Lymphocytes CD25+	Blood Levels	2	PRISMA	NOS, ROB2, ROBINS-I	up to March 2021	Oral disease as exposure	Periodontitis	Periodontal disease	Weighted Mean Difference	0.06 (0.04;0.09)	TRUE	Yes	Yes	Yes	69.62	Yes	No	Weak	Continuous	24
291	Irwandi et al. (2022)	United Kingdom	Adults	Monocytes CD14+	Blood Levels	5	PRISMA	NOS, ROB2, ROBINS-I	up to March 2021	Oral disease as exposure	Periodontitis	Periodontal disease	Weighted Mean Difference	0.00 (-0.05;0.05)	FALSE	No	No	No	91.61	No	No	Non-significant	Continuous
291	Irwandi et al. (2022)	United Kingdom	Adults	Monocytes CD14+CD16+ (Non-classical)	Blood Levels	3	PRISMA	NOS, ROB2, ROBINS-I	up to March 2021	Oral disease as exposure	Periodontitis	Periodontal disease	Weighted Mean Difference	0.04 (0.02;0.05)	TRUE	Yes	Yes	Yes	81.2	Yes	No	Weak	Continuous	15
291	Irwandi et al. (2022)	United Kingdom	Adults	Monocytes CD14+CD14+CD16+ (Classical)	Blood Levels	2	PRISMA	NOS, ROB2, ROBINS-I	up to March 2021	Oral disease as exposure	Periodontitis	Periodontal disease	Weighted Mean Difference	-0.09 (-0.12;-0.06)	TRUE	Yes	Yes	Yes	0	Yes	No	Weak	Continuous	24
291	Irwandi et al. (2022)	United Kingdom	Adults	Monocytes CD14+ IL-12+	Blood Levels	2	PRISMA	NOS, ROB2, ROBINS-I	up to March 2021	Oral disease as exposure	Periodontitis	Periodontal disease	Weighted Mean Difference	0.01 (-0.01;0.03)	FALSE	No	No	No	0	No	No	Non-significant	Continuous
292	Antonarakis et al. (2013)	USA	Children	Cleft Lip and/or Palate	Oral Clefts	8	PRISMA	Agbaje et al. [2012]	up to October 2012	Oral disease as outcome	DMFT	Dental caries	Mean Difference	1.38 (0.48;2.28)	TRUE	No	Yes	Yes	84	Yes	No	Weak	Continuous	19
292	Antonarakis et al. (2013)	USA	Children	Cleft Lip and/or Palate	Oral Clefts	3	PRISMA	Agbaje et al. [2012]	up to October 2012	Oral disease as outcome	dmft	Dental caries	Mean Difference	0.94 (-0.08;1.95)	FALSE	No	No	No	82	No	No	Non-significant	Continuous
292	Antonarakis et al. (2013)	USA	Children	Cleft Lip and/or Palate	Oral Clefts	6	PRISMA	Agbaje et al. [2012]	up to October 2012	Oral disease as outcome	Missing Teeth (MT)	Tooth Loss	Mean Difference	1.51 (0.19;2.83)	TRUE	No	No	Yes	82	Yes	No	Weak	Continuous	6
293	Grewcock et al. (2022)	United Kingdom	Children	Oral Clefts	Oral Clefts	5	PRISMA	NOS	up to November 2021	Oral disease as outcome	Primary and mixed dentition	Dental caries	Standardized Mean Difference	0.09 (-0.59;0.76)	FALSE	No	No	No	95	No	No	Non-significant	Continuous
293	Grewcock et al. (2022)	United Kingdom	Children	Oral Clefts	Oral Clefts	10	PRISMA	NOS	up to November 2021	Oral disease as outcome	dmft	Dental caries	Standardized Mean Difference	0.27 (0.06;0.49)	TRUE	No	No	Yes	82	Yes	No	Weak	Continuous	14
293	Grewcock et al. (2022)	United Kingdom	Children	Oral Clefts	Oral Clefts	4	PRISMA	NOS	up to November 2021	Oral disease as outcome	mixed dentition	Dental caries	Standardized Mean Difference	1.74 (0.24;3.25)	TRUE	No	No	Yes	99	Yes	No	Weak	Continuous	4

## Sheet: References
References
1.	Bensi, C., Costacurta, M. & Docimo, R. Oral health in children with cerebral palsy: A systematic review and meta-analysis. Spec. Care Dent. Off. Publ. Am. Assoc. Hosp. Dent. Acad. Dent. Handicap. Am. Soc. Geriatr. Dent. 40, 401–411 (2020).
2.	Wagle, M. et al. Dental caries and preterm birth: a systematic review and meta-analysis. BMJ Open 8, e018556 (2018).
3.	Yang, M. et al. Poor oral health in patients with schizophrenia: A systematic review and meta-analysis. Schizophr. Res. 201, 3–9 (2018).
4.	Coelho, A. S. et al. Dental caries, diabetes mellitus, metabolic control and diabetes duration: A systematic review and meta-analysis. J. Esthet. Restor. Dent. Off. Publ. Am. Acad. Esthet. Dent. Al 32, 291–309 (2020).
5.	de Lima, A. K. A., Amorim Dos Santos, J., Stefani, C. M., Almeida de Lima, A. de & Damé-Teixeira, N. Diabetes mellitus and poor glycemic control increase the occurrence of coronal and root caries: a systematic review and meta-analysis. Clin. Oral Investig. 24, 3801–3812 (2020).
6.	Kisely, S., Baghaie, H., Lalloo, R., Siskind, D. & Johnson, N. W. A systematic review and meta-analysis of the association between poor oral health and severe mental illness. Psychosom. Med. 77, 83–92 (2015).
7.	Liu, T., Wei, Y., Zhu, Y. & Yang, W. Caries Status and Salivary Alterations of Type-1 Diabetes Mellitus in Children and Adolescents: A Systematic Review and Meta-analysis. J. Evid. Based Dent. Pract. 21, 101496 (2021).
8.	Skeie, M. S. et al. Oral health in children and adolescents with juvenile idiopathic arthritis – a systematic review and meta-analysis. BMC Oral Health 19, 285 (2019).
9.	Cademartori, M. G., Gastal, M. T., Nascimento, G. G., Demarco, F. F. & Corrêa, M. B. Is depression associated with oral health outcomes in adults and elders? A systematic review and meta-analysis. Clin. Oral Investig. 22, 2685–2702 (2018).
10.	Zhou, N., Wong, H. M., Wen, Y. F. & Mcgrath, C. Oral health status of children and adolescents with intellectual disabilities: a systematic review and meta‐analysis. Dev. Med. Child Neurol. 59, 1019–1026 (2017).
11.	Didilescu, A. C., Lazu, A., Pronk, C., Vacaru, R. P. & Brand, H. S. Clinical periodontal and dental findings in liver transplant patients: a systematic review and meta-analysis. Br. Dent. J. 228, 108–116 (2020).
12.	Mahajan, S., Bhaskar, N., Kaur, R. K. & Jain, A. A comparison of oral health status in diabetic and non-diabetic patients receiving hemodialysis – A systematic review and meta-analysis. Diabetes Metab. Syndr. Clin. Res. Rev. 15, 102256 (2021).
13.	Beukers, N. G. F. M., Su, N., Loos, B. G. & van der Heijden, G. J. M. G. Lower Number of Teeth Is Related to Higher Risks for ACVD and Death—Systematic Review and Meta-Analyses of Survival Data. Front. Cardiovasc. Med. 8, 621626 (2021).
14.	Papageorgiou, S. N. et al. Inflammatory bowel disease and oral health: systematic review and a meta-analysis. J. Clin. Periodontol. 44, 382–393 (2017).
15.	Akcalı, A., Yıldız, M. S., Akcalı, Z., Huck, O. & Friedmann, A. Periodontal condition of patients with Thalassemia Major: A systematic review and meta-analysis. Arch. Oral Biol. 102, 113–121 (2019).
16.	Cerutti-Kopplin, D. et al. Tooth Loss Increases the Risk of Diminished Cognitive Function: A Systematic Review and Meta-analysis. JDR Clin. Transl. Res. 1, 10–19 (2016).
17.	Dai, R. et al. A systematic review and meta-analysis of clinical, microbiological, and behavioural aspects of oral health among patients with stroke. J. Dent. 43, 171–180 (2015).
18.	Nascimento, G. G., Leite, F. R. M., Vestergaard, P., Scheutz, F. & López, R. Does diabetes increase the risk of periodontitis? A systematic review and meta-regression analysis of longitudinal prospective studies. Acta Diabetol. 55, 653–667 (2018).
19.	Li, L.-W., Wong, H. M., Sun, L., Wen, Y. F. & McGrath, C. P. Anthropometric Measurements and Periodontal Diseases in Children and Adolescents: A Systematic Review and Meta-Analysis. Adv. Nutr. 6, 828–841 (2015).
20.	Galletti, C., Camps-Font, O., Teixido-Tura, G., Llobet-Poal, I. & Gay-Escoda, C. Association between marfan syndrome and oral health status: A systematic review and meta-analysis. Med. Oral Patol. Oral Cirugia Bucal 0–0 (2019) doi:10.4317/medoral.23037.
21.	Muñoz Aguilera, E. et al. Periodontitis is associated with hypertension: a systematic review and meta-analysis. Cardiovasc. Res. 116, 28–39 (2020).
22.	Kisely, S., Baghaie, H., Lalloo, R. & Johnson, N. W. Association between poor oral health and eating disorders: Systematic review and meta-analysis. Br. J. Psychiatry 207, 299–305 (2015).
23.	Kapellas, K. et al. Periodontal and chronic kidney disease association: A systematic review and meta-analysis: Periodontal and chronic kidney disease. Nephrology 24, 202–212 (2019).
24.	Nascimento, G. G. et al. Is weight gain associated with the incidence of periodontitis? A systematic review and meta-analysis. J. Clin. Periodontol. 42, 495–505 (2015).
25.	Nadim, R. et al. Influence of periodontal disease on risk of dementia: a systematic literature review and a meta-analysis. Eur. J. Epidemiol. 35, 821–833 (2020).
26.	Ioannidou, E., Malekzadeh, T. & Dongari-Bagtzoglou, A. Effect of Periodontal Treatment on Serum C-Reactive Protein Levels: A Systematic Review and Meta-Analysis. J. Periodontol. 77, 1635–1642 (2006).
27.	Jerônimo, L. S., Abreu, L. G., Cunha, F. A. & Esteves Lima, R. P. Association Between Periodontitis and Nosocomial Pneumonia: A Systematic Review and Meta-analysis of Observational Studies. Oral Health Prev. Dent. 18, 11–17 (2020).
28.	Darnaud, C. et al. Association between periodontitis and pulse wave velocity: a systematic review and meta-analysis. Clin. Oral Investig. 25, 393–405 (2021).
29.	Didilescu, A. C. et al. Oral diseases after liver transplantation: a systematic review and meta-analysis. Br. Dent. J. 231, 117–124 (2021).
30.	Gobin, R., Tian, D., Liu, Q. & Wang, J. Periodontal Diseases and the Risk of Metabolic Syndrome: An Updated Systematic Review and Meta-Analysis. Front. Endocrinol. 11, 336 (2020).
31.	Wei, Y., Zhong, Y., Wang, Y. & Huang, R. Association between periodontal disease and prostate cancer: a systematic review and meta-analysis. Med. Oral Patol. Oral Cirugia Bucal e459–e465 (2021) doi:10.4317/medoral.24308.
32.	Guo, Z. et al. Periodontal disease and the risk of prostate cancer: a meta-analysis of cohort studies. Int. Braz. J. Urol. 47, 1120–1130 (2021).
33.	Akram, Z., Abduljabbar, T., Abu Hassan, M. I., Javed, F. & Vohra, F. Cytokine Profile in Chronic Periodontitis Patients with and without Obesity: A Systematic Review and Meta-Analysis. Dis. Markers 2016, 4801418 (2016).
34.	Zhu, J. et al. Association of circulating leptin and adiponectin with periodontitis: a systematic review and meta-analysis. BMC Oral Health 17, 104 (2017).
35.	Qi, X., Zhu, Z., Plassman, B. L. & Wu, B. Dose-Response Meta-Analysis on Tooth Loss With the Risk of Cognitive Impairment and Dementia. J. Am. Med. Dir. Assoc. 22, 2039–2045 (2021).
36.	Jordão, H. W. T., Coleman, H. G., Kunzmann, A. T. & McKenna, G. The association between erosive toothwear and gastro-oesophageal reflux-related symptoms and disease: A systematic review and meta-analysis. J. Dent. 95, 103284 (2020).
37.	Teshome, A. & Yitayeh, A. The effect of periodontal therapy on glycemic control and fasting plasma glucose level in type 2 diabetic patients: systematic review and meta-analysis. BMC Oral Health 17, 31 (2017).
38.	Simpson, T. C. et al. Treatment of periodontal disease for glycaemic control in people with diabetes mellitus. Cochrane Database Syst. Rev. (2015) doi:10.1002/14651858.CD004714.pub3.
39.	Iheozor-Ejiofor, Z., Middleton, P., Esposito, M. & Glenny, A.-M. Treating periodontal disease for preventing adverse birth outcomes in pregnant women. Cochrane Database Syst. Rev. 2017, (2017).
40.	Galdino, T. M. et al. Periodontal Outcomes in Liver Transplantation Individuals: A Systematic Review and Meta-analysis. J. Gastrointestin. Liver Dis. 30, 122–131 (2021).
41.	Chen, H., Nie, S., Zhu, Y. & Lu, M. Teeth loss, teeth brushing and esophageal carcinoma: a systematic review and meta-analysis. Sci. Rep. 5, 15203 (2015).
42.	Ali, A., Lassi, Z. S., Kapellas, K., Jamieson, L. & Rumbold, A. R. A systematic review and meta-analysis of the association between periodontitis and oral high-risk human papillomavirus infection. J. Public Health 43, e610–e619 (2021).
43.	Nascimento, G. G. et al. Is there a relationship between obesity and tooth loss and edentulism? A systematic review and meta-analysis: Obesity and tooth loss. Obes. Rev. 17, 587–598 (2016).
44.	Yue, H. et al. Effects of non-surgical periodontal therapy on systemic inflammation and metabolic markers in patients undergoing haemodialysis and/or peritoneal dialysis: a systematic review and meta-analysis. BMC Oral Health 20, 18 (2020).
45.	Wang, J. et al. Relationship between periodontal disease and lung cancer: A systematic review and meta‐analysis. J. Periodontal Res. 55, 581–593 (2020).
46.	Otero Rey, E. M., Yáñez‐Busto, A., Rosa Henriques, I. F., López‐López, J. & Blanco‐Carrión, A. Lichen planus and diabetes mellitus: Systematic review and meta‐analysis. Oral Dis. 25, 1253–1264 (2019).
47.	Dioguardi, M. et al. The Association between Tooth Loss and Alzheimer’s Disease: a Systematic Review with Meta-Analysis of Case Control Studies. Dent. J. 7, 49 (2019).
48.	Cao, R. et al. Effect of non-surgical periodontal therapy on glycemic control of type 2 diabetes mellitus: a systematic review and Bayesian network meta-analysis. BMC Oral Health 19, 176 (2019).
49.	Corbella, S., Francetti, L., Taschieri, S., De Siena, F. & Fabbro, M. D. Effect of periodontal treatment on glycemic control of patients with diabetes: A systematic review and meta-analysis. J. Diabetes Investig. 4, 502–509 (2013).
50.	Wang, Q., Kang, J., Cai, X., Wu, Y. & Zhao, L. The association between chronic periodontitis and vasculogenic erectile dysfunction: a systematic review and meta-analysis. J. Clin. Periodontol. 43, 206–215 (2016).
51.	Gopinath, D., Kunnath Menon, R., K. Veettil, S., George Botelho, M. & Johnson, N. W. Periodontal Diseases as Putative Risk Factors for Head and Neck Cancer: Systematic Review and Meta-Analysis. Cancers 12, 1893 (2020).
52.	Rapone, B. et al. Does Periodontal Inflammation Affect Type 1 Diabetes in Childhood and Adolescence? A Meta-Analysis. Front. Endocrinol. 11, 278 (2020).
53.	Wu, C. et al. Epidemiologic relationship between periodontitis and type 2 diabetes mellitus. BMC Oral Health 20, 204 (2020).
54.	Botero, J. E., Rodríguez‐Medina, C., Jaramillo‐Echeverry, A. & Contreras, A. Association between human cytomegalovirus and periodontitis: A systematic review and meta‐analysis. J. Periodontal Res. 55, 551–558 (2020).
55.	Zhang, X., Gu, H., Xie, S. & Su, Y. Periodontitis in patients with psoriasis: A systematic review and meta‐analysis. Oral Dis. 28, 33–43 (2022).
56.	Schmitt, A., Carra, M. C., Boutouyrie, P. & Bouchard, P. Periodontitis and arterial stiffness: a systematic review and meta-analysis. J. Clin. Periodontol. 42, 977–987 (2015).
57.	Atieh, M. A., M. Faggion, C. & Seymour, G. J. Cytokines in patients with type 2 diabetes and chronic periodontitis: A systematic review and meta-analysis. Diabetes Res. Clin. Pract. 104, e38–e45 (2014).
58.	Adverse pregnancy outcomes and periodontitis: A systematic review and meta-analysis exploring potential association. Quintessence Int. 47, 193–204 (2016).
59.	Hua, F. et al. Oral hygiene care for critically ill patients to prevent ventilator-associated pneumonia. Cochrane Database Syst. Rev. (2016) doi:10.1002/14651858.CD008367.pub3.
60.	Araújo, M. M. et al. Association between depression and periodontitis: a systematic review and meta-analysis. J. Clin. Periodontol. 43, 216–228 (2016).
61.	Ziukaite, L., Slot, D. E. & Van der Weijden, F. A. Prevalence of diabetes mellitus in people clinically diagnosed with periodontitis: A systematic review and meta-analysis of epidemiologic studies. J. Clin. Periodontol. 45, 650–662 (2018).
62.	Ferreira, M. K. M. et al. Is there an association between asthma and periodontal disease among adults? Systematic review and meta-analysis. Life Sci. 223, 74–87 (2019).
63.	Teeuw, W. J. et al. Treatment of periodontitis improves the atherosclerotic profile: a systematic review and meta-analysis. J. Clin. Periodontol. 41, 70–79 (2014).
64.	Papageorgiou, S. N., Reichert, C., Jäger, A. & Deschner, J. Effect of overweight/obesity on response to periodontal treatment: systematic review and a meta-analysis. J. Clin. Periodontol. 42, 247–261 (2015).
65.	Tomás, I., Diz, P., Tobías, A., Scully, C. & Donos, N. Periodontal health status and bacteraemia from daily oral activities: systematic review/meta-analysis. J. Clin. Periodontol. 39, 213–228 (2012).
66.	Peng, J. et al. The relationship between tooth loss and mortality from all causes, cardiovascular diseases, and coronary heart disease in the general population: systematic review and dose–response meta-analysis of prospective cohort studies. Biosci. Rep. 39, BSR20181773 (2019).
67.	Ferreira, R. de O. et al. Physical Activity Reduces the Prevalence of Periodontal Disease: Systematic Review and Meta-Analysis. Front. Physiol. 10, 234 (2019).
68.	da Silva, T. A., Abreu, L. G. & Esteves Lima, R. P. A meta‐analysis on the effect of periodontal treatment on the glomerular filtration rate of chronic kidney disease individuals: A systematic review and meta‐analysis was conducted to assess the impact of the periodontal treatment on the glomerular filtration rate of individuals with chronic kidney disease. Spec. Care Dentist. 41, 670–678 (2021).
69.	Daudt, L. D. et al. Association between metabolic syndrome and periodontitis: a systematic review and meta-analysis. Braz. Oral Res. 32, (2018).
70.	Zhao, D. et al. The directional and non-directional associations of periodontitis with chronic kidney disease: A systematic review and meta-analysis of observational studies. J. Periodontal Res. 53, 682–704 (2018).
71.	Moraschini, V., Barboza, E. S. P. & Peixoto, G. A. The impact of diabetes on dental implant failure: a systematic review and meta-analysis. Int. J. Oral Maxillofac. Surg. 45, 1237–1245 (2016).
72.	Leira, Y. et al. Is Periodontal Disease Associated with Alzheimer’s Disease? A Systematic Review with Meta-Analysis. Neuroepidemiology 48, 21–31 (2017).
73.	Moraschini, V., de Albuquerque Calasans-Maia, J. & Diuana Calasans-Maia, M. Association Between Asthma and Periodontal Disease: A Systematic Review and Meta-Analysis. J. Periodontol. 1–20 (2017) doi:10.1902/jop.2017.170363.
74.	Joshi, C. et al. Detection of periodontal microorganisms in coronary atheromatous plaque specimens of myocardial infarction patients: A systematic review and meta-analysis. Trends Cardiovasc. Med. 31, 69–82 (2021).
75.	Conde-Agudelo, A., Villar, J. & Lindheimer, M. Maternal infection and risk of preeclampsia: Systematic review and metaanalysis. Am. J. Obstet. Gynecol. 198, 7–22 (2008).
76.	Simpson, T. C., Needleman, I., Wild, S. H., Moles, D. R. & Mills, E. J. Treatment of periodontal disease for glycaemic control in people with diabetes. in Cochrane Database of Systematic Reviews (ed. The Cochrane Collaboration) CD004714.pub2 (John Wiley & Sons, Ltd, 2010). doi:10.1002/14651858.CD004714.pub2.
77.	Boutin, A. et al. Treatment of Periodontal Disease and Prevention of Preterm Birth: Systematic Review and Meta-analysis. Am. J. Perinatol. 30, 537–544 (2012).
78.	Suvan, J., D’Aiuto, F., Moles, D. R., Petrie, A. & Donos, N. Association between overweight/obesity and periodontitis in adults. A systematic review: Hypothalamic obesity. Obes. Rev. 12, e381–e404 (2011).
79.	Moura-Grec, P. G. de, Marsicano, J. A., Carvalho, C. A. P. de & Sales-Peres, S. H. de C. Obesity and periodontitis: systematic review and meta-analysis. Ciênc. Saúde Coletiva 19, 1763–1772 (2014).
80.	Machado, V. et al. Periodontitis Impact in Interleukin-6 Serum Levels in Solid Organ Transplanted Patients: A Systematic Review and Meta-Analysis. Diagnostics 10, 184 (2020).
81.	de Oliveira Ferreira, R. et al. Does periodontitis represent a risk factor for rheumatoid arthritis? A systematic review and meta-analysis. Ther. Adv. Musculoskelet. Dis. 11, 1759720X1985851 (2019).
82.	Monje, A., Catena, A. & Borgnakke, W. S. Association between diabetes mellitus/hyperglycaemia and peri-implant diseases: Systematic review and meta-analysis. J. Clin. Periodontol. 44, 636–648 (2017).
83.	Martens, L., De Smet, S., Yusof, M. Y. P. M. & Rajasekharan, S. Association between overweight/obesity and periodontal disease in children and adolescents: a systematic review and meta-analysis. Eur. Arch. Paediatr. Dent. 18, 69–82 (2017).
84.	Esteves Lima, R. P. et al. Association Between Periodontitis and Gestational Diabetes Mellitus: Systematic Review and Meta-Analysis. J. Periodontol. 87, 48–57 (2016).
85.	Li, W. et al. Is periodontal disease a risk indicator for colorectal cancer? A systematic review and meta‐analysis. J. Clin. Periodontol. 48, 336–347 (2021).
86.	Rosa, M. I. da, Pires, P. D. S., Medeiros, L. R., Edelweiss, M. I. & Martínez-Mesa, J. Periodontal disease treatment and risk of preterm birth: a systematic review and meta-analysis. Cad. Saúde Pública 28, 1823–1833 (2012).
87.	Leira, Y. et al. Association between periodontitis and ischemic stroke: a systematic review and meta-analysis. Eur. J. Epidemiol. 32, 43–53 (2017).
88.	Hussain, S. B. et al. Is there a bidirectional association between rheumatoid arthritis and periodontitis? A systematic review and meta-analysis. Semin. Arthritis Rheum. 50, 414–422 (2020).
89.	Botelho, J. et al. Stress, salivary cortisol and periodontitis: A systematic review and meta-analysis of observational studies. Arch. Oral Biol. 96, 58–65 (2018).
90.	Zheng, D. et al. Periodontal disease and emotional disorders: A meta‐analysis. J. Clin. Periodontol. 48, 180–204 (2021).
91.	Chambrone, L., Pannuti, C. M., Guglielmetti, M. R. & Chambrone, L. A. Evidence grade associating periodontitis with preterm birth and/or low birth weight: II. A systematic review of randomized trials evaluating the effects of periodontal treatment: Periodontitis and adverse pregnancy outcomes. J. Clin. Periodontol. 38, 902–914 (2011).
92.	Jain, A. et al. Effect of scaling and root planing as monotherapy on glycemic control in patients of Type 2 diabetes with chronic periodontitis: A systematic review and meta-analysis. J. Indian Soc. Periodontol. 23, 303 (2019).
93.	Martin-Cabezas, R. et al. Association between periodontitis and arterial hypertension: A systematic review and meta-analysis. Am. Heart J. 180, 98–112 (2016).
94.	Shang, R. & Gao, L. Impact of hyperglycemia on the rate of implant failure and peri-implant parameters in patients with type 2 diabetes mellitus. J. Am. Dent. Assoc. 152, 189-201.e1 (2021).
95.	Chambrone, L. et al. Periodontitis and chronic kidney disease: a systematic review of the association of diseases and the effect of periodontal treatment on estimated glomerular filtration rate. J. Clin. Periodontol. 40, 443–456 (2013).
96.	Chambrone, L., Guglielmetti, M. R., Pannuti, C. M. & Chambrone, L. A. Evidence grade associating periodontitis to preterm birth and/or low birth weight: I. A systematic review of prospective cohort studies: Periodontitis and adverse pregnancy outcomes. J. Clin. Periodontol. 38, 795–808 (2011).
97.	Paraskevas, S., Huizinga, J. D. & Loos, B. G. A systematic review and meta-analyses on C-reactive protein in relation to periodontitis. J. Clin. Periodontol. 35, 277–290 (2008).
98.	Fagundes, N. C. F. et al. Periodontitis As A Risk Factor For Stroke: A Systematic Review And Meta-Analysis. Vasc. Health Risk Manag. Volume 15, 519–532 (2019).
99.	da Silva, H. E. C. et al. Effect of intra-pregnancy nonsurgical periodontal therapy on inflammatory biomarkers and adverse pregnancy outcomes: a systematic review with meta-analysis. Syst. Rev. 6, 197 (2017).
100.	Bi, W. G., Emami, E., Luo, Z.-C., Santamaria, C. & Wei, S. Q. Effect of periodontal treatment in pregnancy on perinatal outcomes: a systematic review and meta-analysis. J. Matern.-Fetal Neonatal Med. Off. J. Eur. Assoc. Perinat. Med. Fed. Asia Ocean. Perinat. Soc. Int. Soc. Perinat. Obstet. 1–10 (2019) doi:10.1080/14767058.2019.1678142.
101.	Cabanillas‐Balsera, D. et al. Association between diabetes and nonretention of root filled teeth: a systematic review and meta‐analysis. Int. Endod. J. 52, 297–306 (2019).
102.	Nibali, L. et al. Association Between Metabolic Syndrome and Periodontitis: A Systematic Review and Meta-analysis. J. Clin. Endocrinol. Metab. 98, 913–920 (2013).
103.	Gomes‐Filho, I. S. et al. Periodontitis and respiratory diseases: A systematic review with meta‐analysis. Oral Dis. 26, 439–446 (2020).
104.	Kim, A. J., Lo, A. J., Pullin, D. A., Thornton-Johnson, D. S. & Karimbux, N. Y. Scaling and Root Planing Treatment for Periodontitis to Reduce Preterm Birth and Low Birth Weight: A Systematic Review and Meta-Analysis of Randomized Controlled Trials. J. Periodontol. 83, 1508–1519 (2012).
105.	Maldonado, A., Laugisch, O., Bürgin, W., Sculean, A. & Eick, S. Clinical periodontal variables in patients with and without dementia—a systematic review and meta-analysis. Clin. Oral Investig. 22, 2463–2474 (2018).
106.	Corbella, S. et al. Is periodontitis a risk indicator for cancer? A meta-analysis. PLOS ONE 13, e0195683 (2018).
107.	Chrcanovic, B. R., Albrektsson, T. & Wennerberg, A. Diabetes and Oral Implant Failure: A Systematic Review. J. Dent. Res. 93, 859–867 (2014).
108.	Tang, Q. et al. A Possible Link Between Rheumatoid Arthritis and Periodontitis: A Systematic Review and Meta-analysis. Int. J. Periodontics Restorative Dent. 37, 79–86 (2017).
109.	Deng, L., Li, C., Li, Q., Zhang, Y. & Zhao, H. [Periodontal treatment for cardiovascular risk factors: a systematic review]. Hua Xi Kou Qiang Yi Xue Za Zhi Huaxi Kouqiang Yixue Zazhi West China J. Stomatol. 31, 463–467 (2013).
110.	Gupta, A., Aggarwal, V., Mehta, N., Abraham, D. & Singh, A. Diabetes mellitus and the healing of periapical lesions in root filled teeth: a systematic review and meta‐analysis. Int. Endod. J. 53, 1472–1484 (2020).
111.	Kaur, S., Bright, R., Proudman, S. M. & Bartold, P. M. Does periodontal treatment influence clinical and biochemical measures for rheumatoid arthritis? A systematic review and meta-analysis. Semin. Arthritis Rheum. 44, 113–122 (2014).
112.	Gomes, M. S. et al. Can Apical Periodontitis Modify Systemic Levels of Inflammatory Markers? A Systematic Review and Meta-analysis. J. Endod. 39, 1205–1217 (2013).
113.	Wang, W. et al. Association between Periodontitis and Carotid Artery Calcification: A Systematic Review and Meta-Analysis. BioMed Res. Int. 2021, 1–9 (2021).
114.	Esteves Lima, R. P., Atanazio, A. R. S., Costa, F. O., Cunha, F. A. & Abreu, L. G. IMPACT OF NON-SURGICAL PERIODONTAL TREATMENT ON SERUM TNF-α LEVELS IN INDIVIDUALS WITH TYPE 2 DIABETES: A SYSTEMATIC REVIEW AND META-ANALYSIS. J. Evid. Based Dent. Pract. 21, 101546 (2021).
115.	Abariga, S. A. & Whitcomb, B. W. Periodontitis and gestational diabetes mellitus: a systematic review and meta-analysis of observational studies. BMC Pregnancy Childbirth 16, 344 (2016).
116.	Engebretson, S. & Kocher, T. Evidence that periodontal treatment improves diabetes outcomes: a systematic review and meta-analysis. J. Periodontol. 84, S153–S163 (2013).
117.	Figuero, E., Carrillo-de-Albornoz, A., Martín, C., Tobías, A. & Herrera, D. Effect of pregnancy on gingival inflammation in systemically healthy women: a systematic review. J. Clin. Periodontol. 40, 457–473 (2013).
118.	Kunnen, A. et al. Review Article: Periodontal disease and pre-eclampsia: a systematic review: Periodontal disease and pre-eclampsia. J. Clin. Periodontol. 37, 1075–1087 (2010).
119.	Machado, V., Escalda, C., Proença, L., Mendes, J. J. & Botelho, J. Is There a Bidirectional Association between Polycystic Ovarian Syndrome and Periodontitis? A Systematic Review and Meta-analysis. J. Clin. Med. 9, E1961 (2020).
120.	Georgiou, A. C., Crielaard, W., Armenis, I., de Vries, R. & van der Waal, S. V. Apical Periodontitis Is Associated with Elevated Concentrations of Inflammatory Mediators in Peripheral Blood: A Systematic Review and Meta-analysis. J. Endod. 45, 1279-1295.e3 (2019).
121.	Garde, S., Akhter, R., Nguyen, M. A., Chow, C. K. & Eberhard, J. Periodontal Therapy for Improving Lipid Profiles in Patients with Type 2 Diabetes Mellitus: A Systematic Review and Meta-Analysis. Int. J. Mol. Sci. 20, 3826 (2019).
122.	Lorenzo-Pouso, A. I., Castelo-Baz, P., Rodriguez-Zorrilla, S., Pérez-Sayáns, M. & Vega, P. Association between periodontal disease and inflammatory bowel disease: a systematic review and meta-analysis. Acta Odontol. Scand. 79, 344–353 (2021).
123.	Romandini, M. et al. Periodontitis, Edentulism, and Risk of Mortality: A Systematic Review with Meta-analyses. J. Dent. Res. 100, 37–49 (2021).
124.	Artese, H. P. C. et al. Periodontal Therapy and Systemic Inflammation in Type 2 Diabetes Mellitus: A Meta-Analysis. PLOS ONE 10, e0128344 (2015).
125.	Segura-Egea, J. J. et al. Association between diabetes and the prevalence of radiolucent periapical lesions in root-filled teeth: systematic review and meta-analysis. Clin. Oral Investig. 20, 1133–1141 (2016).
126.	Chen, Y. et al. Baseline HbA1c Level Influences the Effect of Periodontal Therapy on Glycemic Control in People with Type 2 Diabetes and Periodontitis: A Systematic Review on Randomized Controlled Trails. Diabetes Ther. 12, 1249–1278 (2021).
127.	Maisonneuve, P., Amar, S. & Lowenfels, A. B. Periodontal disease, edentulism, and pancreatic cancer: a meta-analysis. Ann. Oncol. Off. J. Eur. Soc. Med. Oncol. 28, 985–995 (2017).
128.	Bouziane, A., Ahid, S., Abouqal, R. & Ennibi, O. Effect of periodontal therapy on prevention of gastric Helicobacter pylori recurrence: a systematic review and meta-analysis. J. Clin. Periodontol. 39, 1166–1173 (2012).
129.	Darré, L., Vergnes, J.-N., Gourdy, P. & Sixou, M. Efficacy of periodontal treatment on glycaemic control in diabetic patients: A meta-analysis of interventional studies. Diabetes Metab. 34, 497–506 (2008).
130.	Machado, V. et al. Serum C-Reactive Protein and Periodontitis: A Systematic Review and Meta-Analysis. Front. Immunol. 12, 706432 (2021).
131.	Wu, Y. et al. Hematopoietic and lymphatic cancers in patients with periodontitis: a systematic review and meta-analysis. Med. Oral Patol. Oral Cirugia Bucal e21–e28 (2020) doi:10.4317/medoral.23166.
132.	Lü, Z. et al. [Periodontal therapy for rheumatoid arthritis: a systematic review]. Hua Xi Kou Qiang Yi Xue Za Zhi Huaxi Kouqiang Yixue Zazhi West China J. Stomatol. 29, 375–378 (2011).
133.	Corbella, S., Taschieri, S., Francetti, L., De Siena, F. & Del Fabbro, M. Periodontal disease as a risk factor for adverse pregnancy outcomes: a systematic review and meta-analysis of case–control studies. Odontology 100, 232–240 (2012).
134.	Wijarnpreecha, K. et al. The Association between Periodontitis and Nonalcoholic Fatty Liver Disease: A Systematic Review and Meta-analysis. J. Gastrointestin. Liver Dis. 29, 211–217 (2020).
135.	Lorenzo‐Pouso, A. I. et al. Association between periodontitis and medication‐related osteonecrosis of the jaw: A systematic review and meta‐analysis. J. Oral Pathol. Med. 49, 190–200 (2020).
136.	Demmer, R. T. et al. The Influence of Anti-Infective Periodontal Treatment on C-Reactive Protein: A Systematic Review and Meta-Analysis of Randomized Controlled Trials. PLoS ONE 8, e77441 (2013).
137.	Polyzos, N. P. et al. Obstetric outcomes after treatment of periodontal disease during pregnancy: systematic review and meta-analysis. BMJ 341, c7017–c7017 (2010).
138.	Martorano-Fernandes, L. et al. Oral candidiasis and denture stomatitis in diabetic patients: Systematic review and meta-analysis. Braz. Oral Res. 34, e113 (2020).
139.	Peña, D. E. R., Innocentini, L. M. A. R., Saraiva, M. C. P., Lourenço, A. G. & Motta, A. C. F. Oral candidiasis prevalence in human immunodeficiency virus-1 and pulmonary tuberculosis coinfection: A systematic review and meta-analysis. Microb. Pathog. 150, 104720 (2021).
140.	Botelho, J. et al. Periodontitis and circulating blood cell profiles: a systematic review and meta-analysis. Exp. Hematol. 93, 1–13 (2021).
141.	Roca-Millan, E. et al. Periodontal treatment on patients with cardiovascular disease: Systematic review and meta-analysis. Med. Oral Patol. Oral Cirugia Bucal 0–0 (2018) doi:10.4317/medoral.22725.
142.	Jensen, E., Allen, G., Bednarz, J., Couper, J. & Peña, A. Periodontal risk markers in children and adolescents with type 1 diabetes: A systematic review and meta‐analysis. Diabetes Metab. Res. Rev. 37, (2021).
143.	Manrique‐Corredor, E. J. et al. Maternal periodontitis and preterm birth: Systematic review and meta‐analysis. Community Dent. Oral Epidemiol. 47, 243–251 (2019).
144.	Ungprasert, P., Wijarnpreecha, K. & Wetter, D. A. Periodontitis and risk of psoriasis: a systematic review and meta-analysis. J. Eur. Acad. Dermatol. Venereol. 31, 857–862 (2017).
145.	Liu, L. H. et al. Chronic periodontitis and the risk of erectile dysfunction: a systematic review and meta-analysis. Int. J. Impot. Res. 29, 43–48 (2017).
146.	Teeuw, W. J., Gerdes, V. E. A. & Loos, B. G. Effect of Periodontal Treatment on Glycemic Control of Diabetic Patients. Diabetes Care 33, 421–427 (2010).
147.	Farook, F., Al Meshrafi, A., Mohamed Nizam, N. & Al Shammari, A. The Association Between Periodontitis and Erectile Dysfunction: A Systematic Review and Meta-Analysis. Am. J. Mens Health 15, 155798832110072 (2021).
148.	Wang, X., Han, X., Guo, X., Luo, X. & Wang, D. The Effect of Periodontal Treatment on Hemoglobin A1c Levels of Diabetic Patients: A Systematic Review and Meta-Analysis. PLoS ONE 9, e108412 (2014).
149.	Hu, X., Zhang, J., Qiu, Y. & Liu, Z. Periodontal disease and the risk of Alzheimer’s disease and mild cognitive impairment: a systematic review and meta‐analysis. Psychogeriatrics 21, 813–825 (2021).
150.	Schwartz, M., Acosta, L., Hung, Y.-L., Padilla, M. & Enciso, R. Effects of CPAP and mandibular advancement device treatment in obstructive sleep apnea patients: a systematic review and meta-analysis. Sleep Breath. 22, 555–568 (2018).
151.	Bahekar, A. A., Singh, S., Saha, S., Molnar, J. & Arora, R. The prevalence and incidence of coronary heart disease is significantly increased in periodontitis: A meta-analysis. Am. Heart J. 154, 830–837 (2007).
152.	Hsu, Y., Nair, M., Angelov, N., Lalla, E. & Lee, C. Impact of diabetes on clinical periodontal outcomes following non‐surgical periodontal therapy. J. Clin. Periodontol. 46, 206–217 (2019).
153.	Fuggle, N. R., Smith, T. O., Kaul, A. & Sofat, N. Hand to Mouth: A Systematic Review and Meta-Analysis of the Association between Rheumatoid Arthritis and Periodontitis. Front. Immunol. 7, (2016).
154.	Stöhr, J., Barbaresko, J., Neuenschwander, M. & Schlesinger, S. Bidirectional association between periodontal disease and diabetes mellitus: a systematic review and meta-analysis of cohort studies. Sci. Rep. 11, 13686 (2021).
155.	Ratz, T. et al. A possible link between ankylosing spondylitis and periodontitis: a systematic review and meta-analysis. Rheumatology 54, 500–510 (2015).
156.	Wu, D. et al. Decreased Hemoglobin Concentration and Iron Metabolism Disorder in Periodontitis: Systematic Review and Meta-Analysis. Front. Physiol. 10, 1620 (2020).
157.	Al-Jewair, T. S., Al-Jasser, R. & Almas, K. Periodontitis and obstructive sleep apnea’s bidirectional relationship: a systematic review and meta-analysis. Sleep Breath. 19, 1111–1120 (2015).
158.	Chaffee, B. W. & Weston, S. J. Association Between Chronic Periodontal Disease and Obesity: A Systematic Review and Meta-Analysis. J. Periodontol. 81, 1708–1724 (2010).
159.	da Silva, F. G., Pola, N. M., Casarin, M., Silva, C. F. e & Muniz, F. W. M. G. Association between clinical measures of gingival inflammation and obesity in adults: systematic review and meta-analyses. Clin. Oral Investig. 25, 4281–4298 (2021).
160.	Larvin, H., Kang, J., Aggarwal, V. R., Pavitt, S. & Wu, J. Risk of incident cardiovascular disease in people with periodontal disease: A systematic review and meta‐analysis. Clin. Exp. Dent. Res. 7, 109–122 (2021).
161.	Nepomuceno, R. et al. Serum lipid levels in patients with periodontal disease: A meta-analysis and meta-regression. J. Clin. Periodontol. 44, 1192–1207 (2017).
162.	Qiao, Y. et al. Rheumatoid arthritis risk in periodontitis patients: A systematic review and meta-analysis. Joint Bone Spine 87, 556–564 (2020).
163.	Dicembrini, I. et al. Type 1 diabetes and periodontitis: prevalence and periodontal destruction—a systematic review. Acta Diabetol. 57, 1405–1412 (2020).
164.	Xiao, L., Zhang, Q., Peng, Y., Wang, D. & Liu, Y. The effect of periodontal bacteria infection on incidence and prognosis of cancer: A systematic review and meta-analysis. Medicine (Baltimore) 99, e19698 (2020).
165.	Yang, S. et al. Association between periodontitis and peripheral artery disease: a systematic review and meta-analysis. BMC Cardiovasc. Disord. 18, 141 (2018).
166.	Orlandi, M. et al. Association between periodontal disease and its treatment, flow-mediated dilatation and carotid intima-media thickness: A systematic review and meta-analysis. Atherosclerosis 236, 39–46 (2014).
167.	Zhang, Y. et al. The Association between Periodontitis and Inflammatory Bowel Disease: A Systematic Review and Meta-analysis. BioMed Res. Int. 2021, 1–8 (2021).
168.	Zhang, J. et al. Influence of anti‐rheumatic agents on the periodontal condition of patients with rheumatoid arthritis and periodontitis: A systematic review and meta‐analysis. J. Periodontal Res. 56, 1099–1115 (2021).
169.	Moliner-Sánchez, C. A. et al. Effect of per Capita Income on the Relationship between Periodontal Disease during Pregnancy and the Risk of Preterm Birth and Low Birth Weight Newborn. Systematic Review and Meta-Analysis. Int. J. Environ. Res. Public. Health 17, 8015 (2020).
170.	Baeza, M. et al. Effect of periodontal treatment in patients with periodontitis and diabetes: systematic review and meta-analysis. J. Appl. Oral Sci. 28, e20190248 (2020).
171.	Rutter-Locher, Z., Smith, T. O., Giles, I. & Sofat, N. Association between Systemic Lupus Erythematosus and Periodontitis: A Systematic Review and Meta-analysis. Front. Immunol. 8, 1295 (2017).
172.	Chen, Y., Zhu, B., Wu, C., Lin, R. & Zhang, X. Periodontal Disease and Tooth Loss Are Associated with Lung Cancer Risk. BioMed Res. Int. 2020, 1–12 (2020).
173.	Koletsi, D., Iliadi, A., Tzanetakis, G. N., Vavuranakis, M. & Eliades, T. Cardiovascular Disease and Chronic Endodontic Infection. Is There an Association? A Systematic Review and Meta-Analysis. Int. J. Environ. Res. Public. Health 18, 9111 (2021).
174.	Ozturk, A. Periodontal Treatment Is Associated With Improvement in Gastric Helicobacter pylori Eradication: An Updated Meta-analysis of Clinical Trials. Int. Dent. J. 71, 188–196 (2021).
175.	Zhou, X., Cao, F., Lin, Z. & Wu, D. Updated Evidence of Association Between Periodontal Disease and Incident Erectile Dysfunction. J. Sex. Med. 16, 61–69 (2019).
176.	Lv, X. et al. Periodontal Disease and Age-Related Macular Degeneration: A Meta-Analysis of 112,240 Participants. BioMed Res. Int. 2020, 1–11 (2020).
177.	Xu, J. & Duan, X. Association between periodontitis and hyperlipidaemia: A systematic review and meta‐analysis. Clin. Exp. Pharmacol. Physiol. 47, 1861–1873 (2020).
178.	Silva, D. S. et al. Evidence‐Based Research on Effectiveness of Periodontal Treatment in Rheumatoid Arthritis Patients: A Systematic Review and Meta‐Analysis. Arthritis Care Res. 74, 1723–1735 (2022).
179.	Calderaro, D. C. et al. Influência do tratamento periodontal na artrite reumatoide: revisão sistemática e metanálise. Rev. Bras. Reumatol. 57, 238–244 (2017).
180.	Ren, Q., Yan, X., Zhou, Y. & Li, W. X. Periodontal therapy as adjunctive treatment for gastric Helicobacter pylori infection. Cochrane Database Syst. Rev. 2016, (2016).
181.	Zainal Abidin, Z. et al. Periodontal health status of children and adolescents with diabetes mellitus: a systematic review and meta‐analysis. Aust. Dent. J. 66, (2021).
182.	Hussain, S. B. et al. Periodontitis and Systemic Lupus Erythematosus: A systematic review and meta‐analysis. J. Periodontal Res. 57, 1–10 (2022).
183.	Mirzaei, A. et al. Association of hyperglycaemia and periodontitis: an updated systematic review and meta-analysis. J. Diabetes Metab. Disord. 20, 1327–1336 (2021).
184.	Maarse, F. et al. Sjögren’s syndrome is not a risk factor for periodontal disease: a systematic review. Clin. Exp. Rheumatol. 37 Suppl 118, 225–233 (2019).
185.	Souza, M. L., Massignan, C., Glazer Peres, K. & Aurélio Peres, M. Association between metabolic syndrome and tooth loss. J. Am. Dent. Assoc. 150, 1027-1039.e7 (2019).
186.	Jalili, M., Mahmoodabadi, K. A. & Sayehmiri, K. Relationship between Helicobacter pylori and Periodontal Diseases: A Meta-Analysis Study and Systematic Review. Open Dent. J. 14, 362–368 (2020).
187.	Silveira, A. L. N. de M. e S., Magno, M. B. & Soares, T. R. C. The relationship between special needs and dental trauma. A systematic review and meta‐analysis. Dent. Traumatol. 36, 218–236 (2020).
188.	Aminoshariae, A., Kulild, J. & Fouad, A. F. The impact of cardiovascular disease and endodontic outcome: a systematic review of longitudinal studies. Clin. Oral Investig. 24, 3813–3819 (2020).
189.	Aminoshariae, A., Kulild, J. C. & Fouad, A. F. The Impact of Endodontic Infections on the Pathogenesis of Cardiovascular Disease(s): A Systematic Review with Meta-analysis Using GRADE. J. Endod. 44, 1361-1366.e3 (2018).
190.	Alvarenga, M. O. P. et al. Masticatory Dysfunction by Extensive Tooth Loss as a Risk Factor for Cognitive Deficit: A Systematic Review and Meta-Analysis. Front. Physiol. 10, 832 (2019).
191.	Araújo, B. C. L., de Magalhães Simões, S., de Gois-Santos, V. T. & Martins-Filho, P. R. S. Association Between Mouth Breathing and Asthma: a Systematic Review and Meta-analysis. Curr. Allergy Asthma Rep. 20, 24 (2020).
192.	Hermont, A. P. et al. Tooth Erosion and Eating Disorders: A Systematic Review and Meta-Analysis. PLoS ONE 9, e111123 (2014).
193.	Lockhart, P. B. et al. Effect of dental treatment before cardiac valve surgery. J. Am. Dent. Assoc. 150, 739-747.e9 (2019).
194.	Wang, T. et al. Periodontal disease and cognitive deficits: A systematic review and meta-analysis. Neurol. Asia 12 (2020).
195.	Jiang, X., Zhu, Y., Liu, Z., Tian, Z. & Zhu, S. Association between diabetes and dental implant complications: a systematic review and meta-analysis. Acta Odontol. Scand. 79, 9–18 (2021).
196.	Fang, W. et al. Tooth loss as a risk factor for dementia: systematic review and meta-analysis of 21 observational studies. BMC Psychiatry 18, 345 (2018).
197.	Souto-Souza, D. et al. Is there an association between attention deficit hyperactivity disorder in children and adolescents and the occurrence of bruxism? A systematic review and meta-analysis. Sleep Med. Rev. 53, 101330 (2020).
198.	Ríos-Osorio, N. et al. Association between type 2 diabetes mellitus and the evolution of endodontic pathology. Quintessence Int. Berl. Ger. 1985 51, 100–107 (2020).
199.	Blaizot, A., Vergnes, J.-N., Nuwwareh, S., Amar, J. & Sixou, M. Periodontal diseases and cardiovascular events: meta-analysis of observational studies. Int. Dent. J. 59, 197–209 (2009).
200.	Oh, B. et al. Association between residual teeth number in later life and incidence of dementia: A systematic review and meta-analysis. BMC Geriatr. 18, 48 (2018).
201.	AlOtaibi, A., Ben Shaber, S., AlBatli, A., AlGhamdi, T. & Murshid, E. A systematic review of population-based gingival health studies among children and adolescents with autism spectrum disorder. Saudi Dent. J. 33, 370–374 (2021).
202.	Easwaran, H. N. et al. Early Childhood Caries and Iron Deficiency Anaemia: A Systematic Review and Meta-Analysis. Caries Res. 56, 36–46 (2022).
203.	Ji, S.-Q. et al. Iron deficiency and early childhood caries: a systematic review and meta-analysis. Chin. Med. J. (Engl.) 134, 2832–2837 (2021).
204.	Sun, X.-N., Zhou, J.-B. & Li, N. Poor Oral Health in Patients with Schizophrenia: a Meta-Analysis of Case-Control Studies. Psychiatr. Q. 92, 135–145 (2021).
205.	Drumond, V. Z. et al. Dental Caries in Children with Attention Deficit/Hyperactivity Disorder: A Meta-Analysis. Caries Res. 56, 3–14 (2022).
206.	Le, Q.-A. et al. Does Treatment of Gingivitis During Pregnancy Improve Pregnancy Outcomes? A Systematic Review and Meta-Analysis. Oral Health Prev. Dent. 19, 565–572 (2021).
207.	Marzouk, T. et al. Association between oral clefts and periodontal clinical measures: A meta‐analysis. Int. J. Paediatr. Dent. 32, 558–575 (2022).
208.	Del Rei Daltro Rosa, C. D. et al. Does non-surgical periodontal treatment influence on rheumatoid arthritis? A systematic review and meta-analysis. Saudi Dent. J. 33, 795–804 (2021).
209.	Porto, E. C. L. et al. Periodontite materna e baixo peso ao nascer: revisão sistemática e metanálise. Ciênc. Saúde Coletiva 26, 5383–5392 (2021).
210.	Orlandi, M. et al. Impact of the treatment of periodontitis on systemic health and quality of life: A systematic review. J. Clin. Periodontol. jcpe.13554 (2021) doi:10.1111/jcpe.13554.
211.	Serni, L. et al. Association between chronic kidney disease and periodontitis. A systematic review and metanalysis. Oral Dis. odi.14062 (2021) doi:10.1111/odi.14062.
212.	Andrade, C. A. S. et al. Survival rate and peri-implant evaluation of immediately loaded dental implants in individuals with type 2 diabetes mellitus: a systematic review and meta-analysis. Clin. Oral Investig. 26, 1797–1810 (2022).
213.	Gusman, D. J. R. et al. Periodontal disease severity in subjects with dementia: A systematic review and meta-analysis. Arch. Gerontol. Geriatr. 76, 147–159 (2018).
214.	Pi, X. et al. A Meta-Analysis of Oral Health Status of Children with Autism. J. Clin. Pediatr. Dent. 44, 1–7 (2020).
215.	Zhang, Y., Lin, L., Liu, J., Shi, L. & Lu, J. Dental Caries Status in Autistic Children: A Meta-analysis. J. Autism Dev. Disord. 50, 1249–1257 (2020).
216.	Hatipoğlu, Ö., Önsüren, A. S., Hatipoğlu, F. P. & Kurt, A. Caries‐related salivary parameters and oral microbial flora in patients with type 1 diabetes: A meta‐analysis. Diabetes Metab. Res. Rev. 38, (2022).
217.	Xi, W. et al. [Oral health status of patients undergoing hemodialysis: a Meta-analysis]. Hua Xi Kou Qiang Yi Xue Za Zhi Huaxi Kouqiang Yixue Zazhi West China J. Stomatol. 35, 155–161 (2017).
218.	Sharifi, R. et al. Evaluation of Serum and Salivary Iron and Ferritin Levels in Children with Dental Caries: A Meta-Analysis and Trial Sequential Analysis. Children 8, 1034 (2021).
219.	Granja, G. L. et al. Occurrence of bruxism in individuals with autism spectrum disorder: A systematic review and meta‐analysis. Spec. Care Dentist. 42, 476–485 (2022).
220.	Xu, S. et al. The association between periodontal disease and the risk of myocardial infarction: a pooled analysis of observational studies. BMC Cardiovasc. Disord. 17, 50 (2017).
221.	Zeng, L.-N. et al. Oral health in patients with stroke: a meta-analysis of comparative studies. Top. Stroke Rehabil. 27, 75–80 (2020).
222.	Hatipoğlu, Ö. & Pertek Hatipoğlu, F. Association between asthma and caries-related salivary factors: a meta-analysis. J. Asthma Off. J. Assoc. Care Asthma 59, 38–53 (2022).
223.	Arduino, P. G., Cabras, M., Lodi, G. & Petti, S. Herpes simplex virus type 1 in subgingival plaque and periodontal diseases. Meta‐analysis of observational studies. J. Periodontal Res. 57, 256–268 (2022).
224.	Lianhui, Y., Meifei, L., Zhongyue, H. & Yunzhi, F. [Association between chronic periodontitis and hyperlipidemia: a Meta-analysis based on observational studies]. Hua Xi Kou Qiang Yi Xue Za Zhi Huaxi Kouqiang Yixue Zazhi West China J. Stomatol. 35, 419–426 (2017).
225.	Shi, T. et al. Periodontal disease and susceptibility to breast cancer: A meta-analysis of observational studies. J. Clin. Periodontol. 45, 1025–1033 (2018).
226.	Zeng, X.-T. et al. Periodontal Disease and Risk of Head and Neck Cancer: A Meta-Analysis of Observational Studies. PLoS ONE 8, e79017 (2013).
227.	Zeng, L. et al. Oral health in patients with dementia: A meta‐analysis of comparative and observational studies. Int. J. Geriatr. Psychiatry 36, 467–478 (2021).
228.	Zeng, X.-T. et al. Periodontal Disease and Incident Lung Cancer Risk: A Meta-Analysis of Cohort Studies. J. Periodontol. 87, 1158–1164 (2016).
229.	Sgolastra, F., Petrucci, A., Severino, M., Gatto, R. & Monaco, A. Relationship between Periodontitis and Pre-Eclampsia: A Meta-Analysis. PLoS ONE 8, e71387 (2013).
230.	Uppal, A. et al. The Effectiveness of Periodontal Disease Treatment During Pregnancy in Reducing the Risk of Experiencing Preterm Birth and Low Birth Weight. J. Am. Dent. Assoc. 141, 1423–1434 (2010).
231.	Huang, X. et al. Maternal periodontal disease and risk of preeclampsia: A meta-analysis. J. Huazhong Univ. Sci. Technolog. Med. Sci. 34, 729–735 (2014).
232.	Liew, A., Punnanithinont, N., Lee, Y.-C. & Yang, J. Effect of non-surgical periodontal treatment on HbA1c: a meta-analysis of randomized controlled trials. Aust. Dent. J. 58, 350–357 (2013).
233.	Xuan, K., Jha, A. R., Zhao, T., Uy, J. P. & Sun, C. Is periodontal disease associated with increased risk of colorectal cancer? A meta‐analysis. Int. J. Dent. Hyg. 19, 50–61 (2021).
234.	Ren, H. G. et al. Oral health and risk of colorectal cancer: results from three cohort studies and a meta-analysis. Ann. Oncol. 27, 1329–1336 (2016).
235.	Xu, S., Zhang, G., Xia, C. & Tan, Y. Associations Between Poor Oral Health and Risk of Squamous Cell Carcinoma of the Head and Neck: A Meta-Analysis of Observational Studies. J. Oral Maxillofac. Surg. 77, 2128–2142 (2019).
236.	Qiu-Ying Sun et al. Effects of Periodontal Treatment on Glycemic Control in Type 2 Diabetic Patients: A Meta-Analysis of Randomized Controlled Trials. Chin. J. Physiol. 57, (2014).
237.	George, A. et al. Periodontal treatment during pregnancy and birth outcomes: a meta-analysis of randomised trials. Int. J. Evid. Based Healthc. 9, 122–147 (2011).
238.	Michaud, D. S., Fu, Z., Shi, J. & Chung, M. Periodontal Disease, Tooth Loss, and Cancer Risk. Epidemiol. Rev. 39, 49–58 (2017).
239.	Zhong, H.-J., Xie, H.-X., Luo, X.-M. & Zhang, E.-H. Association between periodontitis and systemic lupus erythematosus: a meta-analysis. Lupus 29, 1189–1197 (2020).
240.	Le, Q.-A. et al. DIFFERENTIAL IMPACT OF PERIODONTAL TREATMENT STRATEGIES DURING PREGNANCY ON PERINATAL OUTCOMES: A SYSTEMATIC REVIEW AND META-ANALYSIS. J. Evid.-Based Dent. Pract. 22, 101666 (2022).
241.	Noites, R., Teixeira, M., Cavero-Redondo, I., Alvarez-Bueno, C. & Ribeiro, F. Apical Periodontitis and Cardiovascular Disease in Adults: A Systematic Review with Meta-Analysis. Rev. Cardiovasc. Med. 23, 0100 (2022).
242.	Ahmadinia, A. R. et al. Association between type 2 diabetes (T2D) and tooth loss: a systematic review and meta-analysis. BMC Endocr. Disord. 22, 100 (2022).
243.	Sgolastra, F., Severino, M., Pietropaoli, D., Gatto, R. & Monaco, A. Effectiveness of Periodontal Treatment to Improve Metabolic Control in Patients With Chronic Periodontitis and Type 2 Diabetes: A Meta-Analysis of Randomized Clinical Trials. J. Periodontol. 84, 958–973 (2013).
244.	Ye, L., Jiang, Y., Liu, W. & Tao, H. Correlation between periodontal disease and oral cancer risk: A meta-analysis. J. Cancer Res. Ther. 12, 237 (2016).
245.	Polyzos, N. P. et al. Effect of periodontal disease treatment during pregnancy on preterm birth incidence: a metaanalysis of randomized trials. Am. J. Obstet. Gynecol. 200, 225–232 (2009).
246.	Wei, B.-J., Chen, Y.-J., Yu, L. & Wu, B. Periodontal Disease and Risk of Preeclampsia: A Meta-Analysis of Observational Studies. PLoS ONE 8, e70901 (2013).
247.	Yao, Q.-W., Zhou, D.-S., Peng, H.-J., Ji, P. & Liu, D.-S. Association of periodontal disease with oral cancer: a meta-analysis. Tumor Biol. 35, 7073–7077 (2014).
248.	Zhu, C. et al. Association between Herpesviruses and Chronic Periodontitis: A Meta-Analysis Based on Case-Control Studies. PLOS ONE 10, e0144319 (2015).
249.	Ma, P., Dai, S., Jin, C., Yao, Y. & Zou, C. Tooth loss and risk of colorectal cancer: a dose&ndash;response meta-analysis of prospective cohort studies. OncoTargets Ther. Volume 11, 1617–1623 (2018).
250.	Li, F. et al. Herpesviruses in etiopathogenesis of aggressive periodontitis: A meta-analysis based on case-control studies. PLOS ONE 12, e0186373 (2017).
251.	Qin, X., Zhao, Y. & Guo, Y. Periodontal disease and myocardial infarction risk: A meta-analysis of cohort studies. Am. J. Emerg. Med. 48, 103–109 (2021).
252.	Zeng, X.-T. et al. Periodontal Disease and Risk of Chronic Obstructive Pulmonary Disease: A Meta-Analysis of Observational Studies. PLoS ONE 7, e46508 (2012).
253.	Zhang, Y. et al. Is periodontitis a risk indicator for gastrointestinal cancers? A meta‐analysis of cohort studies. J. Clin. Periodontol. 47, 134–147 (2020).
254.	Wang, T.-F., Jen, I.-A., Chou, C. & Lei, Y.-P. Effects of Periodontal Therapy on Metabolic Control in Patients With Type 2 Diabetes Mellitus and Periodontal Disease: A Meta-Analysis. Medicine (Baltimore) 93, e292 (2014).
255.	Liu, F. et al. A meta-analysis of emotional disorders as possible risk factors for chronic periodontitis. Medicine (Baltimore) 97, e11434 (2018).
256.	Rodrigues, R. P. C. B. et al. Salivary changes in chronic kidney disease and in patients undergoing hemodialysis: a systematic review and meta-analysis. J. Nephrol. 35, 1339–1367 (2022).
257.	Chen, Z. et al. A meta-analysis of the association between the presence of Helicobacter pylori and periodontal diseases. Medicine (Baltimore) 98, e15922 (2019).
258.	Liu, Z. et al. Systemic Oxidative Stress Biomarkers in Chronic Periodontitis: A Meta-Analysis. Dis. Markers 2014, 1–10 (2014).
259.	She, Y. et al. Periodontitis and inflammatory bowel disease: a meta-analysis. BMC Oral Health 20, 67 (2020).
260.	Zeng, X.-T. et al. Periodontal disease and carotid atherosclerosis: A meta-analysis of 17,330 participants. Int. J. Cardiol. 203, 1044–1051 (2016).
261.	Gao, Z., Lv, J. & Wang, M. Epstein–Barr virus is associated with periodontal diseases: A meta-analysis based on 21 case–control studies. Medicine (Baltimore) 96, e5980 (2017).
262.	Khodadadi, N., Khodadadi, M. & Zamani, M. Is periodontitis associated with obstructive sleep apnea? A systematic review and meta-analysis. J. Clin. Exp. Dent. e359–e365 (2022) doi:10.4317/jced.59478.
263.	Foratori-Junior, G. A. et al. Is overweight associated with periodontitis in pregnant women? Systematic review and meta-analysis. Jpn. Dent. Sci. Rev. 58, 41–51 (2022).
264.	Zhang, S. et al. Oral manifestations of patients with systemic sclerosis: a meta-analysis for case-controlled studies. BMC Oral Health 21, 250 (2021).
265.	Ma, H., Zheng, J. & Li, X. Potential risk of certain cancers among patients with Periodontitis: a supplementary meta-analysis of a large-scale population. Int. J. Med. Sci. 17, 2531–2543 (2020).
266.	Sun, J. et al. Non-surgical periodontal treatment improves rheumatoid arthritis disease activity: a meta-analysis. Clin. Oral Investig. 25, 4975–4985 (2021).
267.	Li, Q. et al. Effect of non-surgical periodontal treatment on glycemic control of patients with diabetes: a meta-analysis of randomized controlled trials. Trials 16, 291 (2015).
268.	López-Valverde, N. et al. Possible Association of Periodontal Diseases With Helicobacter pylori Gastric Infection: A Systematic Review and Meta-Analysis. Front. Med. 9, 822194 (2022).
269.	Wei, X. et al. The association between chronic periodontitis and oral Helicobacter pylori: A meta-analysis. PLOS ONE 14, e0225247 (2019).
270.	Gao, S. et al. Periodontitis and Number of Teeth in the Risk of Coronary Heart Disease: An Updated Meta-Analysis. Med. Sci. Monit. 27, (2021).
271.	Zheng, M. et al. Prevalence of periodontitis in people clinically diagnosed with diabetes mellitus: a meta-analysis of epidemiologic studies. Acta Diabetol. 58, 1307–1327 (2021).
272.	Guo, H. et al. The Effect of Periodontitis on Dementia and Cognitive Impairment: A Meta-Analysis. Int. J. Environ. Res. Public. Health 18, 6823 (2021).
273.	Qiao, P. et al. Psoriasis Patients Suffer From Worse Periodontal Status—A Meta-Analysis. Front. Med. 6, 212 (2019).
274.	Huang, Y. et al. Effects of non-surgical periodontal therapy on periodontal clinical data in periodontitis patients with rheumatoid arthritis: a meta-analysis. BMC Oral Health 21, 340 (2021).
275.	Xu, S., Zhang, G., Guo, J. & Tan, Y. Associations between osteoporosis and risk of periodontitis: A pooled analysis of observational studies. Oral Dis. 27, 357–369 (2021).
276.	Maulani, C. et al. Association between Epstein-Barr virus and periodontitis: A meta-analysis. PLOS ONE 16, e0258109 (2021).
277.	Leng, W.-D., Zeng, X.-T., Kwong, J. S. W. & Hua, X.-P. Periodontal disease and risk of coronary heart disease: An updated meta-analysis of prospective cohort studies. Int. J. Cardiol. 201, 469–472 (2015).
278.	Zhang, J., Jiang, H., Sun, M. & Chen, J. Association between periodontal disease and mortality in people with CKD: a meta-analysis of cohort studies. BMC Nephrol. 18, 269 (2017).
279.	Shao, J. et al. Periodontal Disease and Breast Cancer: A Meta-Analysis of 1,73,162 Participants. Front. Oncol. 8, 601 (2018).
280.	Shi, Q. et al. Patients with Chronic Obstructive Pulmonary Disease Suffer from Worse Periodontal Health—Evidence from a Meta-Analysis. Front. Physiol. 9, 33 (2018).
281.	Qiu, C., Zhou, W., Shi, W. & Song, Z. Association between periodontitis and Alzheimer disease: a meta analysis. Shanghai J. Stomatol. 29, 661–668 (2020).
282.	Xie, W.-Z. et al. Periodontal Disease and Risk of Bladder Cancer: A Meta-Analysis of 298476 Participants. Front. Physiol. 9, 979 (2018).
283.	Wu, Z., Xiao, C., Chen, F., Wang, Y. & Guo, Z. Pulmonary disease and periodontal health: a meta-analysis. Sleep Breath. (2022) doi:10.1007/s11325-022-02577-3.
284.	Chen, J. et al. Tooth Loss Is Associated With Increased Risk of Dementia and With a Dose-Response Relationship. Front. Aging Neurosci. 10, 415 (2018).
285.	Sayeed, G. & Varghese, S. Association between periodontitis and metabolic syndrome in females: A systematic review and meta-analysis. J. Int. Soc. Prev. Community Dent. 0, 0 (2021).
286.	França, L. F. de C. et al. Comparative analysis of blood parameters of the erythrocyte lineage between patients with chronic periodontitis and healthy patients: Results obtained from a meta-analysis. Arch. Oral Biol. 97, 144–149 (2019).
287.	Shi, Q. et al. Association between Myocardial Infarction and Periodontitis: A Meta-Analysis of Case-Control Studies. Front. Physiol. 7, (2016).
288.	Wu, S.-Y. et al. Periodontal conditions in patients with Sjögren’s syndrome: A meta-analysis. J. Dent. Sci. 16, 1222–1232 (2021).
289.	Simpson, T. C. et al. Treatment of periodontitis for glycaemic control in people with diabetes mellitus. Cochrane Database Syst. Rev. 2022, (2022).
290.	Luo, Y. et al. Effect of periodontal treatments on blood pressure. Cochrane Database Syst. Rev. 2021, (2021).
291.	Irwandi, R. A., Kuswandani, S. O., Harden, S., Marletta, D. & D’Aiuto, F. Circulating inflammatory cell profiling and periodontitis: A systematic review and meta‐analysis. J. Leukoc. Biol. 111, 1069–1096 (2022).
292.	Antonarakis, G. S., Palaska, P.-K. & Herzog, G. Caries prevalence in non-syndromic patients with cleft lip and/or palate: a meta-analysis. Caries Res. 47, 406–413 (2013).
293.	Grewcock, R. E., Innes, N. P. T., Mossey, P. A. & Robertson, M. D. Caries in children with and without orofacial clefting: A systematic review and meta-analysis. Oral Dis. 28, 1400–1411 (2022).

## Sheet: Folha1
			PD	486
