# Supplementary material for: An umbrella review of the evidence linking oral health and systemic noncommunicable diseases
Source: Nat Commun. 2022 Dec 9;13:7614. doi: 10.1038/s41467-022-35337-8 (PMC9734115; doi:10.1038/s41467-022-35337-8)
Supplement: Supplementary file 10 — Source Data [file 41467_2022_35337_MOESM10_ESM.xlsx]

## Sheet: Figure 2
Figure 2
		Strong	Highly suggestive	Suggestive	Weak	Non-significant	Weak	Suggestive	Highly suggestive	Strong
	Dental caries as exposure
	APOs	0	0	0	0	1	0	0	0	0
	Blood Disorders	0	0	0	0	4	4	0	0	2
	Dental caries as outcome
	APOs	0	0	0	0	2	0	0	0	0
	CVDs	0	0	0	0	0	1	1	0	0
	CKD	0	0	0	0	2	0	0	0	0
	Gastrointestinal tract	0	0	0	0	0	2	0	0	0
	Marfan’s Syndrome	0	0	0	0	1	0	0	0	0
	Mental Disorders	0	0	0	0	9	6	2	4	2
	Metabolic Disorders	0	0	0	0	7	4	0	2	0
	Neurodegener Dis.	0	0	0	0	0	0	0	1
	Oral Cleafts	0	0	0	0	2	3	0	0	0
	Rheumatic diseases	0	0	0	0	2	1	0	0	0
	Edentulism as exposure
	Cancer	0	0	0	0	0	1	0	1	1
	Mental Disorders	0	0	0	0	0	0	0	1	0
	Metabolic Disorders	0	0	0	0	0	0	0	1	0
	Mortality	0	0	0	0	0	1	0	5	0
	Edentulism as outcome
	CVD	0	0	0	0	0	1	0	0	0
	Mental Disorders	0	0	1	0	0	0	0	1	0
	Metabolic Disorders	0	0	0	0	0	0	0	0	1
	Neurodegener Dis.	0	0	0	0	0	0	0	1	0
	Tooth Loss as exposure
	Cancer	0	0	0	0	0	0	1	1	1
	CVDs	0	0	0	0	1	0	0	1	0
	Metabolic disorders	0	0	0	0	0	0	1	0	0
	Mortality	0	0	0	0	1	0	0	3	0
	Neurodegener Dis.	0	0	0	0	0	0	0	2	5
	Tooth Loss as outcome
	CVDs	0	0	0	0	1	0	1	0	1
	Mental Disorders	0	0	0	0	0	1	1	1	1
	Metabolic Disorders	0	0	0	0	0	0	1	4	0
	Neurodegener Dis.	0	0	0	0	2	0	0	0	0
	Oral Cleafts	0	0	0	0	0	1	0	0	0
	Respiratory diseases	0	0	0	0	0	0	0	1	0

## Sheet: Figure 3
Figure 3
		Strong	Highly suggestive	Suggestive	Weak	Non-significant	Weak	Suggestive	Highly suggestive	Strong
	Endodontic infection as exposure
	CVDs	0	0	0	0	1	0	0	0	0
	Systemic Inflammation	0	0	0	0	3	6	0	0	1
	Endodontic infection as outcome
	CVDs	0	0	0	0	0	0	0	1	0
	Metabolic Disorders	0	0	0	0	0	4	0	0	0
	Viral Infection	0	0	0	0	1	0	0	0	0
	Dental implant conditions as exposure
	Metabolic Disorders	0	0	0	0	2	0	0	0	0
	Dental implant conditions as outcome
	Metabolic Disorders	0	0	0	0	3	9	0	0	0
	Oral lesions as exposure
	Metabolic Disorders	0	0	0	0	1	0	0	0	0
	Transplanted recipients	0	0	0	0	0	0	0	1	0
	Oral lesions as outcome
	CKD	0	0	0	0	1	0	0	0	0
	Gastrointestinal tract	0	0	0	0	3	7	0	0	0
	Metabolic Disorders	0	0	0	0	2	0	0	0	0
	Viral Infection	0	0	0	0	1	0	0	0	0
	Dental trauma as outcome
	Epilepsy	0	0	0	0	0	1	0	0	0
	Mental Disorders	0	0	0	0	1	3	0	0	0
	Special Needs	0	0	0	0	0	0	0	0	1

## Sheet: Figure 4
Figure 4
		Strong	Highly suggestive	Suggestive	Weak	Non-significant	Weak	Suggestive	Highly suggestive	Strong
	APOs	0	0	0	0	9	3	2	13	2
	Blood disorders	0	0	0	0	28	28	2	3	1
	Cancer	0	0	0	0	15	4	12	7	9
	CVDs	0	0	0	0	3	7	4	10	5
	CKDs	0	0	0	0	0	2	0	1	2
	Mental disorders	0	0	0	0	0	0	0	2	0
	Metabolic Disorders	0	0	0	0	6	6	5	11	3
	Mortality	0	0	0	0	0	0	0	2	2
	Neurodegener Dis.	0	0	0	0	0	4	0	4	3
	Psoriasis	0	0	0	0	0	0	0	0	1
	Respiratory diseases	0	0	0	0	1	4	0	1	0
	Rheumatic diseases	0	0	0	0	1	3	1	3	0
	Sexual Health Conditions	0	0	0	0	0	0	0	3	1
	Stress	0	0	0	0	1	0	0	0	0
	Systemic Inflammation	0	0	0	0	1	3	0	6	1
	Transplanted recipients	0	0	0	0	0	1	0	0	0
	Viral infection	0	0	0	0	1	0	2	0	0

## Sheet: Figure 5
Figure 5
		Strong	Highly suggestive	Suggestive	Weak	Non-significant	Weak	Suggestive	Highly suggestive	Strong
	APOs	0	0	0	0	1	5	0	0	0
	Blood disorders	0	0	0	0	0	3	1	1	0
	Cancer	0	0	0	0	0	2	0	0	0
	CVDs	0	0	0	0	3	6	3	7	2
	CKDs	0	0	0	0	2	8	2	1	0
	Emotional disorders	0	0	0	0	0	0	0	2	0
	Gastrointestinal tract	0	0	0	0	0	6	0	5	5
	Liver Disease	0	0	0	0	2	0	1	0	1
	Macular degeneration	0	0	0	0	0	1	0	0	0
	Marfan’s Syndrome	0	0	0	0	3	0	0	0	0
	Mental Disorders	0	0	0	0	6	3	0	1	0
	Metabolic Disorders	0	0	0	0	9	14	3	13	2
	MRONJ	0	0	0	0	0	0	0	0	1
	Neurodegener Dis.	0	0	0	0	0	14	2	0	0
	Oral clefts	0	0	0	0	0	2	0	1	0
	Osteoporosis	0	0	0	0	0	0	0	1	0
	Physical activity	1	0	1	0	0	0	0	0	0
	Psoriasis	0	0	0	0	2	4	0	1	0
	PCOS	0	0	0	0	0	2	0	0	0
	Respiratory diseases	0	0	0	0	5	13	0	1	2
	Rheumatic diseases	0	0	0	0	14	5	2	0	2
	Sexual Health Conditions	0	0	0	0	0	0	0	3	1
	Systemic Inflammation	0	0	0	0	0	2	0	0	0
	Transplanted recipients	0	0	0	0	1	5	0	0	0
	Viral Infection	0	0	0	0	4	11	1	3	0

## Sheet: Figure 6
Figure 6
		Strong	Highly suggestive	Suggestive	Weak	Non-significant	Weak	Suggestive	Highly suggestive	Strong
	Periodontal Treatment
	APOs	0	3	3	5	31	0	0	0	0
	Blood Disorders	0	0	0	1	1	0	0	0	0
	CVDs	0	1	0	3	6	0	0	0	0
	CKD	0	0	0	1	0	0	0	0	0
	Gastrointestinal tract	0	0	0	6	0	0	0	0	0
	Metabolic Disorders	0	3	0	32	39	0	0	0	0
	Respiratory diseases	0	1	0	0	0	0	0	0	0
	Rheumatic diseases	0	0	0	10	1	0	0	0	0
	Systemic Inflammation	1	3	0	10	11	0	0	0	0
	Endodontic Treatment
	CVDs	1	0	0	0	0	0	0	0	0
	Dental Treatment
	CVDs	0	0	0	0	2	0	0	0	0
	Mortality	0	0	0	0	2	0	0	0	0
	Mandibular advancement
	Obstructive Sleep Apnea	0	0	0	1	1	0	0	0	0
